# Supplementary material for: A Discovery of Relevant Hepatoprotective Effects and Underlying Mechanisms of Dietary Clostridium butyricum Against Corticosterone-Induced Liver Injury in Pekin Ducks
Source: Microorganisms. 2019 Sep 16;7(9):358. doi: 10.3390/microorganisms7090358 (PMC6780423; doi:10.3390/microorganisms7090358)
Supplement: Supplementary file 1 [file microorganisms-07-00358-s001.zip]

Archive with 7 entries (7 files):
- Additional file 1 Detailed information of DEGs.xlsx
- Additional file 2 GO enrichment of DEGs.xlsx
- Additional file 3 KEGG enrichment of DEGs.xlsx
- Additional file 4 The raw data of qRT-PCR.xlsx
- Figure S1-S3.docx
- Supplementary file 5 PAS value annoation.docx
- Table S1-S4.docx
