# Supplementary material for: A Discovery of Relevant Hepatoprotective Effects and Underlying Mechanisms of Dietary Clostridium butyricum Against Corticosterone-Induced Liver Injury in Pekin Ducks
Source: Microorganisms. 2019 Sep 16;7(9):358. doi: 10.3390/microorganisms7090358 (PMC6780423; doi:10.3390/microorganisms7090358)
Supplement: Supplementary file 1 [file microorganisms-07-00358-s001.zip › Additional file 1 Detailed information of DEGs.xlsx]

## Sheet: MCB vs CON
Gene_id	Gene_name	FC(C/A)	Log2FC(C/A)	Pvalue	Padjust	Significant	Regulate	A1_Fpkm	A2_Fpkm	A3_Fpkm	C1_Fpkm	C2_Fpkm	C3_Fpkm	A_Fpkm	C_Fpkm
ENSAPLG00000007619	TSPAN1	1.141	0.1898	0.5215	0.7634	no	up	16.702	22.058	11.936	10.739	20.827	24.534	16.899	18.7
ENSAPLG00000013130	PDE5A	0.994	-0.008934	0.9759	0.9925	no	down	0.714	0.656	0.76	0.748	0.678	0.565	0.71	0.664
ENSAPLG00000007587	CARD9	1.218	0.2842	0.4446	0.7089	no	up	0.604	0.108	0.228	0.628	0.269	0.424	0.313	0.44
ENSAPLG00000008110	SPATS2	0.624	-0.6813	0.001078	0.01456	no	down	60.266	49.812	37.319	24.957	32.257	28.855	49.132	28.69
ENSAPLG00000009348	FLAD1	0.535	-0.9016	3.153e-05	0.0009734	no	down	35.888	30.024	21.081	11.845	13.324	15.957	28.998	13.709
ENSAPLG00000005719	PLK2	0.985	-0.02234	0.9282	0.9764	no	down	5.101	5.314	8.755	6.092	6.416	5.376	6.39	5.961
ENSAPLG00000001976	CHPT1	1.786	0.837	0.002359	0.02594	no	up	0.835	0.626	0.921	1.735	1.876	1.544	0.794	1.718
ENSAPLG00000012773	-	1.219	0.2857	0.4144	0.6898	no	up	179.521	46.123	107.284	242.781	69.296	92.544	110.976	134.874
ENSAPLG00000015883	DENND2A	1.235	0.3047	0.08365	0.285	no	up	4.206	4.394	4.843	6.122	4.568	5.291	4.481	5.327
ENSAPLG00000007242	ASCC2	1.005	0.007418	0.9622	0.9894	no	up	4.256	4.482	4.017	4.836	4.225	4.302	4.252	4.454
ENSAPLG00000004827	SUCO	0.966	-0.04916	0.8437	0.9429	no	down	6.107	10.178	10.009	6.282	8.83	10.94	8.765	8.684
ENSAPLG00000013272	ITGA1	1.759	0.8145	7.375e-07	4.649e-05	no	up	5.363	5.353	6.172	9.841	9.295	9.461	5.629	9.532
ENSAPLG00000010010	NT5DC1	1.107	0.1468	0.652	0.8431	no	up	0.805	0.714	0.788	0.818	1.142	0.546	0.769	0.835
ENSAPLG00000006401	FAM204A	0.877	-0.1891	0.264	0.547	no	down	8.653	8.446	8.033	7.757	7.354	6.148	8.377	7.086
ENSAPLG00000011796	VPS26B	0.998	-0.002828	0.9897	0.9968	no	down	10.021	10.07	5.954	7.309	7.976	9.414	8.682	8.233
ENSAPLG00000009175	UPF1	0.947	-0.07821	0.5422	0.7781	no	down	31.471	36.346	31.707	29.843	28.571	31.011	33.175	29.808
ENSAPLG00000003017	-	1.543	0.6256	0.09182	0.2999	no	up	0.402	1.125	1.045	0.808	1.189	3.634	0.857	1.877
ENSAPLG00000016336	-	0.469	-1.091	1.743e-11	3.875e-09	yes	down	602.271	478.394	653.19	242.702	231.381	267.548	577.952	247.21
ENSAPLG00000015082	-	0.53	-0.9162	0.0005682	0.009213	no	down	400.987	611.243	898.078	362.203	241.985	240.021	636.769	281.403
ENSAPLG00000008060	OXSM	0.72	-0.4733	0.04028	0.1867	no	down	6.328	4.316	5.84	4.208	3.036	3.662	5.495	3.635
ENSAPLG00000007275	SLC11A2	0.619	-0.6917	0.003328	0.03368	no	down	98.056	93.264	69.32	31.358	52.471	60.535	86.88	48.121
ENSAPLG00000011184	ANGPTL4	1.564	0.645	0.0821	0.2824	no	up	58.677	208.732	43.472	271.847	165.279	247.063	103.627	228.063
ENSAPLG00000011695	-	1.182	0.2416	0.5128	0.7573	no	up	0.795	0.46	0.161	0.319	0.845	0.631	0.472	0.598
ENSAPLG00000011116	ACP2	0.951	-0.0721	0.6164	0.822	no	down	54.37	57.632	57.934	53.035	46.362	42.685	56.645	47.361
ENSAPLG00000002915	-	0.955	-0.06667	0.8468	0.9448	no	down	5.322	15.932	31.127	16.841	15.497	12.578	17.46	14.972
ENSAPLG00000015061	PRIMPOL	1.482	0.5672	0.07948	0.2777	no	up	0.825	0.352	0.855	1.027	0.956	1.252	0.677	1.078
ENSAPLG00000013069	-	0.696	-0.5238	0.0004061	0.007226	no	down	35.918	37.031	31.023	22.644	23.334	20.363	34.657	22.114
ENSAPLG00000003769	-	0.57	-0.8104	0.02922	0.1521	no	down	158.755	104.019	107.616	76.935	18.348	19.262	123.463	38.182
ENSAPLG00000007618	KRIT1	1.206	0.2699	0.1626	0.4215	no	up	1.912	1.791	2.042	2.393	1.941	2.259	1.915	2.198
ENSAPLG00000006707	OLFML1	1.9	0.9262	0.001824	0.02167	no	up	0.413	0.773	0.997	1.506	1.773	1.365	0.728	1.548
ENSAPLG00000008538	SMARCD3	0.832	-0.2653	0.1719	0.4353	no	down	6.318	4.619	7.492	4.886	4.253	4.058	6.143	4.399
ENSAPLG00000013878	NFKB1	1.315	0.3956	0.01467	0.09646	no	up	10.604	10.559	13.247	14.747	16.064	13.839	11.47	14.883
ENSAPLG00000014388	TRMT10B	1.11	0.1504	0.649	0.8415	no	up	11.761	10.579	12.781	5.973	15.024	16.588	11.707	12.528
ENSAPLG00000003747	TMEM254	0.949	-0.07544	0.723	0.8842	no	down	83.638	43.393	54.031	47.97	61.562	71.164	60.354	60.232
ENSAPLG00000002987	EGFR	1.078	0.1077	0.5655	0.7933	no	up	33.292	30.308	28.943	40.552	28.525	25.146	30.848	31.408
ENSAPLG00000008759	-	0.924	-0.1145	0.7579	0.9024	no	down	14.75	62.29	22.059	19.603	18.274	42.318	33.033	26.732
ENSAPLG00000005492	CBFB	1.275	0.3505	0.07202	0.2629	no	up	3.783	4.482	3.324	3.919	5.255	4.914	3.863	4.696
ENSAPLG00000016375	-	1.074	0.1027	0.7824	0.9159	no	up	0.453	0.225	0.57	0.698	0.455	0.198	0.416	0.45
ENSAPLG00000006681	KLF13	0.74	-0.4341	0.06299	0.2439	no	down	9.659	12.468	13.104	6.95	8.979	7.908	11.744	7.946
ENSAPLG00000001801	USP15	0.975	-0.03595	0.8534	0.9487	no	down	11.128	12.321	14.082	12.653	10.576	9.461	12.51	10.897
ENSAPLG00000009094	USP36	0.815	-0.2952	0.1951	0.4671	no	down	11.973	13.662	8.176	7.767	8.041	7.428	11.27	7.745
ENSAPLG00000015132	SLC12A7	0.774	-0.3695	0.1061	0.3273	no	down	11.922	8.72	9.163	9.213	4.94	7.108	9.935	7.087
ENSAPLG00000009208	FAM214A	0.977	-0.03373	0.8549	0.9488	no	down	7.918	12.262	10.36	10.35	9.48	9.97	10.18	9.933
ENSAPLG00000012212	-	1.253	0.3252	0.2384	0.5188	no	up	0.765	0.587	1.263	1.206	0.947	1.12	0.872	1.091
ENSAPLG00000006015	RAD17	1.33	0.4112	0.1042	0.3238	no	up	4.075	2.173	2.326	4.038	3.519	3.794	2.858	3.784
ENSAPLG00000006796	ASPH	1.414	0.4993	0.005995	0.05182	no	up	11.279	10.158	13.845	15.116	14.467	19.855	11.761	16.479
ENSAPLG00000015271	ERG	1.347	0.4294	0.07775	0.2743	no	up	1.077	1.243	1.548	2.074	1.541	1.572	1.289	1.729
ENSAPLG00000015484	-	1.361	0.4448	0.1692	0.4324	no	up	2.787	3.572	3.191	5.414	4.736	3.408	3.183	4.519
ENSAPLG00000011627	NCEH1	0.949	-0.07558	0.7097	0.876	no	down	6.137	4.247	4.995	5.614	4.671	5.093	5.126	5.126
ENSAPLG00000005043	DUSP23	0.861	-0.2166	0.5434	0.7792	no	down	37.749	11.401	12.914	18.715	14.634	19.365	20.688	17.571
ENSAPLG00000006410	-	1.289	0.3662	0.01578	0.1011	no	up	2.244	2.349	2.412	3.161	2.869	3.022	2.335	3.017
ENSAPLG00000002140	-	0.768	-0.3806	0.169	0.4322	no	down	11.148	15.854	11.452	7.578	7.438	11.316	12.818	8.777
ENSAPLG00000013412	CASP7	0.794	-0.3328	0.182	0.4494	no	down	12.697	7.937	7.34	6.092	7.549	6.515	9.325	6.719
ENSAPLG00000013102	TMTC3	1.255	0.3281	0.07013	0.2591	no	up	5.262	5.95	6.21	5.883	7.27	6.967	5.807	6.707
ENSAPLG00000014234	FBXO30	1.104	0.1423	0.5162	0.7596	no	up	3.24	4.345	3.95	3.43	4.736	4.058	3.845	4.075
ENSAPLG00000015513	TINAG	2.058	1.041	5.289e-05	0.00146	yes	up	42.317	74.728	67.278	195.659	120.626	116.532	61.441	144.272
ENSAPLG00000007389	TAPT1	1.268	0.3429	0.09904	0.3145	no	up	16.108	19.631	25.468	30.431	23.52	24.694	20.402	26.215
ENSAPLG00000012891	DLGAP4	1.133	0.1798	0.2568	0.5382	no	up	3.008	3.141	3.077	3.46	3.398	3.126	3.075	3.328
ENSAPLG00000010641	PPARA	1.1	0.1372	0.4728	0.7302	no	up	47.187	51.74	63.28	61.112	63.112	46.498	54.069	56.907
ENSAPLG00000003301	ACTR1A	0.94	-0.08974	0.5145	0.7583	no	down	32.88	35.74	31.849	32.774	32.592	27.076	33.49	30.814
ENSAPLG00000010346	CCDC174	1.076	0.1055	0.6001	0.812	no	up	4.507	4.952	4.473	4.876	4.717	4.707	4.644	4.767
ENSAPLG00000006878	BLM	1.86	0.8953	0.009905	0.07267	no	up	0.121	0.343	0.209	0.419	0.65	0.546	0.224	0.538
ENSAPLG00000006452	-	0.976	-0.03559	0.9203	0.9726	no	down	2.465	2.799	1.405	2.572	2.061	1.76	2.223	2.131
ENSAPLG00000007065	NUP85	0.928	-0.1078	0.5129	0.7573	no	down	20.505	16.333	16.77	14.189	17.178	15.477	17.869	15.615
ENSAPLG00000014915	CENPU	1.955	0.9672	0.002223	0.02503	no	up	1.851	0.861	1.966	3.111	3.863	3.935	1.559	3.636
ENSAPLG00000009048	NUDT7	0.814	-0.2967	0.2471	0.5283	no	down	17.959	11.284	9.847	11.696	7.122	10.149	13.03	9.656
ENSAPLG00000008244	NACC2	0.842	-0.2488	0.4582	0.7197	no	down	0.674	1.282	1.026	0.708	0.631	0.904	0.994	0.748
ENSAPLG00000003599	-	1.131	0.1771	0.4715	0.7294	no	up	7.023	5.608	8.594	9.333	7.261	7.127	7.075	7.907
ENSAPLG00000011956	-	0.938	-0.09214	0.7995	0.9221	no	down	2.063	0.538	0.133	0.778	1.216	0.141	0.911	0.712
ENSAPLG00000013568	ADD2	0.829	-0.2706	0.4569	0.7188	no	down	0.362	0.568	0.057	0.279	0.223	0.075	0.329	0.192
ENSAPLG00000010712	HEATR6	0.862	-0.214	0.2544	0.5358	no	down	5.654	5.011	4.007	3.51	3.937	4.406	4.891	3.951
ENSAPLG00000003804	-	0.851	-0.2322	0.4713	0.7293	no	down	36.411	9.825	20.198	20.64	11.746	18.142	22.145	16.843
ENSAPLG00000012930	MAP3K2	0.915	-0.1279	0.556	0.7877	no	down	4.145	4.746	5.897	3.41	5.098	4.528	4.929	4.345
ENSAPLG00000003832	ZC3HC1	0.686	-0.5439	0.01726	0.1077	no	down	18.643	12.536	10.749	9.742	7.001	8.897	13.976	8.547
ENSAPLG00000001531	-	0.939	-0.09154	0.7055	0.8752	no	down	7.345	4.805	4.501	4.786	4.828	4.933	5.55	4.849
ENSAPLG00000012999	GARNL3	1.068	0.09496	0.7582	0.9024	no	up	1.258	1.448	1.776	1.705	1.625	1.271	1.494	1.534
ENSAPLG00000007604	CRIPT	0.761	-0.3934	0.01838	0.1121	no	down	30.737	30.504	32.628	21.597	19.657	25.212	31.29	22.155
ENSAPLG00000006246	PSPC1	1.063	0.08849	0.7555	0.9011	no	up	2.908	4.844	5.508	5.245	3.157	5.244	4.42	4.549
ENSAPLG00000001929	-	1.676	0.7453	0.0006804	0.01055	no	up	20.505	23.605	55.351	10.32	12.99	136.029	33.154	53.113
ENSAPLG00000015025	-	1.068	0.09504	0.6282	0.8292	no	up	6.932	5.363	6.191	7.219	5.692	5.875	6.162	6.262
ENSAPLG00000002474	CPS1	0.786	-0.3466	0.3499	0.632	no	down	0.342	0.039	0.152	0.09	0.102	0.104	0.178	0.099
ENSAPLG00000010343	LAMA1	1.182	0.2412	0.3937	0.6705	no	up	0.453	0.147	0	0.877	0.316	0.339	0.2	0.511
ENSAPLG00000004507	PIGO	0.964	-0.05356	0.7829	0.9159	no	down	4.397	4.57	3.324	3.968	4.206	3.869	4.097	4.014
ENSAPLG00000014980	ATOH8	0.586	-0.7701	0.003821	0.03709	no	down	9.447	15.404	20.91	6.491	15.302	8.134	15.254	9.976
ENSAPLG00000013841	CXorf57	1.072	0.1006	0.6753	0.8594	no	up	1.65	1.321	1.415	1.077	1.987	1.591	1.462	1.552
ENSAPLG00000006990	PPA1	0.759	-0.397	0.005227	0.04719	no	down	294.54	255.57	265.826	170.752	191.742	215.091	271.979	192.528
ENSAPLG00000004133	SLC30A4	0.953	-0.06941	0.6739	0.8589	no	down	13.271	15.961	12.762	13.112	13.427	12.361	13.998	12.967
ENSAPLG00000012028	KLHL15	0.992	-0.01205	0.9375	0.98	no	down	6.007	6.342	6.324	5.663	6.286	5.875	6.224	5.941
ENSAPLG00000008850	-	0.946	-0.07962	0.7905	0.9186	no	down	21.279	14.024	14.434	15.026	12.387	13.886	16.579	13.766
ENSAPLG00000008119	KCNK1	1.669	0.7392	8.471e-05	0.00219	no	up	21.249	25.249	24.433	31.249	42.053	37.582	23.644	36.961
ENSAPLG00000011646	AMN	0.666	-0.5857	0.07804	0.2748	no	down	3.25	4.893	4.169	2.483	2.656	0.951	4.104	2.03
ENSAPLG00000007884	-	0.949	-0.07509	0.6228	0.8257	no	down	13.713	15.316	11.756	13.211	10.957	12.625	13.595	12.264
ENSAPLG00000004455	-	1.565	0.6463	0.00718	0.05864	no	up	4.487	3.729	4.662	5.324	5.618	9.622	4.293	6.855
ENSAPLG00000005814	MYL3	1.504	0.5891	0.1131	0.34	no	up	1.036	0.069	0.94	1.516	1.913	1.412	0.682	1.614
ENSAPLG00000009190	ADAMTS6	0.772	-0.3728	0.2877	0.5732	no	down	0.07	0.206	0.047	0.01	0.065	0.066	0.108	0.047
ENSAPLG00000012939	EML4	1.242	0.3127	0.09625	0.3085	no	up	2.213	2.456	2.754	3.041	2.693	3.173	2.474	2.969
ENSAPLG00000007716	ADAM17	0.961	-0.05802	0.683	0.8636	no	down	12.597	11.019	11.243	10.938	9.434	10.469	11.62	10.28
ENSAPLG00000006614	CDC37L1	1.103	0.1414	0.47	0.7287	no	up	1.821	1.409	1.415	1.805	1.579	1.808	1.548	1.731
ENSAPLG00000014246	NDUFV1	0.661	-0.5978	3.612e-05	0.001088	no	down	300.366	257.987	219.344	165.477	156.133	159.81	259.232	160.473
ENSAPLG00000011426	C21orf62	0.851	-0.2329	0.53	0.7704	no	down	26.602	4.805	19.229	8.156	10.567	19.601	16.879	12.775
ENSAPLG00000012391	-	0.959	-0.05999	0.8719	0.9535	no	down	1.107	0.832	0.617	1.077	0.492	0.612	0.852	0.727
ENSAPLG00000009288	SLC7A14	1	0	1	1	no	no change	0	0	0	0	0	0	0	0
ENSAPLG00000001661	GPR18	1.568	0.6493	0.07987	0.2786	no	up	0.322	0.597	0.304	0.738	0.91	1.092	0.408	0.913
ENSAPLG00000003935	DCAF17	1.036	0.05155	0.8072	0.9265	no	up	2.143	2.065	2.63	2.144	2.683	2.146	2.279	2.324
ENSAPLG00000003096	LYSMD2	0.948	-0.07745	0.6102	0.818	no	down	37.256	36.523	29.817	29.733	31.022	31.567	34.532	30.774
ENSAPLG00000002242	SDF2	1.317	0.3972	0.28	0.565	no	up	14.77	30.651	11.927	28.497	22.062	31.03	19.116	27.196
ENSAPLG00000010252	KPNA2	3.593	1.845	9.748e-08	8.414e-06	yes	up	0.594	0.548	1.985	4.946	9.49	5.347	1.042	6.594
ENSAPLG00000008073	XPOT	1.236	0.3056	0.02172	0.1256	no	up	26.28	25.053	25.867	27.57	31.719	31.84	25.733	30.376
ENSAPLG00000002938	-	0.998	-0.002829	0.9936	0.9971	no	down	1.64	7.379	2.023	1.565	1.059	2.843	3.681	1.822
ENSAPLG00000003508	LETM1	0.955	-0.06659	0.6244	0.8269	no	down	9.759	9.16	9.192	8.934	8.979	7.795	9.37	8.569
ENSAPLG00000011128	MRPL3	0.843	-0.2456	0.09783	0.312	no	down	24.75	26.208	24.822	21.647	19.536	18.829	25.26	20.004
ENSAPLG00000009538	CENPN	1.52	0.6039	0.08932	0.2958	no	up	0.111	0.166	0.408	0.419	1.309	0.518	0.228	0.749
ENSAPLG00000007417	CD80	0.726	-0.4628	0.1521	0.4058	no	down	78.135	111.31	129.808	128.645	37.773	34.937	106.418	67.118
ENSAPLG00000008161	SEMA3F	1.107	0.1468	0.5804	0.8002	no	up	5.614	3.21	3.95	6.062	3.928	3.672	4.258	4.554
ENSAPLG00000016114	-	1.223	0.2906	0.1922	0.4627	no	up	2.767	2.084	2.564	3.121	2.507	3.455	2.472	3.028
ENSAPLG00000002251	-	0.991	-0.01236	0.9696	0.9909	no	down	82.753	52.416	101.976	129.971	52.704	37.554	79.048	73.41
ENSAPLG00000013826	DDX20	1.11	0.1504	0.4018	0.6781	no	up	15.997	15.394	12.155	14.119	14.838	16.682	14.515	15.213
ENSAPLG00000006202	ACAA1	0.603	-0.7309	0.0027	0.02879	no	down	363.137	193.896	166.234	123.121	126.726	132.706	241.089	127.518
ENSAPLG00000012037	RHOG	0.95	-0.07429	0.7485	0.8971	no	down	17.989	13.769	19.315	17.13	15.683	17.539	17.024	16.784
ENSAPLG00000010592	INTS12	0.797	-0.328	0.1883	0.4575	no	down	8.451	5.588	4.9	3.43	5.014	5.112	6.313	4.519
ENSAPLG00000006890	-	0.985	-0.0217	0.8727	0.9535	no	down	89.635	83.898	71.779	79.438	77.3	71.728	81.771	76.155
ENSAPLG00000002835	ADRBK1	0.963	-0.05433	0.7684	0.9087	no	down	13.713	15.374	13.304	14.428	13.111	10.488	14.13	12.676
ENSAPLG00000014922	ZFAT	0.875	-0.1923	0.4806	0.7361	no	down	2.213	2.486	4.653	3.011	2.117	2.721	3.117	2.616
ENSAPLG00000010463	-	0.772	-0.3729	0.2024	0.4765	no	down	6.208	8.632	6.714	3.44	1.216	4.886	7.185	3.181
ENSAPLG00000014901	GPC3	1.356	0.4394	0.1256	0.3612	no	up	1.429	2.505	2.013	3.3	2.461	2.297	1.982	2.686
ENSAPLG00000006507	DHRS11	0.779	-0.3594	0.1352	0.3777	no	down	2.757	1.859	1.5	1.077	1.922	1.327	2.039	1.442
ENSAPLG00000005117	DAG1	0.972	-0.04066	0.8284	0.9362	no	down	40.365	49.137	31.859	35.855	33.789	42.516	40.454	37.387
ENSAPLG00000012223	ACVR2B	0.704	-0.5067	0.166	0.4273	no	down	0.563	0.519	0.522	0.299	0.195	0.339	0.535	0.278
ENSAPLG00000016067	ACLY	0.543	-0.8818	0.0002485	0.004952	no	down	1191	1205.75	1159.78	356.599	544.603	786.81	1185.51	562.671
ENSAPLG00000014626	SLC35A4	0.815	-0.2954	0.1306	0.3697	no	down	26.29	23.536	17.007	16.671	16.175	17.53	22.278	16.792
ENSAPLG00000007894	CBX1	0.845	-0.243	0.1735	0.4373	no	down	35.445	32.373	25.924	25.934	22.248	24.713	31.247	24.298
ENSAPLG00000012336	GGA2	1.155	0.2077	0.2465	0.5279	no	up	6.178	7.32	7.426	8.485	7.66	6.901	6.975	7.682
ENSAPLG00000011133	FDFT1	0.423	-1.242	3.674e-05	0.0011	yes	down	488.972	463.959	279.462	74.532	205.772	114.357	410.798	131.554
ENSAPLG00000010684	-	0.774	-0.3688	0.2695	0.5524	no	down	2.173	2.192	2.744	1.376	1.523	1.798	2.37	1.566
ENSAPLG00000007574	ARID1B	1.115	0.1574	0.188	0.4574	no	up	9.679	8.994	8.974	10.18	9.796	9.593	9.216	9.856
ENSAPLG00000006984	SPRED1	1.36	0.4439	0.0124	0.08509	no	up	5.765	7.819	7.673	9.432	9.202	9.452	7.086	9.362
ENSAPLG00000003613	KATNB1	1.176	0.2336	0.3362	0.62	no	up	12.154	15.1	7.872	10.36	13.947	16.692	11.709	13.666
ENSAPLG00000015347	MSH2	1.25	0.3222	0.1927	0.4632	no	up	1.791	1.106	1.909	1.954	1.773	2.146	1.602	1.958
ENSAPLG00000012136	-	0.967	-0.0488	0.7372	0.8909	no	down	29.379	26.394	27.291	24.857	26.12	24.6	27.688	25.192
ENSAPLG00000010528	SP4	1.059	0.0828	0.7293	0.8866	no	up	2.324	1.673	2.127	2.194	1.727	2.269	2.041	2.063
ENSAPLG00000014672	-	1.542	0.6247	0.09052	0.2976	no	up	0.03	0.196	0.199	0.299	0.306	0.282	0.142	0.296
ENSAPLG00000007195	-	0.794	-0.333	0.085	0.2879	no	down	2.857	4.11	3.713	2.523	2.925	2.476	3.56	2.641
ENSAPLG00000007305	FAM20C	0.908	-0.1397	0.3731	0.6547	no	down	17.788	22.264	19.22	16.592	16.268	18.057	19.757	16.972
ENSAPLG00000010963	ZBTB25	0.908	-0.14	0.5877	0.8051	no	down	7.083	3.513	4.387	3.619	3.891	4.839	4.994	4.116
ENSAPLG00000014934	ILKAP	0.956	-0.0643	0.7345	0.8899	no	down	19.398	24.799	17.349	18.287	17.698	19.488	20.515	18.491
ENSAPLG00000012639	KIF16B	1.133	0.1807	0.4946	0.7447	no	up	1.087	2.124	1.785	1.466	2.117	1.93	1.665	1.838
ENSAPLG00000002273	HIST1H4L	0.14	-2.84	1.066e-40	5.842e-37	yes	down	56.292	38.832	33.596	3.799	4.058	6.788	42.907	4.882
ENSAPLG00000013621	SLC20A2	0.926	-0.111	0.5686	0.7947	no	down	5.423	3.719	3.855	4.268	3.612	3.653	4.332	3.844
ENSAPLG00000009530	GOSR1	0.959	-0.06057	0.668	0.8539	no	down	9.649	8.299	10.18	9.044	8.914	7.974	9.376	8.644
ENSAPLG00000002863	SLC25A12	1.274	0.3489	0.1614	0.42	no	up	2.022	1.713	2.194	1.894	3.018	2.363	1.976	2.425
ENSAPLG00000015741	SNX2	1.214	0.2798	0.03442	0.1684	no	up	24.952	25.278	22.097	27.171	27.002	29.74	24.109	27.971
ENSAPLG00000001502	-	1.717	0.78	0.0006837	0.01059	no	up	1.982	1.527	1.614	3.32	2.414	3.182	1.708	2.972
ENSAPLG00000001018	COL6A2	0.801	-0.3209	0.1305	0.3697	no	down	18.03	20.894	29.466	20.211	16.11	14.31	22.797	16.877
ENSAPLG00000005852	WDR73	0.764	-0.3884	0.07141	0.262	no	down	18.754	14.171	11.879	12.184	8.691	10.94	14.935	10.605
ENSAPLG00000003534	MRPS22	0.789	-0.3418	0.03094	0.1579	no	down	24.539	20.052	21.556	16.731	17.131	15.317	22.049	16.393
ENSAPLG00000013137	C10orf118	1.277	0.3525	0.1107	0.3348	no	up	2.485	3.572	3.808	3.889	4.429	4.001	3.288	4.106
ENSAPLG00000005434	TADA1	0.835	-0.2605	0.1289	0.3666	no	down	30.546	26.384	23.046	24.229	19.871	17.982	26.659	20.694
ENSAPLG00000004504	AUP1	0.603	-0.7295	0.001067	0.01452	no	down	108.379	78.3	59.814	35.706	48.674	47.788	82.164	44.056
ENSAPLG00000003082	METTL6	0.925	-0.1132	0.5074	0.754	no	down	18.623	17.987	14.415	14.009	15.822	14.461	17.008	14.764
ENSAPLG00000002657	FERMT2	0.833	-0.2631	0.1221	0.3554	no	down	17.999	14.171	15.44	13.929	11.096	11.467	15.87	12.164
ENSAPLG00000004751	PPARD	0.724	-0.4655	0.05659	0.2281	no	down	17.245	12.703	10.825	5.933	10.864	10.318	13.591	9.038
ENSAPLG00000015845	TMEM87A	0.999	-0.001729	0.9892	0.9968	no	down	14.709	16.627	15.63	14.817	14.81	15.317	15.655	14.981
ENSAPLG00000011441	LRCH2	0.958	-0.06243	0.7965	0.9214	no	down	2.465	2.036	2.497	1.815	2.377	2.099	2.333	2.097
ENSAPLG00000007185	CEP250	1.605	0.6823	0.0004933	0.00827	no	up	0.986	1.037	1.149	1.516	1.644	1.713	1.057	1.624
ENSAPLG00000009963	FBXW11	0.918	-0.123	0.4222	0.6946	no	down	11.108	9.366	10.028	7.937	9.508	8.84	10.167	8.762
ENSAPLG00000001849	CLDN2	0.995	-0.006824	0.9688	0.9909	no	down	318.677	313.73	224.092	248.694	250.156	307.437	285.5	268.762
ENSAPLG00000005098	-	0.871	-0.1997	0.5654	0.7933	no	down	1.811	3.641	2.925	2.892	1.235	2.316	2.792	2.148
ENSAPLG00000012285	-	0.482	-1.052	0.004683	0.0435	yes	down	1.238	0.509	0.389	0.04	0.111	0.292	0.712	0.148
ENSAPLG00000008746	NUDT16L1	0.776	-0.3659	0.07975	0.2784	no	down	35.063	38.216	31.716	24.768	22.47	26.445	34.998	24.561
ENSAPLG00000004687	-	1.501	0.5864	0.083	0.2842	no	up	4.608	2.075	0	3.759	16.249	5.507	2.228	8.505
ENSAPLG00000007086	WDR76	1.193	0.2541	0.3646	0.6479	no	up	6.962	4.189	3.153	5.444	4.401	6.788	4.768	5.544
ENSAPLG00000009119	BTBD11	1.53	0.6138	0.08411	0.286	no	up	0.272	0.431	0.161	0.419	0.483	0.697	0.288	0.533
ENSAPLG00000005864	HBM	3.276	1.712	5.991e-09	7.545e-07	yes	up	67.048	71	27.452	317.384	180.748	161.495	55.167	219.876
ENSAPLG00000016156	ARIH1	0.787	-0.3451	0.01768	0.1096	no	down	26.521	30.387	28.991	20.171	23.055	20.222	28.633	21.149
ENSAPLG00000012309	RASGRP3	0.959	-0.05967	0.8271	0.9353	no	down	0.936	1.331	1.481	1.127	1.077	1.205	1.249	1.136
ENSAPLG00000007937	WIPF1	1.894	0.9213	1.53e-08	1.729e-06	no	up	11.601	6.938	5.327	17.688	14.42	18.942	7.955	17.017
ENSAPLG00000016132	-	0.98	-0.02979	0.8897	0.9603	no	down	19.71	13.613	15.507	13.062	12.387	15.345	16.277	13.598
ENSAPLG00000012523	OLFM3	1.337	0.4195	0.0109	0.07772	no	up	25.746	27.881	34.413	34.818	36.714	39.39	29.347	36.974
ENSAPLG00000010666	METRNL	1.29	0.367	0.1393	0.3841	no	up	2.867	3.22	3.381	3.819	3.241	4.999	3.156	4.02
ENSAPLG00000015127	-	0.877	-0.1886	0.5974	0.8103	no	down	23.825	17.302	15.459	11.696	9.211	19.883	18.862	13.597
ENSAPLG00000013429	EIF3I	0.747	-0.4206	0.009452	0.07056	no	down	259.729	199.044	193.231	169.545	137.219	145.999	217.335	150.921
ENSAPLG00000009644	ST13	0.867	-0.2055	0.1654	0.4266	no	down	98.71	115.351	107.521	79.109	95.5	88.335	107.194	87.648
ENSAPLG00000009761	-	0.907	-0.1404	0.5051	0.7523	no	down	26.239	32.265	21.185	24.997	19.601	22.773	26.563	22.457
ENSAPLG00000008873	C11orf58	0.792	-0.3367	0.02996	0.1544	no	down	23.453	19.064	21.688	17.13	15.274	15.308	21.402	15.904
ENSAPLG00000006279	KCTD2	0.938	-0.09189	0.5818	0.8008	no	down	35.315	42.58	33.558	34.36	31.617	31.002	37.151	32.326
ENSAPLG00000010118	ARFGEF2	1.058	0.0817	0.6315	0.8312	no	up	12.929	16.51	17.368	15.545	16.676	15.101	15.602	15.774
ENSAPLG00000002297	HIST1H2AA	0.465	-1.105	0.001155	0.01533	yes	down	4.497	4.052	6.144	0	0	0	4.898	0
ENSAPLG00000014346	CSRP2	0.814	-0.2966	0.05947	0.2355	no	down	111.639	92.148	107.189	72.478	93.243	78.488	103.659	81.403
ENSAPLG00000006652	EXOSC10	0.973	-0.03914	0.8098	0.9274	no	down	6.862	5.686	5.973	5.344	5.59	6.082	6.174	5.672
ENSAPLG00000008297	MFSD7	0.956	-0.06451	0.8244	0.9344	no	down	1.932	3.621	2.146	2.702	1.922	2.711	2.566	2.445
ENSAPLG00000010991	HTRA3	1.119	0.1621	0.503	0.751	no	up	3.853	2.496	3.248	3.809	3.779	2.693	3.199	3.427
ENSAPLG00000008082	NDUFV2	0.824	-0.2797	0.02786	0.1476	no	down	81.123	74.914	76.356	55.119	58.145	63.387	77.464	58.884
ENSAPLG00000006417	SLC46A2	2.013	1.009	4.933e-05	0.001383	yes	up	1.288	0.891	1.073	2.164	1.959	2.561	1.084	2.228
ENSAPLG00000012452	BIN1	0.912	-0.1331	0.4713	0.7293	no	down	2.324	2.084	2.592	1.675	1.783	1.883	2.333	1.78
ENSAPLG00000002109	SLX4	1.058	0.08115	0.6929	0.8683	no	up	4.86	6.077	3.884	3.909	5.543	5.536	4.94	4.996
ENSAPLG00000006801	-	0.754	-0.4082	0.03841	0.1808	no	down	111.83	89.975	90.191	76.218	59.779	59.32	97.332	65.106
ENSAPLG00000006829	RPS4X	0.671	-0.5766	0.001186	0.01562	no	down	1467.31	1367.05	942.604	812.419	710.337	792.138	1258.99	771.631
ENSAPLG00000008519	AARS	0.933	-0.1001	0.4698	0.7287	no	down	55.719	63.269	58.105	45.786	55.712	49.341	59.031	50.28
ENSAPLG00000015742	POMGNT2	0.909	-0.1377	0.6086	0.8171	no	down	2.515	1.771	1.871	1.346	2.015	2.034	2.052	1.798
ENSAPLG00000008578	CENPC	1.576	0.656	0.04792	0.2078	no	up	0.413	1.037	1.643	1.645	2.043	1.845	1.031	1.844
ENSAPLG00000015466	C5orf15	0.953	-0.06899	0.7073	0.8753	no	down	33.856	22.352	24.271	22.275	24.588	25.381	26.826	24.081
ENSAPLG00000004106	TMEM98	0.887	-0.173	0.3602	0.6428	no	down	254.648	176.702	167.079	139.712	161.983	184.363	199.476	162.019
ENSAPLG00000008144	AQR	1.174	0.2312	0.1196	0.3514	no	up	6.681	6.361	7.359	6.671	7.633	8.275	6.8	7.526
ENSAPLG00000004196	RIOK1	0.787	-0.3463	0.1094	0.3328	no	down	11.953	9.933	10.018	6.082	9.722	7.287	10.635	7.697
ENSAPLG00000005562	PTPLB	0.961	-0.05806	0.7554	0.9011	no	down	137.234	140.277	123.731	97.685	149.113	132.065	133.747	126.288
ENSAPLG00000003991	USPL1	1.109	0.1489	0.4507	0.7139	no	up	1.912	2.368	2.716	2.154	2.813	2.278	2.332	2.415
ENSAPLG00000010628	-	0.952	-0.07129	0.729	0.8866	no	down	21.491	15.961	14.652	19.005	17.169	15.327	17.368	17.167
ENSAPLG00000013454	TAF4	0.999	-0.001812	0.9923	0.9971	no	down	2.203	2.143	2.08	2.363	1.811	1.939	2.142	2.038
ENSAPLG00000014526	ETV7	0.75	-0.4153	0.1921	0.4626	no	down	4.94	1.497	1.766	1.645	2.033	1.732	2.734	1.803
ENSAPLG00000015859	DGKZ	0.899	-0.1544	0.2521	0.5332	no	down	14.86	13.153	13.076	13.112	10.632	11.674	13.696	11.806
ENSAPLG00000011874	GRK6	0.831	-0.2677	0.206	0.4807	no	down	4.367	4.316	3.789	3.988	2.804	3.201	4.157	3.331
ENSAPLG00000011924	GLT1D1	1.485	0.57	0.07672	0.2725	no	up	5.111	2.564	2.592	2.672	8.125	5.291	3.422	5.363
ENSAPLG00000005935	DNAJB4	1.195	0.2573	0.209	0.4839	no	up	7.093	6.488	8.138	9.472	8.115	7.362	7.24	8.316
ENSAPLG00000013723	TPCN1	1.188	0.2481	0.2929	0.5787	no	up	5.292	3.034	3.779	5.504	3.779	4.613	4.035	4.632
ENSAPLG00000009374	QRSL1	1.065	0.09146	0.7283	0.8865	no	up	3.521	2.681	4.909	3.181	4.346	3.794	3.704	3.774
ENSAPLG00000007804	DNLZ	0.696	-0.5229	0.1492	0.4008	no	down	24.388	18.829	19.97	11.147	7.688	10.667	21.062	9.834
ENSAPLG00000005988	CEP192	1.519	0.6028	0.007163	0.05855	no	up	0.745	0.851	0.931	1.157	1.541	1.12	0.842	1.273
ENSAPLG00000003325	NSF	0.886	-0.1751	0.4013	0.6778	no	down	14.106	11.861	8.746	11.616	8.134	9	11.571	9.583
ENSAPLG00000012219	LRP6	1.405	0.491	0.07807	0.2748	no	up	0.543	0.754	1.092	0.967	1.068	1.431	0.796	1.155
ENSAPLG00000014522	-	1.244	0.3147	0.2792	0.5644	no	up	16.46	19.935	17.947	17.519	27.178	20.279	18.114	21.659
ENSAPLG00000011482	SH3TC1	1.291	0.3687	0.06607	0.2511	no	up	7.385	9.649	10.037	11.417	13.324	9.998	9.024	11.58
ENSAPLG00000002569	FNIP1	0.956	-0.06453	0.8073	0.9265	no	down	5.514	4.394	9.41	7.02	4.866	5.489	6.439	5.792
ENSAPLG00000008896	TADA2A	0.85	-0.2351	0.186	0.4549	no	down	6.027	6.518	5.27	5.594	4.708	4.378	5.938	4.893
ENSAPLG00000003866	DBNDD2	0.789	-0.3425	0.3498	0.632	no	down	2.012	1.39	1.728	1.087	0.864	1.12	1.71	1.024
ENSAPLG00000006477	HLA-DMA	2.969	1.57	1.506e-12	4.584e-10	yes	up	21.782	24.299	20.283	76.975	48.869	83.063	22.121	69.636
ENSAPLG00000008450	-	0.823	-0.2819	0.2089	0.4836	no	down	441.504	419.363	370.803	201.113	368.674	365.082	410.557	311.623
ENSAPLG00000009687	GCC1	0.733	-0.448	0.09891	0.3143	no	down	4.678	9.101	3.855	3.829	3.38	4.368	5.878	3.859
ENSAPLG00000012056	-	0.263	-1.927	2.838e-13	9.722e-11	yes	down	30551.5	25161.3	13262.8	4065.73	4259.9	6053.23	22991.9	4792.95
ENSAPLG00000013098	CPQ	1.153	0.205	0.5042	0.7515	no	up	46.996	25.043	12.212	29.324	27.67	38.787	28.084	31.927
ENSAPLG00000015137	-	0.856	-0.2238	0.1906	0.4605	no	down	22.175	21.432	18.707	18.067	16.853	15.251	20.771	16.724
ENSAPLG00000014796	USP4	1.063	0.08868	0.474	0.7309	no	up	19.237	17.429	18.688	19.832	19.109	19.158	18.451	19.366
ENSAPLG00000006483	MFAP1	0.914	-0.1294	0.4926	0.7436	no	down	28.906	25.728	19.523	21.707	18.366	23.48	24.719	21.184
ENSAPLG00000011233	SLC35E1	1.076	0.1054	0.5963	0.8096	no	up	6.801	7.937	7.074	6.97	7.113	8.351	7.271	7.478
ENSAPLG00000007023	-	0.77	-0.3762	0.2649	0.5475	no	down	0.101	0.675	0.845	0.379	0.149	0.075	0.54	0.201
ENSAPLG00000016430	FAM78B	0.613	-0.7066	0.03866	0.1816	no	down	2.626	1.37	1.434	1.555	0.316	1.196	1.81	1.022
ENSAPLG00000013992	CCNT2	1.167	0.223	0.2336	0.5141	no	up	2.656	2.75	2.592	2.582	2.981	2.824	2.666	2.796
ENSAPLG00000011512	-	0.918	-0.1241	0.4954	0.745	no	down	1422.6	904.686	943.962	1002.2	863.666	892.28	1090.41	919.38
ENSAPLG00000006656	TBXAS1	1.427	0.5127	0.004817	0.04441	no	up	2.133	1.83	2.374	3.191	2.851	3.568	2.112	3.203
ENSAPLG00000002402	ABCB9	0.95	-0.07373	0.8123	0.9284	no	down	2.606	1.096	1.928	1.615	1.244	2.485	1.877	1.781
ENSAPLG00000007048	HDAC7	1.129	0.175	0.4158	0.6904	no	up	4.356	3.004	2.801	4.377	2.971	3.681	3.387	3.676
ENSAPLG00000005081	-	0.918	-0.1231	0.7282	0.8865	no	down	0.453	0.44	0.969	0.229	0.446	0.706	0.621	0.46
ENSAPLG00000013584	-	1.586	0.6657	0.0731	0.265	no	up	0.654	0.245	0.304	0.987	0.724	1.29	0.401	1
ENSAPLG00000005379	CHMP4C	0.991	-0.01335	0.9596	0.9879	no	down	2.344	1.38	1.367	1.595	1.374	1.262	1.697	1.41
ENSAPLG00000015286	PLEKHG5	0.855	-0.2258	0.5343	0.7731	no	down	0.382	0.264	0.408	0.319	0.241	0.207	0.351	0.256
ENSAPLG00000003552	FMO4	0.569	-0.8136	0.006389	0.05416	no	down	63.858	30.24	20.948	23.073	15.2	15.12	38.349	17.798
ENSAPLG00000010648	MYOM1	0.821	-0.2837	0.4209	0.6934	no	down	4.055	1.086	1.766	2.084	1.021	0.998	2.302	1.368
ENSAPLG00000014099	SCAP	0.623	-0.6825	0.008374	0.06505	no	down	56.785	34.056	23.065	19.493	23.733	19.686	37.969	20.971
ENSAPLG00000012572	CCBE1	1.624	0.6994	0.008817	0.06744	no	up	4.175	3.053	4.026	7.777	4.931	6.006	3.751	6.238
ENSAPLG00000007590	C17orf103	0.632	-0.6629	0.008	0.06311	no	down	39.732	19.259	19.656	16.003	13.297	15.185	26.216	14.828
ENSAPLG00000005586	CLHC1	0.971	-0.04203	0.9054	0.9658	no	down	0.241	0.176	0.114	0.249	0.176	0.028	0.177	0.151
ENSAPLG00000003443	USP5	0.846	-0.2419	0.1081	0.3307	no	down	36.391	33.822	28.279	28.078	23.297	26.888	32.831	26.088
ENSAPLG00000015428	CD276	0.848	-0.2385	0.3535	0.6363	no	down	13.723	13.231	13.94	6.501	11.625	13.773	13.631	10.633
ENSAPLG00000002362	PBLD	1.103	0.1409	0.6604	0.8489	no	up	45.406	116.428	154.697	68.39	136.281	138.138	105.51	114.27
ENSAPLG00000013185	DNAH1	1.522	0.6057	0.09482	0.3063	no	up	0.06	0.069	0.057	0.02	0.056	0.48	0.062	0.185
ENSAPLG00000007911	TJP1	1.154	0.2063	0.1722	0.4357	no	up	9.226	9.091	9.496	11.875	9.35	9.471	9.271	10.232
ENSAPLG00000006674	GANAB	0.974	-0.03737	0.8715	0.9534	no	down	8.3	10.687	10.35	11.028	10.167	7.362	9.779	9.519
ENSAPLG00000005077	MAP7D2	0.85	-0.2351	0.08244	0.2833	no	down	69.663	56.614	56.757	52.796	43.78	51.666	61.011	49.414
ENSAPLG00000004370	-	1.235	0.3044	0.3607	0.6433	no	up	0.372	0.44	0.722	0.598	0.743	0.612	0.511	0.651
ENSAPLG00000016139	TIMM17A	0.953	-0.06875	0.7517	0.8995	no	down	39.993	34.507	37.3	28.158	29.518	40.388	37.267	32.688
ENSAPLG00000004173	EIF2AK1	1.186	0.2456	0.2551	0.537	no	up	3.381	3.024	2.26	3.121	3.185	3.634	2.888	3.313
ENSAPLG00000002096	-	0.795	-0.3314	0.08098	0.2805	no	down	109.747	97.423	90.913	64.94	67.969	75.927	99.361	69.612
ENSAPLG00000005603	TFDP2	1.307	0.3865	0.2266	0.5059	no	up	0.573	0.783	0.959	1.037	1.319	0.791	0.772	1.049
ENSAPLG00000005328	-	1.07	0.09751	0.7932	0.9194	no	up	5.574	5.862	4.216	7.897	2.414	5.705	5.217	5.339
ENSAPLG00000010945	BTBD3	1.775	0.8279	0.02601	0.1419	no	up	0.221	0.069	0.247	0.808	0.427	0.424	0.179	0.553
ENSAPLG00000010259	ECHDC3	0.902	-0.1482	0.3577	0.6398	no	down	72.35	54.725	59.871	58.4	49.24	50.377	62.315	52.672
ENSAPLG00000011409	ARHGAP18	1.775	0.8282	0.01222	0.08428	no	up	0.282	0.431	0.475	0.987	0.956	0.555	0.396	0.833
ENSAPLG00000015670	SLC8A1	1.47	0.556	0.01453	0.09601	no	up	1.58	0.939	0.997	1.695	1.727	1.986	1.172	1.803
ENSAPLG00000008685	-	1.151	0.2026	0.5553	0.7874	no	up	1.026	1.253	0.95	1.167	1.579	0.989	1.076	1.245
ENSAPLG00000015364	-	0.967	-0.04908	0.8559	0.9489	no	down	459.302	292.67	235.278	279.185	212.82	340.821	329.083	277.609
ENSAPLG00000012472	VDAC2	0.934	-0.09901	0.3955	0.672	no	down	126.227	133.975	126.665	109.072	116.429	116.325	128.956	113.942
ENSAPLG00000011951	DSCR3	1.073	0.1023	0.5917	0.8074	no	up	8.2	8.455	10.312	8.744	9.239	9.179	8.989	9.054
ENSAPLG00000014166	-	1.748	0.8061	0.01551	0.1003	no	up	0.473	0.47	0.598	1.545	0.789	0.866	0.514	1.067
ENSAPLG00000013707	WDR86	0.82	-0.2855	0.3145	0.6003	no	down	2.757	0.842	1.405	0.887	1.114	1.327	1.668	1.109
ENSAPLG00000010358	CAPN6	0.798	-0.3254	0.3782	0.6587	no	down	0.181	0.509	0.285	0.259	0.195	0.179	0.325	0.211
ENSAPLG00000011239	USP13	0.802	-0.3185	0.3846	0.6628	no	down	0.553	0.254	0.114	0.259	0.195	0.141	0.307	0.198
ENSAPLG00000009078	CASKIN2	0.948	-0.07702	0.7597	0.9033	no	down	13.874	20.453	12.61	19.154	10.929	10.93	15.646	13.671
ENSAPLG00000004382	CUX2	1.232	0.3005	0.2337	0.5142	no	up	9.377	5.656	4.235	7.658	7.837	9.857	6.423	8.451
ENSAPLG00000006156	B3GALNT2	1.255	0.3273	0.1391	0.3837	no	up	9.397	10.55	10.806	9.004	15.451	12.926	10.251	12.46
ENSAPLG00000000922	C2orf69	0.985	-0.02251	0.9446	0.9834	no	down	2.596	2.554	1.7	1.875	2.405	2.307	2.283	2.196
ENSAPLG00000007878	POMGNT1	0.969	-0.04551	0.7772	0.9134	no	down	10.594	9.679	10.882	8.914	9.796	9.791	10.385	9.5
ENSAPLG00000006054	MYRF	0.96	-0.05896	0.7507	0.8984	no	down	13.583	11.078	11.727	12.324	10.242	12.709	12.129	11.758
ENSAPLG00000003955	GCHFR	0.87	-0.2001	0.3824	0.6614	no	down	260.695	164.107	134.366	162.815	173.84	207.466	186.389	181.374
ENSAPLG00000006977	C19orf40	0.814	-0.2977	0.1057	0.3268	no	down	18.14	13.583	8.499	10.779	9.926	7.635	13.407	9.447
ENSAPLG00000010723	ODF3	0.769	-0.3793	0.3078	0.5944	no	down	3.692	2.221	9.325	1.087	2.767	4.66	5.079	2.838
ENSAPLG00000010392	USP39	0.748	-0.4183	0.007904	0.06273	no	down	26.763	25.17	22.61	18.287	15.571	18.264	24.848	17.374
ENSAPLG00000006309	DECR1	0.99	-0.01467	0.9344	0.9789	no	down	30.948	24.877	30.785	24.309	28.562	29.533	28.87	27.468
ENSAPLG00000011581	PDSS1	0.917	-0.1255	0.5636	0.793	no	down	6.932	5.823	5.716	5.753	5.005	5.037	6.157	5.265
ENSAPLG00000012524	SYAP1	1.152	0.2041	0.2387	0.5189	no	up	10.423	13.437	12.886	13.421	13.51	13.519	12.249	13.483
ENSAPLG00000005165	LACC1	1.764	0.8185	0.002482	0.02696	no	up	2.475	2.29	3.741	6.471	4.438	4.886	2.835	5.265
ENSAPLG00000006897	ENPP2	0.917	-0.1247	0.4242	0.6954	no	down	29.892	21.452	25.23	23.252	21.412	21.135	25.525	21.933
ENSAPLG00000012767	XRCC5	1.642	0.7152	0.0113	0.07978	no	up	1.69	1.057	1.102	1.914	3.194	1.666	1.283	2.258
ENSAPLG00000013279	-	0.985	-0.02208	0.9309	0.9777	no	down	2.133	3.406	1.994	2.233	2.665	2.58	2.511	2.493
ENSAPLG00000009694	SKIV2L2	1.334	0.4158	0.007968	0.06297	no	up	11.822	9.385	9.163	13.191	11.941	13.783	10.123	12.972
ENSAPLG00000007008	SETD7	0.878	-0.1869	0.2052	0.4807	no	down	12.345	12.546	9.61	7.967	9.49	9.461	11.5	8.973
ENSAPLG00000007796	CP	1.647	0.7197	0.000279	0.005381	no	up	163.011	159.644	173.251	243.14	360.039	236.114	165.302	279.764
ENSAPLG00000015120	-	0.988	-0.01808	0.9611	0.9886	no	down	2.354	2.505	4.672	5.095	1.746	2.241	3.177	3.027
ENSAPLG00000003607	DNMT3B	0.693	-0.5295	0.1518	0.4055	no	down	0.141	3.357	4.159	0.947	0.399	1.459	2.552	0.935
ENSAPLG00000008844	RBM41	0.806	-0.3107	0.1326	0.3732	no	down	4.9	5.774	4.463	3.669	3.64	4.058	5.046	3.789
ENSAPLG00000008043	UBXN6	0.585	-0.7745	2.691e-05	0.0008615	no	down	44.752	43.999	31.023	20.39	19.499	23.753	39.925	21.214
ENSAPLG00000004660	TRDMT1	0.883	-0.1796	0.5336	0.7726	no	down	3.863	1.791	2.659	2.652	1.811	2.118	2.771	2.194
ENSAPLG00000004474	TTC37	1.399	0.4839	0.02724	0.1456	no	up	10.443	6.205	6.21	9.652	11.783	10.045	7.619	10.493
ENSAPLG00000011800	NUDT19	0.88	-0.1847	0.2928	0.5787	no	down	11.57	10.863	9.885	8.515	8.32	9.687	10.773	8.841
ENSAPLG00000012987	PPP1R7	0.901	-0.1501	0.3322	0.6171	no	down	34.429	31.032	36.682	26.852	30.874	28.262	34.048	28.663
ENSAPLG00000009439	PAICS	0.79	-0.3407	0.06993	0.2589	no	down	520.967	723.737	462.305	400.591	399.863	456.74	569.003	419.065
ENSAPLG00000001594	-	1.158	0.2111	0.5697	0.7947	no	up	11.761	5.334	19.001	23.362	9.341	9.057	12.032	13.92
ENSAPLG00000008396	RAD9B	0.976	-0.03572	0.9223	0.9736	no	down	0.594	0.656	1.434	0.857	1.105	0.471	0.895	0.811
ENSAPLG00000013610	PTPN23	0.99	-0.01442	0.9408	0.9814	no	down	10.403	3.22	7.986	3.29	10.947	3.088	7.203	5.775
ENSAPLG00000004411	RPN1	0.866	-0.2069	0.05826	0.2324	no	down	249.456	248.807	242.391	213.267	197.202	196.244	246.885	202.238
ENSAPLG00000010792	ZDHHC18	0.877	-0.189	0.5467	0.7808	no	down	2.264	2.955	1.833	1.785	1.625	2.391	2.351	1.934
ENSAPLG00000014601	PAK7	0.73	-0.454	0.2149	0.491	no	down	0.734	0.871	0.247	0.439	0.279	0.32	0.617	0.346
ENSAPLG00000005301	UFL1	1.108	0.1476	0.3291	0.6146	no	up	8.582	9.63	10.664	10.639	10.121	9.989	9.625	10.25
ENSAPLG00000016008	XRCC4	1.128	0.1744	0.605	0.8145	no	up	3.823	0.842	2.194	2.373	3.092	3.276	2.286	2.914
ENSAPLG00000001595	PSMG4	0.966	-0.05028	0.8657	0.9514	no	down	1.056	1.732	1.738	2.144	1.319	1.036	1.509	1.5
ENSAPLG00000013372	-	0.637	-0.6498	0.001008	0.01401	no	down	46.231	51.662	40.766	22.185	33.149	27.923	46.22	27.752
ENSAPLG00000006302	ATP7B	2.052	1.037	1.4e-07	1.137e-05	yes	up	7.978	6.801	4.653	12.813	12.786	14.442	6.477	13.347
ENSAPLG00000006789	MED15	0.981	-0.0278	0.8693	0.9526	no	down	2.445	2.779	2.706	2.592	2.591	2.523	2.643	2.569
ENSAPLG00000011457	LYRM4	0.725	-0.4641	0.08356	0.2848	no	down	34.087	16.549	21.442	15.814	14.169	14.376	24.026	14.786
ENSAPLG00000006862	-	0.998	-0.00328	0.9891	0.9968	no	down	2.706	2.026	2.137	2.672	1.876	1.949	2.29	2.166
ENSAPLG00000004155	DIRC2	0.903	-0.1474	0.3418	0.6244	no	down	13.945	13.378	12.572	10.459	11.811	11.636	13.298	11.302
ENSAPLG00000003474	CACYBP	0.945	-0.08089	0.629	0.8294	no	down	58.606	58.268	63.603	41.768	58.2	54.048	60.159	51.339
ENSAPLG00000003368	RFT1	0.98	-0.02896	0.8902	0.9607	no	down	3.874	4.923	5.318	3.839	5.358	4.538	4.705	4.578
ENSAPLG00000007776	CHRNA4	0.859	-0.2186	0.5308	0.7705	no	down	0.996	0.959	0.931	0.688	0.325	1.186	0.962	0.733
ENSAPLG00000005583	CA8	0.961	-0.05715	0.8362	0.9394	no	down	27.014	11.391	25.686	15.345	23.455	19.591	21.364	19.464
ENSAPLG00000014498	-	0.937	-0.09453	0.7914	0.9187	no	down	7.395	0.352	6.077	1.695	2.618	5.959	4.608	3.424
ENSAPLG00000011341	NRBF2	0.885	-0.1758	0.4122	0.6872	no	down	16.762	20.219	13.94	11.467	17.057	17.04	16.974	15.188
ENSAPLG00000003010	ICA1	1.377	0.4613	0.1748	0.4387	no	up	2.455	3.689	5.859	9.841	2.693	5.931	4.001	6.155
ENSAPLG00000012124	TBC1D12	1.143	0.1925	0.2565	0.5381	no	up	7.586	8.064	8.005	7.737	7.809	8.294	7.885	7.947
ENSAPLG00000013514	DAP3	0.709	-0.4963	0.000506	0.008377	no	down	30.183	27.725	26.123	17.349	16.909	19.337	28.01	17.865
ENSAPLG00000005883	SBSPON	1.138	0.1866	0.616	0.8216	no	up	0.815	1.497	1.31	1.954	1.346	1.12	1.207	1.473
ENSAPLG00000015880	HMGB3	0.903	-0.1465	0.3267	0.6121	no	down	91.446	77.39	94.094	80.196	68.795	74.195	87.643	74.395
ENSAPLG00000014297	CTTNBP2NL	1.098	0.1346	0.4913	0.7424	no	up	5.192	5.334	4.985	6.431	4.773	5.065	5.17	5.423
ENSAPLG00000005427	MYO5B	0.786	-0.347	0.06573	0.2503	no	down	9.357	13.163	9.99	8.495	8.422	6.938	10.837	7.952
ENSAPLG00000009298	PNO1	0.768	-0.3804	0.03496	0.1704	no	down	26.984	27.734	24.148	16.552	18.153	21.333	26.289	18.679
ENSAPLG00000016222	-	1.247	0.3184	0.3856	0.6634	no	up	0.151	0.137	0.066	0.12	0.176	0.122	0.118	0.139
ENSAPLG00000009610	-	0.909	-0.1378	0.696	0.8698	no	down	24.318	18.183	15.868	11.237	14.578	18.97	19.456	14.928
ENSAPLG00000002893	BLOC1S2	0.821	-0.2838	0.09925	0.3146	no	down	13.512	12.693	12.221	8.435	9.842	10.205	12.809	9.494
ENSAPLG00000010989	-	0.868	-0.2035	0.4193	0.6925	no	down	251.147	158.803	167.782	149.873	126.828	130.39	192.577	135.697
ENSAPLG00000008859	ZNF148	1.059	0.08289	0.7291	0.8866	no	up	1.72	2.633	2.44	2.263	2.405	2.25	2.264	2.306
ENSAPLG00000012868	COL4A5	0.767	-0.3831	0.2947	0.5803	no	down	0.06	0.117	0.066	0.04	0.019	0.066	0.081	0.042
ENSAPLG00000002346	CHST2	1.355	0.4384	0.07009	0.2591	no	up	3.129	2.818	3.57	4.158	3.705	4.557	3.172	4.14
ENSAPLG00000009482	TMEM79	0.791	-0.339	0.0903	0.2976	no	down	37.83	32.119	22.505	22.405	23.204	21.38	30.818	22.33
ENSAPLG00000004894	YDJC	0.787	-0.3451	0.107	0.3287	no	down	5.866	5.392	5.071	3.57	4.169	4.886	5.443	4.208
ENSAPLG00000011060	WDR75	0.855	-0.2257	0.2721	0.5555	no	down	8.411	6.997	7.35	6.71	5.878	4.538	7.586	5.709
ENSAPLG00000011914	TNFSF10	0.805	-0.3129	0.4002	0.6765	no	down	101.034	15.58	42.712	45.258	30.4	24.289	53.109	33.316
ENSAPLG00000004375	CCDC88A	1.986	0.9898	0.000687	0.01059	no	up	0.231	0.284	0.465	0.768	0.715	0.678	0.327	0.72
ENSAPLG00000007479	ZNF438	0.927	-0.1089	0.6018	0.8133	no	down	3.381	2.965	3.067	2.403	3.148	2.645	3.138	2.732
ENSAPLG00000011919	-	0.846	-0.2414	0.5143	0.7582	no	down	156.37	512.059	287.078	182.497	175.586	191.894	318.502	183.326
ENSAPLG00000011706	UPP1	1.245	0.3166	0.3838	0.6622	no	up	0.171	0.088	0.655	0.578	0.65	0.273	0.305	0.5
ENSAPLG00000002139	CMKLR1	1.248	0.3198	0.1715	0.435	no	up	3.421	3.112	5.451	5.324	4.773	5.103	3.995	5.067
ENSAPLG00000005217	SETD1B	0.965	-0.05188	0.7968	0.9214	no	down	1.881	2.173	1.472	1.835	1.606	1.6	1.842	1.68
ENSAPLG00000011566	FAM84A	1.092	0.1272	0.4313	0.6999	no	up	47.75	35.289	40.88	43.044	41.515	43.156	41.306	42.572
ENSAPLG00000009442	GOLGB1	1.347	0.4297	0.05264	0.2187	no	up	1.65	2.681	2.896	3.101	3.259	3.257	2.409	3.206
ENSAPLG00000007566	SUPT20H	0.978	-0.03283	0.8184	0.9313	no	down	10.715	11.421	12.193	11.108	10.91	11.391	11.443	11.136
ENSAPLG00000001468	CHRM2	1.222	0.2892	0.2107	0.4862	no	up	14.277	21.471	10.844	13.959	20.818	19.686	15.531	18.154
ENSAPLG00000014124	-	0.471	-1.085	0.00113	0.01509	yes	down	7.083	6.831	7.635	1.147	1.541	4.538	7.183	2.409
ENSAPLG00000015901	SLC25A38	0.973	-0.03919	0.9052	0.9658	no	down	5.071	2.388	2.383	3.709	3.036	2.146	3.281	2.964
ENSAPLG00000012139	-	1.671	0.7403	4.311e-06	0.0001987	no	up	1665.42	1538.51	1410.22	2382.64	2918.51	2173.34	1538.05	2491.49
ENSAPLG00000006745	EEFSEC	0.924	-0.1136	0.513	0.7573	no	down	9.83	7.682	7.606	7.498	8.385	8.398	8.373	8.094
ENSAPLG00000006339	CABLES1	0.957	-0.06309	0.7752	0.9124	no	down	12.385	15.355	14.548	19.433	10.567	9.546	14.096	13.182
ENSAPLG00000010752	-	2.066	1.047	3.111e-09	4.371e-07	yes	up	54.28	60.812	60.526	112.581	121.016	105.291	58.539	112.963
ENSAPLG00000003636	KDM2A	0.877	-0.1901	0.2241	0.5031	no	down	6.922	8.406	6.922	6.94	5.896	5.988	7.417	6.275
ENSAPLG00000002560	GABPB1	0.94	-0.08898	0.6324	0.8317	no	down	8.28	9.835	8.461	6.511	8.05	8.737	8.859	7.766
ENSAPLG00000009357	LAT2	1.274	0.349	0.3476	0.6297	no	up	1.278	0.802	0.503	0.947	1.606	1.431	0.861	1.328
ENSAPLG00000008641	ACADSB	0.582	-0.7812	0.001758	0.02116	no	down	10.765	6.743	5.023	3.49	4.002	3.945	7.51	3.812
ENSAPLG00000014400	NPAT	1.046	0.06537	0.7209	0.8826	no	up	2.002	1.908	2.165	2.373	1.82	2.137	2.025	2.11
ENSAPLG00000004851	-	0.991	-0.01242	0.9732	0.9918	no	down	1.731	1.125	0.522	0.987	0.706	1.497	1.126	1.063
ENSAPLG00000015493	CREBRF	0.873	-0.1962	0.4386	0.7052	no	down	2.485	1.37	2.735	2.134	1.662	1.553	2.197	1.783
ENSAPLG00000010971	GUCY1A3	1.186	0.2461	0.4945	0.7447	no	up	0.201	0.744	0.361	0.479	0.39	0.781	0.435	0.55
ENSAPLG00000006947	TRHR	0.391	-1.355	0.0002545	0.005053	yes	down	1.62	0.607	1.861	0	0.139	0.245	1.363	0.128
ENSAPLG00000011297	NELL2	1.722	0.7844	0.01459	0.09634	no	up	1.741	2.124	5.821	6.401	6.936	5.752	3.229	6.363
ENSAPLG00000006527	PRPF38B	1.205	0.2694	0.2366	0.517	no	up	5.101	9.728	7.15	7.179	8.96	9.603	7.326	8.581
ENSAPLG00000010131	DENND2C	0.811	-0.3017	0.07214	0.263	no	down	5.212	4.971	5.489	4.018	4.336	3.766	5.224	4.04
ENSAPLG00000015641	OSBPL1A	0.667	-0.5846	0.006101	0.05245	no	down	154.61	150.347	135.107	58.908	97.357	108.012	146.688	88.092
ENSAPLG00000007133	METTL21A	0.839	-0.2541	0.221	0.4997	no	down	24.891	18.741	18.004	17.409	13.12	14.413	20.545	14.981
ENSAPLG00000014769	PKN2	0.999	-0.001154	0.9942	0.9971	no	down	5.131	5.842	5.897	4.786	4.996	4.83	5.623	4.871
ENSAPLG00000003685	MRPL21	0.784	-0.3505	0.02183	0.1262	no	down	84.604	77.703	78.825	55.398	61.506	59.01	80.377	58.638
ENSAPLG00000015320	GRTP1	1.082	0.1138	0.6295	0.8294	no	up	8.441	7.144	4.7	6.302	6.732	7.88	6.762	6.971
ENSAPLG00000007789	-	0.99	-0.01424	0.9694	0.9909	no	down	16.51	22.332	13.342	9.552	17.224	12.484	17.395	13.087
ENSAPLG00000014878	CCNT1	0.803	-0.316	0.101	0.318	no	down	9.94	13.104	11.348	10.23	7.066	10.102	11.464	9.133
ENSAPLG00000015154	CDH11	1.737	0.7969	0.01949	0.1167	no	up	0.151	0.587	0.722	1.067	0.929	1.101	0.487	1.032
ENSAPLG00000006151	BRI3	0.767	-0.383	0.05906	0.2345	no	down	102.684	86.726	91.768	124.138	56.381	63.576	93.726	81.365
ENSAPLG00000013619	DIAPH3	2.042	1.03	0.003602	0.03576	yes	up	0	0.02	0.019	0.12	0.121	0.207	0.013	0.149
ENSAPLG00000006267	BNIP2	0.924	-0.1147	0.4637	0.7237	no	down	8.964	8.348	9.277	8.386	8.895	6.675	8.863	7.985
ENSAPLG00000016190	-	1.907	0.9312	0.01222	0.08428	no	up	0.01	0.127	0.133	0.459	0.446	0.122	0.09	0.342
ENSAPLG00000011045	MAP2K2	0.693	-0.5282	0.003352	0.03387	no	down	22.436	18.565	19.02	11.736	13.761	12.681	20.007	12.726
ENSAPLG00000010410	-	0.965	-0.05204	0.8588	0.9493	no	down	28.161	10.462	10.654	15.315	16.379	12.653	16.426	14.782
ENSAPLG00000004419	ASPA	1.142	0.1913	0.5039	0.7515	no	up	3.069	2.809	1.453	2.563	3.361	2.194	2.444	2.706
ENSAPLG00000013017	NFATC1	1.86	0.8956	0.01363	0.0915	no	up	0.091	0.245	0.171	0.628	0.353	0.405	0.169	0.462
ENSAPLG00000010073	-	0.908	-0.1396	0.399	0.6754	no	down	9.387	12.918	10.407	9.881	8.645	9.198	10.904	9.241
ENSAPLG00000004943	MTIF2	0.874	-0.1944	0.2274	0.5067	no	down	8.19	8.044	9.268	6.451	7.113	7.419	8.501	6.994
ENSAPLG00000010515	MADD	1.154	0.2064	0.2876	0.5731	no	up	2.213	2.045	2.83	2.383	2.767	2.721	2.363	2.624
ENSAPLG00000010029	RPS6KL1	0.449	-1.155	0.001659	0.02034	yes	down	1.268	0.519	1.7	0.219	0.344	0.311	1.162	0.291
ENSAPLG00000003177	DDHD1	0.705	-0.5047	0.02728	0.1458	no	down	3.139	3.396	2.792	2.054	2.331	1.582	3.109	1.989
ENSAPLG00000004394	DUS2	1.126	0.1711	0.4673	0.7266	no	up	3.612	2.691	2.421	3.41	3.092	2.909	2.908	3.137
ENSAPLG00000007260	AKR1A1	0.849	-0.236	0.1577	0.4147	no	down	65.257	66.292	51.695	50.004	53.558	42.12	61.081	48.561
ENSAPLG00000012497	SUPT4H1	0.892	-0.1651	0.2392	0.5193	no	down	63.275	56.35	54.62	48.718	46.631	49.689	58.082	48.346
ENSAPLG00000002735	NRP2	0.954	-0.06745	0.708	0.8754	no	down	7.687	10.207	10.417	9.123	8.023	9.537	9.437	8.894
ENSAPLG00000004901	NUBP2	0.741	-0.4325	0.02813	0.1488	no	down	12.808	12.722	11.319	8.495	8.645	7.946	12.283	8.362
ENSAPLG00000012446	PDE6D	1.503	0.5883	0.01245	0.08532	no	up	32.055	25.102	29.997	40.053	38.153	46.856	29.051	41.687
ENSAPLG00000008815	-	0.985	-0.02213	0.9281	0.9764	no	down	7.375	6.772	7.435	4.886	6.1	8.69	7.194	6.559
ENSAPLG00000008849	PDZK1	1.12	0.1638	0.6589	0.8477	no	up	0.06	0.186	0.446	0.279	0.232	0.33	0.231	0.28
ENSAPLG00000002371	RAB9A	0.967	-0.04793	0.7659	0.9067	no	down	45.829	39.595	45.039	33.692	37.763	36.556	43.488	36.004
ENSAPLG00000016230	TRAF2	0.958	-0.06247	0.6743	0.8591	no	down	26.893	22.46	26.294	21.408	23.39	24.12	25.216	22.973
ENSAPLG00000014287	-	0.939	-0.09094	0.5954	0.8089	no	down	6.127	6.058	6.828	6.102	4.578	5.988	6.338	5.556
ENSAPLG00000007425	RNF123	0.633	-0.6603	0.0001312	0.003004	no	down	40.064	46.103	39.075	20.042	24.959	28.855	41.747	24.619
ENSAPLG00000016413	MEF2BNB	0.882	-0.1812	0.3389	0.622	no	down	14.156	12.81	12.202	9.622	10.929	11.683	13.056	10.745
ENSAPLG00000004362	TBC1D4	1.446	0.5319	0.05027	0.2133	no	up	0.573	0.685	0.798	1.206	0.938	0.894	0.685	1.013
ENSAPLG00000004203	CDH2	1.229	0.297	0.1855	0.4544	no	up	1.781	1.742	2.137	2.403	2.479	1.864	1.887	2.249
ENSAPLG00000015716	ENKD1	0.766	-0.3846	0.139	0.3836	no	down	10.604	5.705	7.103	5.265	6.658	4.161	7.804	5.361
ENSAPLG00000014950	PPM1H	1.364	0.4475	0.2071	0.4819	no	up	0.443	1.116	0.627	1.107	0.873	1.422	0.729	1.134
ENSAPLG00000012980	KIAA1279	1.088	0.1223	0.5319	0.7715	no	up	6.862	7.242	6.201	7.628	5.738	7.682	6.768	7.016
ENSAPLG00000011593	MIS18BP1	2.936	1.554	5.365e-06	0.0002352	yes	up	0.131	0.372	0.313	0.967	1.634	0.923	0.272	1.175
ENSAPLG00000011340	CNOT7	0.875	-0.1925	0.1101	0.3339	no	down	39.128	39.253	41.497	32.715	33.232	33.214	39.959	33.054
ENSAPLG00000009579	PLD3	0.901	-0.1511	0.5551	0.7874	no	down	46.794	60.969	41.478	35.048	33.548	48.164	49.747	38.92
ENSAPLG00000002737	PKD2	1.262	0.3352	0.09877	0.314	no	up	1.871	1.439	1.225	1.884	1.736	2.034	1.512	1.885
ENSAPLG00000009560	POLR2B	0.941	-0.08718	0.5011	0.7497	no	down	14.901	14.679	15.744	14.278	12.869	13.303	15.108	13.483
ENSAPLG00000002678	SGSH	0.987	-0.01824	0.9046	0.9657	no	down	24.64	22.479	24.746	23.83	20.883	24.007	23.955	22.907
ENSAPLG00000014600	-	1.099	0.1358	0.5721	0.7959	no	up	40.577	36.562	36.91	42.037	33.381	38.806	38.016	38.075
ENSAPLG00000004621	TCEA1	1.22	0.2873	0.1379	0.3817	no	up	11.077	8.896	12.572	11.985	12.628	13.529	10.848	12.714
ENSAPLG00000000953	RNF146	0.893	-0.164	0.3005	0.5869	no	down	13.844	13.75	12.003	10.25	8.886	10.073	13.199	9.736
ENSAPLG00000006397	TBC1D20	0.746	-0.4228	0.0482	0.2087	no	down	5.725	7.408	7.112	4.218	4.438	5.3	6.748	4.652
ENSAPLG00000009993	PCYOX1	0.874	-0.1935	0.34	0.6224	no	down	130.976	87.313	107.996	101.424	98.768	68.094	108.762	89.429
ENSAPLG00000001159	FAM89A	1.22	0.2864	0.1545	0.4097	no	up	4.206	4.472	3.931	4.168	5.488	5.169	4.203	4.942
ENSAPLG00000009423	COMMD2	0.886	-0.175	0.2119	0.4874	no	down	28.906	26.815	26.503	22.086	25.015	21.503	27.408	22.868
ENSAPLG00000001393	CX3CR1	1.366	0.4502	0.1707	0.4338	no	up	1.036	2.133	2.26	2.243	2.256	3.446	1.81	2.648
ENSAPLG00000014106	CCDC92	1.41	0.496	0.1475	0.3981	no	up	1.137	1.439	1.652	1.226	2.526	2.815	1.409	2.189
ENSAPLG00000009861	PTPRE	1.661	0.7321	0.0359	0.1732	no	up	0.272	0.274	0.513	0.768	0.52	0.847	0.353	0.712
ENSAPLG00000014090	ZNF395	0.871	-0.1987	0.4135	0.6888	no	down	6.067	6.85	4.473	7.029	4.726	4.575	5.797	5.443
ENSAPLG00000004628	-	0.841	-0.2499	0.3422	0.6247	no	down	37.015	10.246	121.898	42.396	1.096	0.377	56.386	14.623
ENSAPLG00000016282	-	2.186	1.128	0.002398	0.02628	yes	up	0.191	0.069	0.237	1.974	0.223	0.424	0.166	0.874
ENSAPLG00000011012	MAP1S	0.779	-0.361	0.1466	0.3968	no	down	4.598	4.864	3.922	2.493	2.786	4.255	4.461	3.178
ENSAPLG00000004168	NPL	1.421	0.5071	0.00782	0.06237	no	up	4.538	5.363	6.182	7.937	6.62	7.447	5.361	7.335
ENSAPLG00000013229	CNTNAP5	0.758	-0.3994	0.2815	0.566	no	down	4.316	7.105	4.482	2.642	3.018	2.034	5.301	2.565
ENSAPLG00000013781	SET	0.954	-0.06825	0.5687	0.7947	no	down	63.345	59.804	64.885	61.909	62.063	62.86	62.678	62.277
ENSAPLG00000007092	RIF1	0.984	-0.02258	0.8959	0.9617	no	down	3.34	3.983	2.934	3.121	3.371	3.625	3.419	3.372
ENSAPLG00000005827	PRPF38A	0.981	-0.028	0.8834	0.9576	no	down	16.601	14.542	9.98	11.287	10.827	15.59	13.708	12.568
ENSAPLG00000005208	-	1.219	0.2861	0.04386	0.1973	no	up	8.834	9.64	10.246	11.197	10.047	9.433	9.573	10.226
ENSAPLG00000016183	CA13	0.77	-0.3768	0.2964	0.582	no	down	2.777	1.879	6.752	2.682	0.752	0.339	3.803	1.258
ENSAPLG00000000962	GTF3C4	0.979	-0.03104	0.8708	0.9532	no	down	2.908	3.151	2.754	3.101	2.804	2.664	2.938	2.856
ENSAPLG00000009953	TIA1	0.863	-0.2123	0.17	0.4333	no	down	40.285	35.446	30.719	29.534	31.106	27.142	35.483	29.261
ENSAPLG00000010788	TIPARP	0.841	-0.2495	0.196	0.4682	no	down	5.674	5.549	5.023	5.075	3.983	3.719	5.415	4.259
ENSAPLG00000005544	PCNXL4	0.957	-0.06316	0.7576	0.9024	no	down	2.123	1.546	2.194	1.825	1.811	1.657	1.954	1.764
ENSAPLG00000004465	-	1.072	0.09979	0.7202	0.8823	no	up	4.719	3.357	3.589	3.36	4.698	3.803	3.888	3.954
ENSAPLG00000004795	NEK4	1.233	0.3018	0.05942	0.2355	no	up	5.866	7.007	7.131	8.475	7.688	7.503	6.668	7.889
ENSAPLG00000004619	CPNE1	0.891	-0.1661	0.2984	0.5842	no	down	22.738	19.025	16.979	15.216	16.194	17.84	19.581	16.417
ENSAPLG00000014237	CABP2	0.766	-0.3853	0.2981	0.584	no	down	8.451	3.406	10.521	4.896	0.845	5.432	7.459	3.724
ENSAPLG00000004859	KIAA1328	1.339	0.4214	0.1974	0.4701	no	up	0.714	0.626	0.703	1.027	1.003	0.847	0.681	0.959
ENSAPLG00000010286	BLMH	0.99	-0.01424	0.9283	0.9764	no	down	73.074	70.501	79.376	81.422	62.964	64.705	74.317	69.697
ENSAPLG00000007526	TAF11	0.798	-0.3248	0.1889	0.4582	no	down	21.269	16.832	12.544	11.496	10.437	14.592	16.882	12.175
ENSAPLG00000014886	COX5A	0.702	-0.5103	0.00126	0.01637	no	down	220.732	220.016	177.582	147.001	134.498	149.068	206.11	143.522
ENSAPLG00000006679	CEP89	1.284	0.3609	0.1593	0.4166	no	up	1.64	1.967	2.934	2.652	3.705	2.316	2.18	2.891
ENSAPLG00000009325	LEPROTL1	0.991	-0.01342	0.9403	0.9811	no	down	17.355	16.705	16.029	15.206	16.779	15.562	16.696	15.849
ENSAPLG00000004557	-	0.637	-0.6497	0.06841	0.2553	no	down	0.785	1.536	1.405	0.818	0.381	0.574	1.242	0.591
ENSAPLG00000001406	C1GALT1	0.86	-0.2178	0.3361	0.62	no	down	11.641	10.745	12.345	7.109	8.459	12.239	11.577	9.269
ENSAPLG00000006844	GPD1	0.725	-0.4633	0.005949	0.05162	no	down	619.566	487.632	425.537	363.798	356.668	310.196	510.912	343.554
ENSAPLG00000012283	OGFOD1	0.684	-0.5469	0.02239	0.1282	no	down	4.9	4.423	3.599	1.745	2.748	2.777	4.307	2.423
ENSAPLG00000005745	PLIN2	1.403	0.4887	0.1878	0.4573	no	up	153.382	88.243	65.683	47.103	163.979	392.854	102.436	201.312
ENSAPLG00000005620	GTF2H1	0.98	-0.02918	0.8666	0.9514	no	down	8.401	10.628	9.781	8.844	10.251	8.859	9.603	9.318
ENSAPLG00000012627	CECR2	0.731	-0.4511	0.06117	0.2399	no	down	2.445	2.31	2.317	1.655	1.671	1.572	2.357	1.633
ENSAPLG00000005028	RNF25	0.823	-0.2806	0.1494	0.4011	no	down	13.19	13.339	9.467	9.632	8.812	11.486	11.999	9.977
ENSAPLG00000016088	DGCR14	0.932	-0.1019	0.5859	0.804	no	down	6.65	6.508	5.498	5.255	5.738	6.101	6.219	5.698
ENSAPLG00000008867	PRRG1	1.275	0.3507	0.107	0.3287	no	up	6.117	9.914	9.695	12.653	8.283	12.521	8.575	11.152
ENSAPLG00000002613	FCF1	0.787	-0.3451	0.04553	0.2018	no	down	14.247	12.928	13.028	9.702	8.932	10.836	13.401	9.823
ENSAPLG00000015112	VPS72	1.061	0.08563	0.7582	0.9024	no	up	9.639	6.185	6.856	7.468	6.75	8.501	7.56	7.573
ENSAPLG00000010016	PTPN14	1.51	0.5946	0.09328	0.3033	no	up	0.08	0.391	0.342	0.469	0.492	0.527	0.271	0.496
ENSAPLG00000003895	MGP	0.42	-1.252	0.0001143	0.002723	yes	down	27.668	64.57	52.873	7.359	17.169	17.774	48.37	14.101
ENSAPLG00000005917	EWSR1	0.905	-0.1443	0.3103	0.5965	no	down	21.189	22.44	21.669	18.735	16.992	19.874	21.766	18.534
ENSAPLG00000015976	MX	0.696	-0.5222	0.1519	0.4055	no	down	7.325	1.703	3.153	0.668	2.767	2.871	4.06	2.102
ENSAPLG00000012366	MAST3	1.239	0.3092	0.2832	0.5676	no	up	1.72	0.92	1.121	2.014	1.198	1.525	1.254	1.579
ENSAPLG00000011905	-	0.969	-0.04595	0.8629	0.9509	no	down	7.707	8.504	7.815	5.703	9.165	8.473	8.009	7.78
ENSAPLG00000015614	PUS1	1.066	0.09279	0.6439	0.8392	no	up	12.466	14.21	12.686	11.477	17.308	13.416	13.121	14.067
ENSAPLG00000012587	SLC35C2	1.188	0.2485	0.1656	0.4266	no	up	16.42	14.2	11.775	16.053	19.815	14.574	14.132	16.814
ENSAPLG00000006283	BCL11B	2.807	1.489	4.697e-05	0.001335	yes	up	0.121	0.069	0.066	0.628	0.344	0.555	0.085	0.509
ENSAPLG00000007544	RP9	0.925	-0.1119	0.6755	0.8594	no	down	2.042	1.859	1.776	1.306	2.182	1.77	1.892	1.753
ENSAPLG00000016270	GUCY1A2	1.019	0.02692	0.9412	0.9816	no	up	0.03	0.235	0.427	0.219	0.288	0.198	0.231	0.235
ENSAPLG00000006044	STX1A	0.934	-0.0989	0.7894	0.9186	no	down	0.463	0.754	0.427	0.349	0.344	0.659	0.548	0.451
ENSAPLG00000009602	KLF2	0.929	-0.1062	0.6411	0.8384	no	down	9.991	11.841	16.238	13.251	10.353	9.744	12.69	11.116
ENSAPLG00000010080	QKI	1.22	0.2871	0.06562	0.25	no	up	35.093	39.077	45.713	48.897	42.285	50.621	39.961	47.268
ENSAPLG00000013717	KLF6	0.898	-0.155	0.4429	0.7085	no	down	3.823	2.926	3.675	3.35	2.823	2.598	3.475	2.924
ENSAPLG00000014756	RNF214	0.898	-0.1547	0.3319	0.6171	no	down	23.201	28.693	23.436	22.335	19.49	22.256	25.11	21.36
ENSAPLG00000012923	-	0.8	-0.3225	0.04769	0.2073	no	down	17.667	19.054	14.348	11.556	12.498	13.293	17.023	12.449
ENSAPLG00000016082	PCNA	0.819	-0.2877	0.02859	0.15	no	down	21.682	20.277	20.416	17.449	18.886	15.882	20.792	17.406
ENSAPLG00000005652	TMEM69	0.876	-0.1908	0.3152	0.6006	no	down	13.552	14.797	13.513	8.146	10.27	9.49	13.954	9.302
ENSAPLG00000014224	MSI1	0.995	-0.007683	0.9771	0.9927	no	down	2.234	2.045	1.871	1.805	1.857	2.081	2.05	1.914
ENSAPLG00000013947	MATN2	0.762	-0.3924	0.2385	0.5188	no	down	1.147	1.047	0	0.13	0.39	0.207	0.731	0.242
ENSAPLG00000007813	STARD8	1.157	0.211	0.3594	0.6418	no	up	9.88	9.101	10.18	10.519	9.062	9.989	9.72	9.857
ENSAPLG00000003568	RAC1	0.859	-0.22	0.071	0.2612	no	down	109.657	108.021	102.859	90.994	81.274	83.449	106.846	85.239
ENSAPLG00000005467	EIF2B5	0.812	-0.3005	0.02757	0.1466	no	down	13.371	12.673	11.196	9.492	9.796	9.518	12.413	9.602
ENSAPLG00000012900	-	0.633	-0.6602	0.0538	0.2218	no	down	1.388	1.947	1.415	0.947	0.808	0.923	1.583	0.893
ENSAPLG00000005395	C15orf40	0.85	-0.2344	0.3145	0.6003	no	down	10.393	10.501	11.737	7.668	9.833	8.049	10.877	8.517
ENSAPLG00000012821	RAB30	0.749	-0.4165	0.1293	0.3673	no	down	57.117	109.333	61.732	32.964	64.143	55.827	76.061	50.978
ENSAPLG00000009864	SMARCAL1	0.697	-0.5203	0.02056	0.1204	no	down	5.514	4.541	5.346	2.642	4.169	3.05	5.134	3.287
ENSAPLG00000003195	HEY2	0.934	-0.09787	0.7825	0.9159	no	down	1.348	0.969	3.191	1.545	1.476	1.779	1.836	1.6
ENSAPLG00000009161	NUP35	1.113	0.1548	0.4213	0.6938	no	up	4.88	4.56	4.131	5.275	5.45	4.434	4.524	5.053
ENSAPLG00000005691	RPP40	0.877	-0.1899	0.3769	0.6578	no	down	14.045	12.008	10.692	11.467	10.27	7.927	12.248	9.888
ENSAPLG00000010426	NUCB2	1.835	0.8761	8.44e-07	5.083e-05	no	up	63.436	49.372	47.061	108.473	80.43	90.369	53.29	93.091
ENSAPLG00000003936	CAND2	0.936	-0.09498	0.4936	0.744	no	down	10.353	11.381	11.205	9.024	10.288	9.97	10.98	9.761
ENSAPLG00000014343	CCT7	0.747	-0.4201	0.002903	0.0304	no	down	86.616	87.039	78.502	53.414	56.418	66.626	84.052	58.819
ENSAPLG00000015062	CARS	1.221	0.2879	0.1225	0.3564	no	up	7.677	8.524	6.391	7.339	9.545	9.65	7.531	8.845
ENSAPLG00000007380	RFC4	0.863	-0.2123	0.494	0.7442	no	down	12.999	11.264	3.979	7.648	6.008	8.294	9.414	7.317
ENSAPLG00000009124	LCLAT1	0.752	-0.4109	0.006339	0.05391	no	down	51.181	56.526	44.175	34.23	41.218	38.1	50.627	37.849
ENSAPLG00000011036	EFTUD2	1.018	0.02513	0.8669	0.9514	no	up	21.873	16.108	21.024	19.294	19.731	21.559	19.668	20.195
ENSAPLG00000014684	RAP2A	0.947	-0.07864	0.7464	0.8963	no	down	4.437	5.03	3.162	3.639	4.271	3.323	4.21	3.744
ENSAPLG00000013483	C2orf40	1.08	0.1111	0.7392	0.8922	no	up	14.186	4.179	6.134	6.88	10.474	7.795	8.166	8.383
ENSAPLG00000009021	ATP1B4	0.915	-0.1289	0.7254	0.8858	no	down	0.171	0.401	0.323	0.339	0.204	0.198	0.298	0.247
ENSAPLG00000003481	TIAM1	0.966	-0.04975	0.8629	0.9509	no	down	1.489	0.675	0.912	0.808	1.077	1.13	1.025	1.005
ENSAPLG00000004669	CD274	0.865	-0.2095	0.444	0.7088	no	down	3.692	1.664	2.099	1.974	2.804	2.052	2.485	2.277
ENSAPLG00000007116	POF1B	1.181	0.2401	0.4008	0.6771	no	up	3.823	3.22	2.953	4.985	4.531	2.005	3.332	3.84
ENSAPLG00000009721	ABCG8	0.923	-0.1162	0.6536	0.8436	no	down	10.383	5.764	9.809	9.921	6.908	5.564	8.652	7.464
ENSAPLG00000007149	TCF25	0.619	-0.693	0.0004588	0.007883	no	down	46.553	44.753	32.058	27.151	22.647	19.13	41.121	22.976
ENSAPLG00000003429	STK11IP	0.908	-0.14	0.4451	0.7091	no	down	4.387	3.621	3.381	3.001	2.999	3.738	3.796	3.246
ENSAPLG00000001723	CD28	1.068	0.09554	0.7533	0.9002	no	up	2.495	3.386	3.276	2.433	3.631	3.37	3.052	3.145
ENSAPLG00000005834	TBCE	1.1	0.1369	0.5101	0.7563	no	up	5.755	4.443	4.605	4.567	6.899	4.67	4.934	5.379
ENSAPLG00000007693	MID1	1.527	0.6104	0.09699	0.31	no	up	0.131	0.225	0.37	0.608	0.344	0.499	0.242	0.484
ENSAPLG00000007053	TIMM9	0.752	-0.411	0.0714	0.262	no	down	29.58	26.384	19.4	17.24	16.537	17.85	25.121	17.209
ENSAPLG00000006693	RAB13	1.069	0.09562	0.5439	0.7795	no	up	3.179	5.118	4.026	5.494	4.68	4.453	4.108	4.876
ENSAPLG00000011812	ZBTB8OS	1.078	0.1085	0.5058	0.7525	no	up	25.606	21.461	23.768	26.114	22.424	25.306	23.612	24.615
ENSAPLG00000006534	PRPF4	0.91	-0.1355	0.4571	0.7188	no	down	16.098	11.313	11.357	11.197	10.892	11.504	12.923	11.198
ENSAPLG00000016321	RABL5	0.727	-0.4608	0.05389	0.2219	no	down	45.215	20.825	35.628	26.792	20.298	26.473	33.889	24.521
ENSAPLG00000005134	RYR3	0.537	-0.8966	0.005543	0.04939	no	down	3.884	2.212	1.462	1.625	0.585	0.876	2.519	1.029
ENSAPLG00000004892	DAO	0.779	-0.3597	0.0748	0.2691	no	down	122.354	188.484	150.091	124.566	114.804	114.508	153.643	117.959
ENSAPLG00000012256	SNRPD1	0.961	-0.05669	0.7412	0.8932	no	down	35.798	30.631	35.116	30.042	31.774	35.775	33.848	32.53
ENSAPLG00000003580	CYTH3	1.075	0.1047	0.7717	0.9099	no	up	3.421	0.822	3.029	1.286	5.181	1.327	2.424	2.598
ENSAPLG00000003401	-	1.16	0.2143	0.169	0.4322	no	up	10.091	12.566	10.293	12.015	12.479	12.87	10.983	12.455
ENSAPLG00000014440	CDKL2	0.67	-0.5775	0.07992	0.2786	no	down	3.481	2.29	1.662	0.758	1.179	2.024	2.478	1.32
ENSAPLG00000007064	TBL2	0.971	-0.04269	0.7839	0.9161	no	down	45.094	44.723	35.239	43.573	37.763	40.388	41.685	40.575
ENSAPLG00000003215	PANK2	0.882	-0.1819	0.4566	0.7185	no	down	14.941	7.271	8.86	9.602	9.425	9.443	10.357	9.49
ENSAPLG00000015619	SSRP1	0.868	-0.2044	0.1796	0.446	no	down	36.301	28.38	29.912	28.078	23.984	25.033	31.531	25.698
ENSAPLG00000008623	AOAH	1.714	0.777	0.006366	0.05409	no	up	4.628	3.376	8.366	10.469	9.295	9.452	5.457	9.739
ENSAPLG00000006077	-	0.828	-0.2731	0.2292	0.5084	no	down	406.913	237.132	262.208	232.212	266.127	182.687	302.084	227.009
ENSAPLG00000008974	CLCN2	0.865	-0.2092	0.3838	0.6622	no	down	8.079	10.325	7.35	8.047	7.029	6.242	8.585	7.106
ENSAPLG00000006114	ABCA5	0.961	-0.05788	0.7997	0.9223	no	down	2.676	1.634	1.671	1.705	1.579	2.09	1.994	1.791
ENSAPLG00000015863	PFKFB2	0.924	-0.1142	0.5237	0.7649	no	down	3.632	4.198	3.447	3.52	2.99	2.966	3.759	3.159
ENSAPLG00000013754	PLEKHA1	1.653	0.7254	1.009e-05	0.0003964	no	up	6.53	6.283	6.125	9.383	11.402	10.177	6.313	10.321
ENSAPLG00000002852	TPK1	1.397	0.4825	0.09627	0.3085	no	up	3.169	2.535	4.615	4.028	4.977	5.696	3.44	4.9
ENSAPLG00000013222	PNPLA2	0.953	-0.06918	0.7985	0.9216	no	down	15.695	13.202	10.778	15.515	11.375	8.36	13.225	11.75
ENSAPLG00000010312	-	0.693	-0.5294	0.1227	0.3566	no	down	182.761	279.096	155.228	57.383	159.067	102.316	205.695	106.255
ENSAPLG00000014695	ARHGDIA	0.943	-0.08403	0.5439	0.7795	no	down	94.897	83.135	95.519	93.687	93.104	86.697	91.184	91.163
ENSAPLG00000012540	MAOB	0.996	-0.005998	0.9707	0.991	no	down	184.512	137.008	195.899	180.523	162.837	142.619	172.473	161.993
ENSAPLG00000007219	KLHL12	0.959	-0.0605	0.82	0.9319	no	down	19.428	15.413	8.195	11.137	11.802	15.647	14.345	12.862
ENSAPLG00000008486	SORT1	0.767	-0.3822	0.01622	0.1034	no	down	82.23	88.155	82.889	63.146	64.737	53.973	84.425	60.619
ENSAPLG00000003641	GTF3C1	0.99	-0.0152	0.9387	0.9806	no	down	1.902	2.182	2.156	2.373	1.606	1.892	2.08	1.957
ENSAPLG00000014362	NDUFAF7	0.752	-0.4117	0.06439	0.2467	no	down	21.561	16.284	12.392	12.434	11.133	10.761	16.746	11.443
ENSAPLG00000010321	PDIA3	1.107	0.1472	0.4324	0.7007	no	up	304.813	356.515	407.571	338.791	453.7	354.133	356.3	382.208
ENSAPLG00000013269	NUP214	1.107	0.1463	0.3245	0.6098	no	up	3.25	3.719	3.884	3.988	3.445	3.822	3.618	3.752
ENSAPLG00000010570	UVRAG	0.818	-0.2906	0.1022	0.3199	no	down	9.095	7.986	7.264	6.601	5.803	5.536	8.115	5.98
ENSAPLG00000006833	RIPK2	1.064	0.08903	0.6882	0.8665	no	up	5.171	6.263	5.925	5.384	7.66	7.202	5.786	6.749
ENSAPLG00000009184	SNX27	0.824	-0.2799	0.101	0.318	no	down	9.729	8.68	8.822	7.378	6.593	7.117	9.077	7.029
ENSAPLG00000006583	INPP4A	1.447	0.5326	0.02833	0.1493	no	up	2.193	2.016	3.523	4.218	3.185	3.747	2.577	3.717
ENSAPLG00000012144	EPB41L1	1.319	0.399	0.1568	0.4138	no	up	0.916	1.135	0.855	1.206	0.975	1.676	0.969	1.286
ENSAPLG00000000980	XIRP1	1.097	0.134	0.6865	0.8657	no	up	0.171	0.401	0.209	0.279	0.306	0.264	0.26	0.283
ENSAPLG00000009316	CDYL2	1.201	0.2643	0.2494	0.5309	no	up	0.805	1.145	1.149	1.346	1.077	1.252	1.033	1.225
ENSAPLG00000009843	IPO8	0.839	-0.2538	0.04637	0.2034	no	down	13.975	14.728	13.854	11.586	13.343	12.173	14.186	12.367
ENSAPLG00000005462	DIDO1	0.951	-0.07322	0.7461	0.8962	no	down	6.228	4.384	3.694	4.766	4.048	4.735	4.769	4.516
ENSAPLG00000002884	COPB2	1.068	0.09429	0.6153	0.8214	no	up	39.802	46.73	53.519	39.435	52.481	50.819	46.684	47.578
ENSAPLG00000009030	-	1.222	0.2889	0.08555	0.289	no	up	11.912	10.873	8.869	11.457	9.898	12.38	10.551	11.245
ENSAPLG00000008171	LSM5	1.394	0.4793	0.1237	0.3579	no	up	6.731	8.416	11.072	11.038	15.525	10.855	8.74	12.473
ENSAPLG00000015342	PDK1	0.659	-0.6009	0.002031	0.02332	no	down	426.301	300.675	278.503	253.919	189.04	197.957	335.16	213.639
ENSAPLG00000011602	-	1.099	0.1366	0.7061	0.8753	no	up	3.34	0.773	0.969	0.389	4.002	1.516	1.694	1.969
ENSAPLG00000005008	F13A1	1.713	0.7765	0.02347	0.132	no	up	0.382	0.264	0.741	0.897	1.031	0.913	0.462	0.947
ENSAPLG00000015009	NPRL2	0.783	-0.3526	0.07789	0.2747	no	down	10.967	11.881	8.622	7.408	6.797	7.908	10.49	7.371
ENSAPLG00000010574	-	0.92	-0.1199	0.4274	0.6983	no	down	5.926	5.637	6.011	4.587	5.33	5.159	5.858	5.025
ENSAPLG00000011380	JDP2	0.955	-0.06625	0.8547	0.9488	no	down	7.606	5.285	2.184	3.27	4.838	6.797	5.025	4.968
ENSAPLG00000013262	STAT4	0.962	-0.05517	0.8389	0.941	no	down	70.177	26.394	35.049	30.88	46.492	31.623	43.873	36.332
ENSAPLG00000002899	-	1.29	0.3669	0.01321	0.08922	no	up	5.171	4.384	4.558	5.285	6.286	5.931	4.704	5.834
ENSAPLG00000003445	TFPI	1.317	0.3974	0.1511	0.4044	no	up	2.022	3.464	3.172	3.141	5.023	3.276	2.886	3.813
ENSAPLG00000006434	DUSP11	1.232	0.3012	0.05534	0.2251	no	up	4.185	3.572	3.874	5.185	4.373	4.783	3.877	4.78
ENSAPLG00000012816	SLC25A22	0.996	-0.00599	0.9779	0.9928	no	down	35.838	32.138	22.818	34.22	27.141	24.148	30.265	28.503
ENSAPLG00000012665	-	0.984	-0.02325	0.9118	0.9688	no	down	3.35	3.875	3.343	3.28	3.454	3.577	3.523	3.437
ENSAPLG00000006989	RHOT1	0.839	-0.2539	0.1681	0.4308	no	down	10.494	11.205	10.635	7.987	10.056	9.763	10.778	9.269
ENSAPLG00000010339	ECT2	2.385	1.254	0.0006503	0.01018	yes	up	0.091	0.088	0.275	0.867	0.826	0.367	0.151	0.687
ENSAPLG00000009926	POGZ	0.954	-0.06856	0.7123	0.8776	no	down	6.771	8.954	5.593	6.152	6.416	6.552	7.106	6.373
ENSAPLG00000005336	BBX	1.201	0.264	0.1306	0.3697	no	up	2.435	3.817	3.589	3.739	3.621	3.719	3.28	3.693
ENSAPLG00000010901	-	1.486	0.5714	0.02927	0.1523	no	up	1.087	1.106	1.538	1.775	2.21	1.591	1.244	1.859
ENSAPLG00000004588	-	0.941	-0.08816	0.6123	0.8192	no	down	14.076	19.152	15.269	11.277	9.935	15.261	16.166	12.158
ENSAPLG00000003468	HGF	1.449	0.5351	0.1243	0.3588	no	up	3.129	1.076	0.95	4.278	1.114	1.986	1.718	2.459
ENSAPLG00000012279	MMAA	0.726	-0.4613	0.1233	0.3572	no	down	7.083	6.919	4.169	4.387	4.838	2.203	6.057	3.809
ENSAPLG00000004048	PCMTD1	1.127	0.1726	0.4204	0.6933	no	up	8.753	8.925	12.373	13.401	9.592	9.763	10.017	10.919
ENSAPLG00000003055	C12orf4	1.127	0.1721	0.2956	0.5812	no	up	11.852	12.771	13.057	11.895	12.201	15.562	12.56	13.219
ENSAPLG00000015992	BBS4	0.865	-0.209	0.402	0.6782	no	down	4.145	2.681	2.877	3.41	2.981	2.768	3.234	3.053
ENSAPLG00000006925	TPST1	1.108	0.1474	0.5058	0.7525	no	up	15.555	11.225	8.727	10.29	13.027	12.352	11.836	11.89
ENSAPLG00000008939	-	0.893	-0.1632	0.5671	0.7939	no	down	1.097	12.605	0.133	4.068	0.585	8.106	4.612	4.253
ENSAPLG00000005118	ECM2	1.046	0.06484	0.8602	0.9499	no	up	0.191	0.313	0.475	0.419	0.241	0.358	0.326	0.339
ENSAPLG00000008812	RPF2	1.108	0.1484	0.4272	0.6981	no	up	33.715	26.462	30.909	26.263	36.231	33.308	30.362	31.934
ENSAPLG00000011498	VMP1	0.682	-0.553	0.001963	0.02275	no	down	70.649	97.061	81.313	42.855	52.945	56.185	83.008	50.662
ENSAPLG00000016365	MCM6	1.271	0.3454	0.1455	0.395	no	up	3.391	3.778	6.011	5.354	5.339	5.771	4.393	5.488
ENSAPLG00000009236	ITGA9	1.289	0.366	0.08037	0.2795	no	up	1.258	1.517	1.291	1.924	1.532	1.61	1.355	1.689
ENSAPLG00000016142	TSPAN5	0.967	-0.04856	0.8469	0.9448	no	down	12.114	11.841	18.365	12.932	10.706	17.709	14.107	13.782
ENSAPLG00000006762	PITPNM3	1.21	0.275	0.3395	0.622	no	up	1.217	2.623	2.896	2.263	2.312	3.672	2.245	2.749
ENSAPLG00000000793	-	0.985	-0.02138	0.9198	0.9724	no	down	14.709	19.514	24.974	14.627	20.743	18	19.732	17.79
ENSAPLG00000002064	-	1.41	0.4957	0.1644	0.4245	no	up	0.644	0.734	0.351	1.007	0.585	1.205	0.576	0.932
ENSAPLG00000007236	SMC2	4.006	2.002	9.318e-09	1.098e-06	yes	up	0.131	0.088	0.418	1.545	2.024	1.309	0.212	1.626
ENSAPLG00000009905	PGPEP1L	1.041	0.05773	0.8766	0.9551	no	up	1.499	0.959	1.026	1.795	0.826	0.876	1.161	1.166
ENSAPLG00000008708	AOX1	1.043	0.06038	0.8398	0.9414	no	up	37.941	0.284	59.957	59.476	26.686	29.411	32.727	38.524
ENSAPLG00000005048	ATP11C	0.944	-0.08307	0.6726	0.8578	no	down	50.356	58.796	68.323	44.56	48.525	65.524	59.158	52.87
ENSAPLG00000006808	TRUB1	0.836	-0.2587	0.3352	0.6191	no	down	15.414	10.051	19.713	8.346	12.322	13.915	15.059	11.528
ENSAPLG00000012367	CRYZ	0.953	-0.06999	0.6516	0.8427	no	down	51.101	49.705	60.488	50.403	46.742	47.741	53.765	48.295
ENSAPLG00000010856	HNRNPK	1.3	0.3786	0.00678	0.05655	no	up	28.996	27.069	25.183	30.082	34.244	36.519	27.083	33.615
ENSAPLG00000015923	-	2.54	1.345	0.0002317	0.004668	yes	up	0.07	0.117	0	0.967	1.681	0.471	0.062	1.04
ENSAPLG00000015652	-	1.341	0.4233	0.2346	0.5152	no	up	0.382	0.646	1.168	1.246	0.975	1.083	0.732	1.101
ENSAPLG00000011940	CRISPLD2	1.125	0.1694	0.5632	0.7927	no	up	1.388	1.507	1.576	1.974	1.133	1.808	1.49	1.638
ENSAPLG00000009920	LRRC49	1.073	0.1013	0.7852	0.9169	no	up	0.171	0.196	0.218	0.13	0.297	0.217	0.195	0.215
ENSAPLG00000009394	-	0.902	-0.1489	0.5589	0.7892	no	down	20.947	18.486	12.402	11.736	8.375	10.836	17.278	10.316
ENSAPLG00000004277	DUSP5	0.96	-0.05917	0.8638	0.9513	no	down	1.479	1.947	3.57	2.822	2.21	1.224	2.332	2.085
ENSAPLG00000015685	ALKBH1	0.791	-0.3387	0.1171	0.3467	no	down	5.996	5.069	5.194	3.939	3.714	4.302	5.42	3.985
ENSAPLG00000010892	KCNK3	0.987	-0.01947	0.9549	0.9865	no	down	1.147	0.851	0.351	1.815	0.074	0.226	0.783	0.705
ENSAPLG00000012947	CHAMP1	0.806	-0.3106	0.2232	0.5024	no	down	3.602	2.995	3.115	3.44	1.838	1.93	3.237	2.403
ENSAPLG00000015267	VDAC1	0.918	-0.123	0.649	0.8415	no	down	92.341	113.453	87.134	44.091	107.998	99.153	97.643	83.747
ENSAPLG00000004664	BRE	0.986	-0.02049	0.9182	0.9717	no	down	20.887	12.84	17.026	15.226	16.686	16.701	16.918	16.204
ENSAPLG00000015041	ZNF821	0.924	-0.1142	0.537	0.7753	no	down	3.572	3.239	2.383	2.842	2.247	2.655	3.065	2.581
ENSAPLG00000012834	PBX4	0.813	-0.2985	0.3372	0.6206	no	down	5.886	2.877	2.27	2.961	1.903	3.069	3.678	2.644
ENSAPLG00000002595	CPB2	1.254	0.3263	0.1276	0.3644	no	up	78.91	56.77	55.532	100.307	67.774	63.425	63.737	77.169
ENSAPLG00000008052	BEND5	1.129	0.1751	0.5376	0.7759	no	up	3.28	5.901	3.608	4.507	6.063	3.879	4.263	4.816
ENSAPLG00000005770	ATP6V0C	0.912	-0.1331	0.4193	0.6925	no	down	154.197	120.235	122.544	128.585	96.93	116.061	132.325	113.859
ENSAPLG00000010206	HSCB	0.719	-0.4766	0.00979	0.07207	no	down	7.989	8.612	7.074	5.035	4.624	5.78	7.892	5.146
ENSAPLG00000004161	-	0.978	-0.032	0.8136	0.9285	no	down	49.863	47.973	45.409	40.113	44.644	47.59	47.748	44.116
ENSAPLG00000003133	CHID1	1.542	0.625	0.000286	0.005442	no	up	11.067	10.021	9.401	13.401	14.485	17.596	10.163	15.161
ENSAPLG00000010537	RAB27B	0.943	-0.08533	0.7812	0.9155	no	down	3.642	1.468	2.222	3.081	2.405	1.487	2.444	2.324
ENSAPLG00000000969	TBC1D8	1.404	0.49	0.0685	0.2553	no	up	1.127	2.182	1.339	2.582	1.801	2.212	1.549	2.198
ENSAPLG00000011750	B3GALT5	0.872	-0.1975	0.2395	0.5197	no	down	12.154	13.339	11.661	13.351	10.975	11.09	12.385	11.805
ENSAPLG00000006092	WSCD1	0.775	-0.3674	0.3195	0.6059	no	down	0.473	0.528	1.348	0.628	0.232	0.555	0.783	0.472
ENSAPLG00000003404	RECQL	1.167	0.223	0.2377	0.5186	no	up	3.501	3.915	3.542	3.739	3.584	4.848	3.653	4.057
ENSAPLG00000004719	ZNF609	0.889	-0.1697	0.3356	0.6195	no	down	11.158	13.476	9.182	9.243	8.784	10.384	11.272	9.47
ENSAPLG00000003887	PGR	1.808	0.8544	0.01983	0.1175	no	up	0.201	0.206	0.332	0.578	0.446	0.951	0.246	0.658
ENSAPLG00000010157	SUPT16H	0.895	-0.1604	0.3782	0.6587	no	down	25.143	20.512	18.963	18.057	17.726	17.982	21.539	17.922
ENSAPLG00000002790	NCOA7	0.915	-0.1277	0.6047	0.8145	no	down	7.485	3.376	3.409	4.098	3.352	5.696	4.757	4.382
ENSAPLG00000002689	SRA1	0.646	-0.6302	0.006116	0.0525	no	down	124.456	238.052	186.365	73.795	109.344	126.031	182.958	103.057
ENSAPLG00000009434	CCDC124	0.933	-0.0993	0.6346	0.8336	no	down	38.987	28.419	23.996	28.407	25.154	25.4	30.467	26.32
ENSAPLG00000011191	-	0.953	-0.06953	0.8348	0.9387	no	down	2.384	1.673	2.839	2.303	1.783	1.968	2.299	2.018
ENSAPLG00000005229	GNAI1	1.514	0.5981	0.06661	0.2525	no	up	0.885	1.81	2.393	1.805	4.299	2.655	1.696	2.92
ENSAPLG00000009148	-	1.543	0.6256	0.09202	0.3004	no	up	0.483	0.206	0.551	0.838	0.566	1.299	0.413	0.901
ENSAPLG00000013164	PCBD2	0.768	-0.3816	0.01881	0.1141	no	down	216.476	218.881	242.058	143.062	155.483	191.019	225.805	163.188
ENSAPLG00000008223	SLC46A3	1.246	0.317	0.2684	0.5509	no	up	3.753	6.185	9.287	9.273	7.558	7.136	6.408	7.989
ENSAPLG00000002990	SLC30A10	1.648	0.7209	0.0156	0.1005	no	up	5.061	12.076	6.514	17.978	8.18	16.08	7.884	14.079
ENSAPLG00000006726	NOP14	1.355	0.438	0.003761	0.0369	no	up	5.765	5.598	5.754	6.93	6.444	7.042	5.706	6.805
ENSAPLG00000003922	HECA	1.169	0.2255	0.1691	0.4322	no	up	10.876	11.46	11.082	12.274	11.486	13.576	11.139	12.445
ENSAPLG00000009283	ADAT2	0.904	-0.1455	0.4801	0.7357	no	down	4.528	4.981	5.289	4.028	4.438	4.105	4.933	4.19
ENSAPLG00000000583	SLC16A1	1.213	0.2791	0.1163	0.3457	no	up	48.465	37.814	40.842	56.824	45.136	45.735	42.374	49.232
ENSAPLG00000014987	LRRC39	1.041	0.05814	0.8735	0.9536	no	up	0.191	0.509	0.294	0.339	0.566	0.151	0.331	0.352
ENSAPLG00000009686	MRPL45	0.635	-0.6549	2.722e-05	0.0008671	no	down	59.089	65.177	58.599	31.019	37.661	38.646	60.955	35.775
ENSAPLG00000007010	INTS6	1.271	0.3462	0.05894	0.2342	no	up	6.6	9.199	8.385	10.669	8.942	10.186	8.061	9.932
ENSAPLG00000002534	DNMT1	0.661	-0.5966	0.0004696	0.008026	no	down	105.874	105.8	82.101	62.707	48.599	54.952	97.925	55.419
ENSAPLG00000003398	SLCO4A1	1.415	0.501	0.1578	0.4148	no	up	0.03	0.049	0.18	0.359	0.093	0.226	0.086	0.226
ENSAPLG00000011527	ASNSD1	0.919	-0.1221	0.497	0.746	no	down	18.482	12.292	14.196	12.912	12.981	12.935	14.99	12.943
ENSAPLG00000015329	-	0.613	-0.7063	0.05506	0.2245	no	down	4.739	1.85	0.874	0.618	0.436	0.631	2.488	0.562
ENSAPLG00000005857	H1FOO	0.89	-0.1689	0.6465	0.84	no	down	1.952	3.504	0.218	2.632	0.984	0.471	1.891	1.362
ENSAPLG00000013802	-	1.789	0.8388	0.01843	0.1123	no	up	0	0.029	0.228	0.249	0.557	0.715	0.086	0.507
ENSAPLG00000003019	CSNK1G3	1.221	0.2876	0.1599	0.4175	no	up	4.296	4.981	4.985	6.551	5.933	5.178	4.754	5.887
ENSAPLG00000007756	POC1A	0.991	-0.01335	0.9578	0.987	no	down	4.165	2.828	4.416	4.018	3.194	3.672	3.803	3.628
ENSAPLG00000013286	SORL1	1.156	0.2089	0.4307	0.6996	no	up	25.143	26.912	15.212	36.503	18.561	19.478	22.422	24.847
ENSAPLG00000014085	HELB	1.55	0.6322	0.007643	0.06151	no	up	0.936	0.979	1.386	1.625	1.653	1.808	1.1	1.695
ENSAPLG00000011845	TUBB6	1.325	0.4056	0.1084	0.331	no	up	6.58	6.028	11.196	10.4	9.954	10.892	7.935	10.415
ENSAPLG00000005541	TRPC3	0.947	-0.07866	0.8073	0.9265	no	down	0.986	0.46	0.693	0.548	0.669	0.65	0.713	0.622
ENSAPLG00000015586	CDC5L	1.053	0.07496	0.5788	0.7991	no	up	26.4	22.283	22.011	22.893	24.095	24.157	23.565	23.715
ENSAPLG00000016005	OSBPL8	1.058	0.08094	0.6377	0.836	no	up	5.131	4.805	5.878	6.541	4.931	4.67	5.271	5.381
ENSAPLG00000005284	KRTCAP3	0.833	-0.2637	0.2883	0.5733	no	down	36.029	26.521	27.585	27.978	17.02	22.265	30.045	22.421
ENSAPLG00000010993	ATG9A	0.859	-0.2199	0.2755	0.5601	no	down	18.462	21.501	13.579	16.631	11.31	14.517	17.847	14.153
ENSAPLG00000016306	RAB19	0.703	-0.5086	0.02192	0.1265	no	down	9.578	9.728	6.552	6.411	5.023	5.093	8.619	5.509
ENSAPLG00000013491	C1orf131	0.906	-0.1427	0.5756	0.7979	no	down	58.757	84.397	73.821	40.223	64.459	74.355	72.325	59.679
ENSAPLG00000009719	ATP11B	1.073	0.1023	0.4417	0.7076	no	up	11.319	12.761	12.307	11.536	12.387	12.54	12.129	12.154
ENSAPLG00000015090	FAM92A1	1.743	0.8014	0.02781	0.1474	no	up	1.077	0.206	0.484	3.599	1.393	2.175	0.589	2.389
ENSAPLG00000001202	GPX1	0.646	-0.6296	0.0005481	0.008986	no	down	2622	1980	1481.3	1073.18	1065.96	1230.07	2027.77	1123.07
ENSAPLG00000001965	DUS1L	1.065	0.09134	0.7068	0.8753	no	up	6.178	3.543	3.912	5.275	4.206	4.321	4.544	4.601
ENSAPLG00000012392	ENPEP	1.212	0.2771	0.1051	0.3254	no	up	39.078	48.55	33.302	50.642	45.294	44.7	40.31	46.879
ENSAPLG00000009189	SLC22A5	0.899	-0.1542	0.4031	0.679	no	down	25.384	17.459	15.545	15.943	13.139	15.044	19.463	14.709
ENSAPLG00000002578	USP1	1.214	0.28	0.145	0.3944	no	up	5.886	7.193	5.65	6.012	7.651	8.247	6.243	7.303
ENSAPLG00000014984	GALNT18	0.981	-0.02756	0.9007	0.9641	no	down	2.737	2.662	2.507	2.921	2.052	2.664	2.635	2.546
ENSAPLG00000007347	RNF20	1.16	0.2145	0.3959	0.6725	no	up	47.79	23.399	22.562	31.299	37.55	35.982	31.25	34.944
ENSAPLG00000011153	RALGAPA1	0.876	-0.1906	0.227	0.5062	no	down	5.161	4.492	5.014	4.896	4.81	4.359	4.889	4.688
ENSAPLG00000004868	DOK5	1.309	0.3886	0.2701	0.5527	no	up	0.151	0.078	0.142	0.469	0.111	0.207	0.124	0.262
ENSAPLG00000012439	SERPINB10	0.617	-0.6976	0.04713	0.2056	no	down	1.64	2.838	1.7	1.346	1.04	0.433	2.059	0.94
ENSAPLG00000011632	-	1.762	0.8175	4.718e-06	0.0002128	no	up	7.224	5.745	6.989	11.835	9.787	13.143	6.653	11.588
ENSAPLG00000003089	YIPF3	0.878	-0.1872	0.1867	0.4555	no	down	54.461	48.041	44.602	41.509	36.101	43.551	49.035	40.387
ENSAPLG00000016250	NDUFA4	0.678	-0.5604	2.316e-05	0.0007648	no	down	967.159	881.855	766.304	515.775	489.383	574.741	871.773	526.633
ENSAPLG00000013532	IK	0.92	-0.1198	0.4	0.6763	no	down	66.524	51.799	52.711	52.537	47.68	47.072	57.011	49.096
ENSAPLG00000002580	HNF1A	0.865	-0.2097	0.1799	0.4465	no	down	20.052	15.961	16.333	15.465	12.814	14.592	17.449	14.29
ENSAPLG00000014047	ELAC2	0.796	-0.3284	0.008048	0.06337	no	down	37.458	36.708	34.346	25.236	27.596	28.271	36.171	27.034
ENSAPLG00000002222	PRSS35	0.998	-0.003556	0.9923	0.9971	no	down	0.231	1.037	0.921	0.618	0.78	0.697	0.73	0.698
ENSAPLG00000007944	-	0.326	-1.617	6.604e-06	0.0002773	yes	down	1.771	1.311	0.779	0.07	0.409	0.207	1.287	0.229
ENSAPLG00000009320	C1D	1.135	0.1828	0.2833	0.5676	no	up	24.006	23.967	25.335	26.772	27.828	28.243	24.436	27.614
ENSAPLG00000008919	UBR1	1.079	0.1101	0.449	0.7123	no	up	5.202	5.931	5.707	5.324	5.924	6.11	5.613	5.786
ENSAPLG00000008763	ADA	0.932	-0.1017	0.7478	0.8968	no	down	1.942	1.595	2.535	2.134	1.449	1.648	2.024	1.744
ENSAPLG00000002667	COLEC11	0.949	-0.07588	0.6949	0.869	no	down	9.276	8.142	7.511	9.752	7.855	5.809	8.31	7.805
ENSAPLG00000005592	GTPBP6	0.793	-0.3352	0.04396	0.1973	no	down	4.829	4.257	4.9	3.609	3.148	3.643	4.662	3.467
ENSAPLG00000007352	MEF2A	1.265	0.3394	0.01939	0.1165	no	up	5.272	5.069	5.716	7.269	5.738	6.882	5.352	6.63
ENSAPLG00000012537	PTCHD1	1.131	0.1772	0.626	0.8277	no	up	0.111	0.166	0.047	0.15	0.084	0.198	0.108	0.144
ENSAPLG00000002973	EYA3	0.974	-0.03796	0.8089	0.9271	no	down	12.043	11.959	12.05	9.403	12.015	11.457	12.017	10.958
ENSAPLG00000010300	UNC79	0.701	-0.5127	0.1497	0.4014	no	down	0.111	0.029	0.038	0.01	0.028	0.019	0.059	0.019
ENSAPLG00000012412	TLDC1	0.985	-0.02229	0.9356	0.9792	no	down	11.118	14.846	22.277	12.962	14.55	17.483	16.08	14.998
ENSAPLG00000005825	VCPKMT	0.753	-0.4097	0.1075	0.3294	no	down	9.337	6.322	10.968	6.77	5.636	5.517	8.876	5.974
ENSAPLG00000012966	PRCP	1.16	0.2141	0.1431	0.3914	no	up	16.46	12.84	17.045	16.641	16.936	18.085	15.448	17.221
ENSAPLG00000016200	-	0.715	-0.4848	0.009275	0.06977	no	down	20.575	14.836	17.833	12.184	12.145	10.516	17.748	11.615
ENSAPLG00000003051	POLRMT	0.716	-0.4814	0.001424	0.01813	no	down	33.141	43.412	31.222	24.169	23.538	19.027	35.925	22.245
ENSAPLG00000003144	NSD1	0.984	-0.02265	0.8878	0.9597	no	down	6.429	6.41	6.191	5.185	6.1	6.92	6.343	6.068
ENSAPLG00000012343	COQ7	0.97	-0.04465	0.7905	0.9186	no	down	19.297	22.44	22.192	19.533	20.047	18.904	21.31	19.495
ENSAPLG00000001615	P2RY1	2.551	1.351	5.369e-08	4.945e-06	yes	up	6.701	5.392	9.078	15.285	23.418	19.799	7.057	19.501
ENSAPLG00000002486	BACH2	0.828	-0.2721	0.2181	0.4956	no	down	1.741	1.859	1.766	1.157	1.532	1.685	1.789	1.458
ENSAPLG00000013127	IGDCC4	1.584	0.6639	0.0009114	0.01297	no	up	6.811	9.463	7.331	10.12	13.064	13.849	7.868	12.344
ENSAPLG00000010021	-	0.89	-0.168	0.6492	0.8416	no	down	55.105	29.682	20.986	56.495	20.688	27.622	35.258	34.935
ENSAPLG00000015877	VMA21	1.257	0.3303	0.188	0.4574	no	up	10.514	11.607	9.581	15.315	10.752	12.521	10.567	12.863
ENSAPLG00000000996	-	1.107	0.1472	0.3214	0.6081	no	up	37.126	22.372	27.88	33.791	29.824	34.73	29.126	32.782
ENSAPLG00000012178	PLEKHA6	0.869	-0.203	0.3801	0.6599	no	down	21.491	24.642	11.661	19.942	14.16	14.216	19.265	16.106
ENSAPLG00000003738	SH3PXD2B	1.65	0.7224	0.002193	0.02478	no	up	2.103	2.378	2.526	4.138	3.853	2.495	2.336	3.495
ENSAPLG00000005294	DENND1A	1.099	0.1368	0.4272	0.6981	no	up	4.055	3.318	4.245	4.666	3.473	3.596	3.873	3.912
ENSAPLG00000011096	RFX3	1.299	0.377	0.3107	0.5965	no	up	0.07	0.323	0.247	0.389	0.223	0.452	0.213	0.355
ENSAPLG00000012146	COMMD4	0.806	-0.3107	0.1611	0.4199	no	down	47.328	29.975	35.087	33.702	24.745	26.069	37.463	28.172
ENSAPLG00000009549	PAM	0.895	-0.1605	0.3883	0.6653	no	down	68.527	50.85	47.868	49.366	50.939	38.684	55.748	46.33
ENSAPLG00000015774	MED14	0.889	-0.1692	0.3223	0.6083	no	down	9.357	7.712	6.524	6.102	6.899	6.92	7.864	6.64
ENSAPLG00000010957	-	0.915	-0.1278	0.7244	0.8851	no	down	194.06	179.442	54.079	171.809	152.994	72.227	142.527	132.343
ENSAPLG00000010488	AP3M1	0.861	-0.2155	0.1802	0.4468	no	down	167.599	125.676	139.247	104.764	130.867	120.759	144.174	118.797
ENSAPLG00000006106	ZMAT4	1.866	0.9	0.01362	0.09147	no	up	0.091	0.215	0.408	0.179	1.681	1.054	0.238	0.971
ENSAPLG00000005880	ZC3H7B	1.106	0.1449	0.3166	0.6026	no	up	25.676	22.773	21.394	26.453	21.124	26.021	23.281	24.533
ENSAPLG00000003731	TRIM24	1.318	0.3981	0.05115	0.2154	no	up	2.334	1.693	1.7	2.563	2.238	2.532	1.909	2.444
ENSAPLG00000016346	FANCL	1.157	0.2098	0.47	0.7287	no	up	4.467	3.905	3.513	2.493	5.729	5.018	3.962	4.413
ENSAPLG00000000857	SLC47A1	0.72	-0.4735	0.1524	0.4067	no	down	3.964	3.396	1.14	1.605	1.69	1.798	2.833	1.698
ENSAPLG00000016100	TSSC1	1.139	0.188	0.262	0.5444	no	up	4.457	4.482	4.985	4.856	4.977	4.783	4.641	4.872
ENSAPLG00000012798	MOB1B	1.229	0.298	0.2389	0.519	no	up	3.884	4.198	4.283	3.45	6.221	3.606	4.122	4.426
ENSAPLG00000012019	HNRNPA2B1	1.1	0.1372	0.3157	0.6011	no	up	123.541	118.238	124.709	111.694	133.876	136.98	122.163	127.517
ENSAPLG00000013364	AGA	1.223	0.2906	0.2232	0.5024	no	up	10.393	5.539	6.315	8.037	9.267	8.972	7.416	8.759
ENSAPLG00000013500	ARL5B	1.059	0.08281	0.5587	0.7891	no	up	18.573	21.471	19.941	19.393	20.623	20.354	19.995	20.123
ENSAPLG00000000726	GJA1	1.323	0.404	0.2049	0.4802	no	up	1.871	3.709	4.653	6.022	4.754	3.276	3.411	4.684
ENSAPLG00000008728	-	0.713	-0.4884	0.001669	0.02042	no	down	920.968	780.654	613.801	469.29	480.915	514.432	771.808	488.212
ENSAPLG00000010757	-	0.801	-0.3206	0.09845	0.3132	no	down	6.479	7.594	6.277	4.776	5.107	5.234	6.783	5.039
ENSAPLG00000014781	NIPAL4	0.922	-0.1169	0.5466	0.7808	no	down	36.784	39.909	36.065	40.113	33.446	24.459	37.586	32.673
ENSAPLG00000000632	-	1.111	0.1524	0.5722	0.7959	no	up	3.139	3.65	4.102	4.507	3.352	3.832	3.63	3.897
ENSAPLG00000009543	RGS8	0.595	-0.7481	0.01826	0.1115	no	down	21.37	9.522	7.074	11.935	3.073	5.225	12.655	6.744
ENSAPLG00000015335	PSTK	0.809	-0.3052	0.3547	0.6382	no	down	8.482	4.052	4.359	5.135	2.823	3.719	5.631	3.892
ENSAPLG00000008017	PANK4	0.916	-0.1271	0.5277	0.7682	no	down	2.787	2.965	2.944	2.513	2.34	2.655	2.899	2.503
ENSAPLG00000008437	PPIL4	1.081	0.1121	0.6483	0.8411	no	up	2.324	2.026	2.545	2.772	1.959	2.749	2.298	2.493
ENSAPLG00000011466	DIP2A	1.3	0.3789	0.01622	0.1034	no	up	5.423	6.576	5.441	7.099	6.741	8.125	5.813	7.322
ENSAPLG00000016074	MED6	0.993	-0.01083	0.9507	0.9854	no	down	28.725	20.952	23.948	22.913	21.022	26.116	24.542	23.35
ENSAPLG00000010381	-	1.033	0.04646	0.899	0.9634	no	up	0.03	0.117	0.655	0.299	0.297	0.235	0.267	0.277
ENSAPLG00000004512	PHTF1	0.975	-0.03666	0.8787	0.9556	no	down	3.069	3.024	2.45	2.622	1.773	2.89	2.848	2.428
ENSAPLG00000015931	-	1.225	0.2929	0.1688	0.432	no	up	16.249	14.308	21.014	21.258	17.094	22.623	17.19	20.325
ENSAPLG00000013833	MSANTD3	1.066	0.09198	0.803	0.9242	no	up	0.644	0.401	0.399	0.409	0.641	0.508	0.481	0.519
ENSAPLG00000010149	HNRNPM	1.178	0.2365	0.09246	0.3014	no	up	36.099	40.143	42.095	44.56	41.041	47.684	39.446	44.428
ENSAPLG00000014473	KDELR3	0.988	-0.01802	0.9567	0.9869	no	down	0.956	0.91	0.893	0.848	0.994	0.8	0.92	0.881
ENSAPLG00000005749	-	1.348	0.431	0.09345	0.3035	no	up	18.744	17.058	34.992	27.809	29.221	37.102	23.598	31.377
ENSAPLG00000003855	AADAT	0.764	-0.3875	0.03245	0.1633	no	down	18.16	21.236	23.464	13.371	17.373	13.999	20.953	14.914
ENSAPLG00000002589	APOA1	1.579	0.7873	0.001019	0.01411	no	up	18924.4	10415.6	17176.6	39332.5	29162.2	21879.5	15505.5	30124.7
ENSAPLG00000006660	CBR4	0.808	-0.307	0.06821	0.2552	no	down	30.022	24.75	23.132	17.569	18.794	21.983	25.968	19.449
ENSAPLG00000006822	-	0.864	-0.2103	0.2058	0.4807	no	down	78.94	105.213	73.45	56.066	50.846	66.513	85.868	57.808
ENSAPLG00000011176	RBM5	0.977	-0.03417	0.7881	0.9179	no	down	43.323	39.801	40.937	34.858	39.509	38.326	41.354	37.564
ENSAPLG00000009525	RER1	0.886	-0.174	0.1817	0.4491	no	down	30.153	30.954	27.481	24.259	25.646	23.79	29.529	24.565
ENSAPLG00000001911	-	1.151	0.2024	0.5222	0.7639	no	up	26.179	10.481	9.41	15.804	14.624	20.326	15.357	16.918
ENSAPLG00000003222	IBTK	1.087	0.1206	0.5383	0.7763	no	up	6.459	9.395	8.717	7.588	8.255	9.772	8.19	8.538
ENSAPLG00000010188	SCRIB	0.97	-0.04402	0.7294	0.8866	no	down	15.092	16.147	17.159	15.236	14.615	14.997	16.133	14.949
ENSAPLG00000012830	ATP2B4	1.097	0.1338	0.5937	0.8082	no	up	5.091	3.797	4.017	3.679	3.566	6.317	4.302	4.521
ENSAPLG00000004156	NDFIP1	0.816	-0.2938	0.03654	0.1751	no	down	88.166	73.348	69.623	62.817	54.96	59.104	77.046	58.96
ENSAPLG00000013864	GMDS	0.964	-0.05269	0.8463	0.9446	no	down	4.568	2.867	3.172	3.35	3.287	3.738	3.536	3.458
ENSAPLG00000015418	KIAA0226L	1.739	0.7983	0.003879	0.03756	no	up	1.248	0.842	0.693	1.605	1.486	1.977	0.928	1.689
ENSAPLG00000002577	LRRC1	1.122	0.1662	0.6	0.812	no	up	0.553	1.351	1.386	1.117	1.356	1.177	1.097	1.217
ENSAPLG00000014592	SLC22A18	0.861	-0.2156	0.1876	0.4571	no	down	39.47	37.736	35.495	35.566	27.401	26.069	37.567	29.679
ENSAPLG00000015358	EXD3	0.902	-0.149	0.5344	0.7731	no	down	9.327	6.664	4.786	5.614	4.828	7.033	6.926	5.825
ENSAPLG00000004765	-	0.763	-0.3903	0.06086	0.2391	no	down	9.739	8.495	7.15	6.351	5.32	6.157	8.461	5.943
ENSAPLG00000014778	TMCO3	1.214	0.2798	0.4116	0.6867	no	up	0.926	1.85	1.738	0.778	2.99	1.892	1.505	1.887
ENSAPLG00000006233	-	1.375	0.4594	0.2167	0.4943	no	up	1.429	0.636	0.532	0.319	1.254	1.214	0.866	0.929
ENSAPLG00000006935	-	0.777	-0.3633	0.1808	0.4478	no	down	34.459	20.297	32.238	25.067	22.675	12.672	28.998	20.138
ENSAPLG00000003280	SOD1	0.782	-0.3549	0.0009137	0.01298	no	down	1236.18	1227.17	1145.75	848.075	886.842	908.011	1203.04	880.976
ENSAPLG00000011964	EPG5	0.988	-0.01723	0.9105	0.968	no	down	12.697	9.835	8.375	8.744	9.007	8.69	10.302	8.814
ENSAPLG00000005239	VPS52	0.658	-0.6036	0.04947	0.2119	no	down	12.587	11.714	10.066	7.598	4.791	6.044	11.456	6.144
ENSAPLG00000000776	-	0.663	-0.5937	9.376e-06	0.000371	no	down	657.255	763.46	630.742	443.186	415.054	409.066	683.819	422.435
ENSAPLG00000010652	PLCG2	1.471	0.5571	0.01314	0.08902	no	up	2.978	2.877	4.454	5.813	4.429	4.839	3.436	5.027
ENSAPLG00000001542	-	0.635	-0.6542	0.02223	0.1274	no	down	7.958	8.201	7.606	5.354	2.312	5.281	7.922	4.316
ENSAPLG00000002842	SH3TC2	0.809	-0.3059	0.2265	0.5059	no	down	9.981	4.306	4.359	4.706	4.048	3.916	6.215	4.223
ENSAPLG00000015689	-	0.68	-0.5561	0.03872	0.1819	no	down	3.159	3.092	2.393	1.715	1.226	2.259	2.881	1.733
ENSAPLG00000011999	GDPD5	0.871	-0.2	0.3679	0.6507	no	down	6.912	5.187	4.045	4.028	3.946	5.432	5.381	4.469
ENSAPLG00000015662	ERI2	1.712	0.7756	0.001207	0.0158	no	up	1.399	1.076	1.614	2.423	2.498	2.325	1.363	2.415
ENSAPLG00000011245	SEC23A	0.791	-0.3384	0.1093	0.3327	no	down	43.514	58.884	53.699	28.208	41.125	45.34	52.032	38.224
ENSAPLG00000011154	ALG2	0.896	-0.1585	0.5302	0.7704	no	down	24.046	13.897	11.993	14.976	11.607	14.649	16.645	13.744
ENSAPLG00000012909	PXN	0.921	-0.1186	0.4858	0.7387	no	down	14.076	14.386	10.293	12.444	11.69	11.514	12.918	11.883
ENSAPLG00000014255	FAM134C	0.907	-0.1403	0.3963	0.6726	no	down	25.646	21.686	20.919	22.056	16.76	19.45	22.75	19.422
ENSAPLG00000013975	DYNLRB1	0.892	-0.1647	0.2567	0.5382	no	down	28.745	28.057	31.251	23.282	25.219	23.658	29.351	24.053
ENSAPLG00000008627	FAM189A2	0.989	-0.01548	0.9538	0.9864	no	down	2.012	3.376	3.352	2.214	3.398	2.608	2.913	2.74
ENSAPLG00000011990	TXNRD3	0.745	-0.4238	0.0002793	0.005381	no	down	30.485	28.419	28.402	20.41	20.651	20.175	29.102	20.412
ENSAPLG00000007365	UMPS	0.967	-0.04895	0.8137	0.9285	no	down	8.451	9.052	6.191	6.182	7.818	7.692	7.898	7.231
ENSAPLG00000015431	SPAG1	1.279	0.3549	0.3324	0.6173	no	up	0.111	0.137	0.066	0.299	0.056	0.198	0.105	0.184
ENSAPLG00000002354	MPHOSPH6	0.91	-0.1359	0.3854	0.6634	no	down	21.782	23.654	19.182	19.982	18.571	17.426	21.539	18.66
ENSAPLG00000005685	MYLK	1.253	0.3255	0.112	0.3379	no	up	4.709	4.541	5.175	7.648	4.94	4.971	4.808	5.853
ENSAPLG00000005439	LMTK2	1.081	0.1127	0.5061	0.7527	no	up	5.101	6.39	6.087	5.494	6.37	6.204	5.859	6.023
ENSAPLG00000012086	CASC3	0.86	-0.2177	0.2447	0.5261	no	down	15.031	15.668	11.205	12.065	9.582	11.777	13.968	11.141
ENSAPLG00000010614	THOC2	1.372	0.4563	0.008148	0.06397	no	up	7.626	9.268	9.743	10.41	12.247	12.757	8.879	11.805
ENSAPLG00000014869	POLQ	1.48	0.5652	0.1229	0.3569	no	up	0.05	0.078	0.19	0.15	0.288	0.16	0.106	0.199
ENSAPLG00000007900	GTDC1	1.063	0.08818	0.6757	0.8594	no	up	3.894	4.541	3.694	4.956	4.03	3.662	4.043	4.216
ENSAPLG00000005705	MARK1	1.087	0.1205	0.436	0.7038	no	up	10.856	12.174	11.243	9.871	12.452	12.229	11.424	11.517
ENSAPLG00000001995	GPAT	0.984	-0.02281	0.9172	0.971	no	down	233.187	305.871	260.927	182.168	303.927	294.935	266.662	260.343
ENSAPLG00000007208	RAB26	1.183	0.2424	0.5068	0.7534	no	up	0.825	0.45	1.13	1.675	1.059	0.65	0.802	1.128
ENSAPLG00000005951	GAMT	0.676	-0.5646	0.01528	0.09952	no	down	288.564	521.385	433.276	251.466	296.286	209.537	414.408	252.43
ENSAPLG00000012342	SLC25A43	0.851	-0.2323	0.3667	0.6497	no	down	13.251	8.749	12.525	5.883	11.449	10.384	11.508	9.239
ENSAPLG00000003204	GAS7	1.081	0.1123	0.5252	0.766	no	up	11.419	12.096	15.051	12.364	14.225	12.775	12.855	13.121
ENSAPLG00000012401	HTATSF1	1.08	0.1104	0.5486	0.7826	no	up	7.848	7.487	6.628	7.01	7.763	7.739	7.321	7.504
ENSAPLG00000014336	-	0.978	-0.03183	0.8732	0.9536	no	down	776.248	492.242	450.625	504.597	553.545	579.26	573.038	545.801
ENSAPLG00000009262	DAB2	1.612	0.6886	3.104e-05	0.0009665	no	up	4.829	4.815	4.719	7.648	7.215	7.918	4.788	7.594
ENSAPLG00000016319	SLC37A3	0.932	-0.1009	0.6294	0.8294	no	down	14.065	13.955	15.697	11.207	10.622	16.607	14.572	12.812
ENSAPLG00000014706	LMO4	1.122	0.1657	0.4286	0.6985	no	up	5.795	7.359	6.144	5.384	7.215	8.059	6.433	6.886
ENSAPLG00000007666	TARBP1	0.978	-0.03234	0.851	0.9471	no	down	4.769	6.312	4.966	5.085	5.246	5.3	5.349	5.21
ENSAPLG00000007891	MGST3	0.826	-0.2766	0.01536	0.09981	no	down	601.114	546.879	504.77	438.64	448.63	435.285	550.921	440.852
ENSAPLG00000002654	SUFU	0.928	-0.1085	0.4817	0.7369	no	down	11.973	13.094	12.041	10.32	10.595	11.514	12.369	10.81
ENSAPLG00000001704	TERF2IP	0.793	-0.3344	0.2345	0.5152	no	down	267.033	313.808	325.128	302.557	226.831	354.5	301.99	294.629
ENSAPLG00000001530	KCTD17	0.807	-0.3091	0.3705	0.6529	no	down	3.823	4.091	3.067	3.43	2.702	1.375	3.66	2.502
ENSAPLG00000008509	MICU1	0.77	-0.3768	0.04571	0.2019	no	down	28.151	21.011	19.03	17.688	12.619	17.963	22.731	16.09
ENSAPLG00000006462	CACUL1	0.982	-0.02654	0.8528	0.9484	no	down	22.869	26.658	27.975	22.813	25.943	22.745	25.834	23.834
ENSAPLG00000010734	BTBD6	0.974	-0.0375	0.8828	0.9576	no	down	6.852	5.236	5.413	7.857	4.782	4.387	5.834	5.675
ENSAPLG00000011556	CYP7B1	0.991	-0.01354	0.9353	0.9792	no	down	134.85	111.887	91.606	120.977	105.221	98.221	112.781	108.14
ENSAPLG00000009157	LAPTM5	1.556	0.6376	0.001229	0.01604	no	up	38.303	41.729	55.076	70.444	60.364	75.155	45.036	68.654
ENSAPLG00000012559	FAM168A	0.728	-0.4576	0.0688	0.2559	no	down	8.411	4.795	7.454	3.56	4.977	6.091	6.887	4.876
ENSAPLG00000004051	KIF11	2.979	1.575	6.126e-09	7.545e-07	yes	up	0.513	0.607	0.912	2.333	2.739	1.986	0.677	2.353
ENSAPLG00000005051	-	0.883	-0.1795	0.569	0.7947	no	down	15.122	8.475	6.039	7.448	9.248	6.449	9.879	7.715
ENSAPLG00000016011	POT1	0.805	-0.3134	0.266	0.5486	no	down	30.898	1.174	1.605	3.879	1.179	1.233	11.226	2.097
ENSAPLG00000012549	RNF111	0.915	-0.1288	0.4995	0.748	no	down	2.928	2.936	2.298	2.224	2.656	2.015	2.721	2.298
ENSAPLG00000013150	RXRA	0.716	-0.4812	0.01541	0.0999	no	down	14.8	13.994	16.371	11.975	9.285	8.256	15.055	9.839
ENSAPLG00000012693	GORASP1	1.13	0.1759	0.3249	0.6105	no	up	17.597	23.36	18.593	20.68	24.225	19.394	19.85	21.433
ENSAPLG00000008544	FUS	0.805	-0.3122	0.2192	0.497	no	down	101.396	72.81	66.708	71.232	39.026	61.636	80.305	57.298
ENSAPLG00000002770	WDR91	1.065	0.09041	0.5676	0.7941	no	up	10.574	8.475	9.724	10.649	9.035	9.527	9.591	9.737
ENSAPLG00000013555	-	0.737	-0.4407	0.2349	0.5158	no	down	0.342	1.673	1.31	0.538	0.604	0.659	1.108	0.6
ENSAPLG00000006859	STIM2	1.244	0.3152	0.1372	0.3806	no	up	3.672	3.66	4.416	3.978	4.782	5.413	3.916	4.724
ENSAPLG00000006461	ANKH	1.293	0.3708	0.09626	0.3085	no	up	94.857	47.522	67.221	76.337	98.768	76.596	69.867	83.9
ENSAPLG00000008741	GUCD1	0.904	-0.1464	0.425	0.6958	no	down	29.147	31.991	33.843	23.471	26.602	29.382	31.66	26.485
ENSAPLG00000002525	CDH13	1.594	0.6723	0.06447	0.2468	no	up	0.121	0.744	0.826	1.386	1.3	0.913	0.564	1.2
ENSAPLG00000010240	-	0.758	-0.399	0.00524	0.04719	no	down	1084.59	1070.02	873.389	692.798	625.943	704.151	1009.33	674.297
ENSAPLG00000014084	CCRN4L	0.798	-0.325	0.2356	0.5164	no	down	14.951	17.684	11.12	7.458	9.499	14.536	14.585	10.498
ENSAPLG00000010511	-	1.263	0.3367	0.0921	0.3005	no	up	3.984	3.993	3.02	3.939	4.132	5.385	3.666	4.485
ENSAPLG00000012676	TYR	1.796	0.845	0.01976	0.1173	no	up	0	0.088	0.19	0.728	0.251	0.424	0.093	0.468
ENSAPLG00000013104	KCNMA1	1.281	0.3568	0.2887	0.5738	no	up	0.211	0.303	0.256	0.289	0.297	0.442	0.257	0.343
ENSAPLG00000007584	GPATCH1	1.099	0.1364	0.3966	0.6728	no	up	6.057	6.048	5.887	5.783	7.057	6.006	5.997	6.282
ENSAPLG00000008096	PNPLA8	0.888	-0.1719	0.2614	0.5437	no	down	18.241	17.38	20.606	13.999	15.999	16.089	18.742	15.362
ENSAPLG00000007836	MTMR3	0.886	-0.1739	0.1849	0.4535	no	down	9.961	9.444	9.144	8.445	7.373	8.831	9.516	8.216
ENSAPLG00000003099	SCG3	0.409	-1.289	0.0004638	0.007944	yes	down	0.916	0.489	0.446	0.11	0.158	0.075	0.617	0.114
ENSAPLG00000004126	ZNF318	0.994	-0.00822	0.9566	0.9869	no	down	13.683	16.803	16.143	14.478	14.346	15.515	15.543	14.78
ENSAPLG00000003760	-	0.861	-0.2152	0.5628	0.7923	no	down	0.03	0.176	0.351	0.13	0.093	0.188	0.186	0.137
ENSAPLG00000015073	UBXN7	0.942	-0.08556	0.487	0.7396	no	down	8.28	7.78	7.046	7.249	6.685	6.712	7.702	6.882
ENSAPLG00000013690	PSMD1	0.955	-0.0662	0.5871	0.8049	no	down	53.505	52.875	56.158	47.571	47.123	52.523	54.179	49.072
ENSAPLG00000001906	IDH3A	1.503	0.5883	0.0123	0.08477	no	up	2.022	2.407	3.437	4.218	3.909	3.738	2.622	3.955
ENSAPLG00000002724	KIAA1244	1.211	0.2763	0.431	0.6999	no	up	0.02	0.078	0.114	0.02	0.279	0.047	0.071	0.115
ENSAPLG00000016259	MTF2	1.127	0.1719	0.2509	0.5324	no	up	4.779	6.479	5.128	6.252	6.24	6.411	5.462	6.301
ENSAPLG00000013590	RAB5C	0.763	-0.3898	0.005872	0.05143	no	down	48.776	40.437	39.655	32.515	29.063	30.409	42.956	30.662
ENSAPLG00000001275	BBS12	0.832	-0.2651	0.4572	0.7188	no	down	0.513	0.343	0.57	0.229	0.39	0.386	0.475	0.335
ENSAPLG00000004295	C21orf2	1.21	0.2751	0.208	0.4826	no	up	21.149	15.678	12.677	18.237	15.934	23.112	16.501	19.094
ENSAPLG00000002637	COL27A1	1.124	0.1681	0.5611	0.7909	no	up	0.402	0.294	0.304	0.389	0.279	0.433	0.333	0.367
ENSAPLG00000007742	HIPK3	1.214	0.2798	0.08539	0.2886	no	up	3.813	3.787	3.789	3.679	4.708	4.754	3.796	4.38
ENSAPLG00000002383	-	1.33	0.411	0.2174	0.4947	no	up	1.791	1.174	1.064	2.981	1.551	1.742	1.343	2.091
ENSAPLG00000001560	MIER2	0.826	-0.2757	0.2282	0.5074	no	down	3.27	4.59	2.972	3.56	3.918	2.58	3.611	3.353
ENSAPLG00000011809	ACTL6A	1.136	0.1836	0.3088	0.5958	no	up	4.88	4.776	5.84	5.673	5.144	6.035	5.165	5.617
ENSAPLG00000016379	IGFBP3	0.939	-0.09004	0.6848	0.8649	no	down	2.918	2.026	3.561	2.921	2.154	2.853	2.835	2.643
ENSAPLG00000006124	SUV39H2	0.917	-0.1245	0.4148	0.6902	no	down	11.248	11.969	8.537	9.173	10.167	8.793	10.585	9.378
ENSAPLG00000002826	CHD9	1.208	0.2723	0.1085	0.3313	no	up	2.395	3.19	2.963	3.251	3.575	3.352	2.849	3.393
ENSAPLG00000015142	PLD5	3.953	1.983	8.969e-08	7.928e-06	yes	up	0	0	0	0.658	0.938	0.951	0	0.849
ENSAPLG00000004001	TTL	1.068	0.09438	0.4825	0.7374	no	up	10.182	9.062	9.154	10.858	8.979	9.339	9.466	9.725
ENSAPLG00000010357	PRPF8	0.949	-0.07603	0.661	0.8492	no	down	31.683	41.582	31.631	31.987	26.983	35.455	34.965	31.475
ENSAPLG00000012016	MSI2	0.939	-0.09008	0.6657	0.8526	no	down	2.022	3.132	2.668	2.343	2.386	2.222	2.607	2.317
ENSAPLG00000007457	RAB3IL1	0.999	-0.002131	0.9921	0.9971	no	down	5.534	6.508	5.954	5.743	6.825	4.82	5.999	5.796
ENSAPLG00000014518	ATP6V0A2	0.888	-0.172	0.3214	0.6081	no	down	10.514	13.593	11.794	9.333	9.787	10.619	11.967	9.913
ENSAPLG00000003068	B3GALT6	0.941	-0.08707	0.7018	0.873	no	down	5	3.092	3.703	3.729	2.823	4.067	3.932	3.54
ENSAPLG00000014813	ITGB3BP	1.461	0.5466	0.03389	0.1667	no	up	1.741	1.39	1.662	2.303	3.259	1.986	1.598	2.516
ENSAPLG00000009382	-	0.995	-0.006581	0.9782	0.993	no	down	2.998	1.859	2.811	2.553	2.442	2.57	2.556	2.522
ENSAPLG00000009732	ADAP1	0.826	-0.276	0.1973	0.4701	no	down	13.613	16.255	20.255	10.878	14.959	13.331	16.708	13.056
ENSAPLG00000013771	CDKN1A	0.924	-0.114	0.7068	0.8753	no	down	10.443	4.942	6.979	4.926	11.17	6.006	7.455	7.367
ENSAPLG00000006547	ZFYVE16	1.556	0.638	0.006061	0.05223	no	up	2.143	1.194	1.424	2.513	2.553	2.307	1.587	2.458
ENSAPLG00000005923	KIAA1958	0.774	-0.3695	0.2655	0.5484	no	down	13.884	4.883	5.375	4.477	5.85	6.712	8.047	5.68
ENSAPLG00000007752	CDK9	0.838	-0.2548	0.1851	0.4539	no	down	20.927	17.243	17.795	17.27	10.483	13.51	18.655	13.754
ENSAPLG00000005471	KLHL38	0.95	-0.07337	0.8392	0.9411	no	down	0.302	0.196	0.104	0.179	0.056	0.273	0.201	0.169
ENSAPLG00000004371	BTF3L4	0.948	-0.07757	0.5779	0.7986	no	down	56.463	62.075	57.849	62.797	53.929	55.385	58.796	57.37
ENSAPLG00000010806	-	1.099	0.1365	0.7075	0.8753	no	up	2.203	0.528	2.621	2.333	1.059	2.815	1.784	2.069
ENSAPLG00000006555	-	1.651	0.723	0.01547	0.1001	no	up	1.368	0.773	0.76	1.675	1.829	1.591	0.967	1.698
ENSAPLG00000013076	-	0.93	-0.1045	0.5914	0.8073	no	down	23.775	35.143	30.966	25.386	26.5	26.803	29.961	26.23
ENSAPLG00000004770	CHN2	1.22	0.2868	0.3434	0.6256	no	up	1.167	2.133	2.175	2.563	2.219	1.939	1.825	2.24
ENSAPLG00000015729	PEX11A	0.598	-0.7406	8.28e-06	0.0003361	no	down	21.471	16.607	17.947	8.675	11.551	10.196	18.675	10.141
ENSAPLG00000012730	TPR	1.239	0.3094	0.08163	0.282	no	up	5.212	6.88	7.369	7.708	7.837	7.757	6.487	7.767
ENSAPLG00000000764	PHOSPHO2	0.777	-0.3648	0.1751	0.439	no	down	21.974	18.555	14.187	13.929	7.976	16.212	18.239	12.706
ENSAPLG00000005605	ANXA4	0.731	-0.4513	0.0393	0.1832	no	down	14.468	18.858	12.487	9.074	8.84	12.973	15.271	10.296
ENSAPLG00000004640	LRRFIP1	1.374	0.4584	0.02905	0.1518	no	up	3.059	3.758	4.511	5.105	4.717	5.169	3.776	4.997
ENSAPLG00000007723	FOXK2	1.159	0.2125	0.1967	0.4692	no	up	5.785	6.097	5.109	5.653	6.843	6.326	5.664	6.274
ENSAPLG00000004236	HLF	1.472	0.5579	0.1143	0.3417	no	up	5.031	5.363	4.235	7.598	9.434	6.854	4.876	7.962
ENSAPLG00000016175	CHST10	1.801	0.8485	0.004161	0.03976	no	up	1.298	0.959	1.709	2.682	2.739	2.354	1.322	2.592
ENSAPLG00000003829	RPL24	0.738	-0.4384	0.007711	0.06182	no	down	942.308	808.31	638.68	483.638	522.476	599.35	796.433	535.155
ENSAPLG00000015566	-	1.23	0.2981	0.05472	0.2236	no	up	4.809	4.463	3.874	5.653	5.005	4.82	4.382	5.159
ENSAPLG00000011313	HOXA7	1.181	0.2402	0.4929	0.7437	no	up	0.956	0.47	0.142	1.416	0.585	0.377	0.523	0.793
ENSAPLG00000012739	PTCH1	1.125	0.1695	0.5834	0.8018	no	up	0.443	0.939	0.579	0.608	0.891	0.687	0.654	0.729
ENSAPLG00000014156	MMP9	0.563	-0.8299	0.01539	0.0999	no	down	0.875	0.9	0.684	0.369	0.269	0.377	0.82	0.338
ENSAPLG00000010678	MCTP2	1.069	0.09589	0.7957	0.9209	no	up	0.091	0.137	0.114	0.17	0.093	0.132	0.114	0.132
ENSAPLG00000013471	HSP90AA1	1	-0.0001668	0.9995	0.9999	no	down	471.868	394.741	433.399	252.702	567.789	408.454	433.336	409.648
ENSAPLG00000012716	XYLB	0.726	-0.4612	0.002336	0.02585	no	down	82.421	86.129	86.365	49.785	63.224	61.043	84.972	58.017
ENSAPLG00000005309	ESRRG	0.904	-0.1462	0.4257	0.6964	no	down	4.809	6.342	6.799	5.933	5.72	4.924	5.983	5.526
ENSAPLG00000015238	DHODH	0.598	-0.7425	1.12e-05	0.0004338	no	down	33.101	30.083	26.797	17.459	16.082	15.506	29.994	16.349
ENSAPLG00000004994	CNIH1	0.806	-0.3117	0.05255	0.2186	no	down	62.077	58.718	45.305	44.37	39.184	41.254	55.367	41.603
ENSAPLG00000009620	HNRNPA3	1.244	0.3151	0.05335	0.2204	no	up	60.91	78.242	85.548	98.572	90.662	89.324	74.9	92.853
ENSAPLG00000015850	-	1.86	0.8956	0.01389	0.09287	no	up	0.463	0.117	0.323	1.376	1.021	1.214	0.301	1.204
ENSAPLG00000015540	-	0.916	-0.1264	0.7305	0.8872	no	down	0.835	0.303	1.158	0.309	1.003	0.414	0.765	0.575
ENSAPLG00000009852	PLAU	1.978	0.9844	0.003396	0.03417	no	up	1.368	1.282	1.956	6.411	3.38	1.629	1.535	3.807
ENSAPLG00000000915	RPS28	0.799	-0.3245	0.1582	0.4152	no	down	391.771	422.084	288.825	276.682	225.624	224.327	367.56	242.211
ENSAPLG00000007404	SETD6	0.941	-0.08819	0.6878	0.8664	no	down	10.564	8.7	7.207	6.491	7.27	9.593	8.824	7.785
ENSAPLG00000011850	ASRGL1	0.844	-0.2453	0.1421	0.3897	no	down	12.224	14.405	14.842	9.203	10.307	8.727	13.824	9.412
ENSAPLG00000013062	SNX20	1.823	0.8661	0.01785	0.1102	no	up	0.493	0.548	0.304	1.316	1.291	0.979	0.448	1.195
ENSAPLG00000009990	-	0.999	-0.0009124	0.9979	0.9993	no	down	2.153	1.488	0.893	1.805	1.384	1.054	1.511	1.414
ENSAPLG00000011943	-	1.103	0.1412	0.6959	0.8698	no	up	0.533	0.372	0.266	0.489	0.316	0.48	0.39	0.428
ENSAPLG00000005246	PPIH	0.992	-0.01185	0.9525	0.9859	no	down	34.288	33.42	33.577	28.766	35.879	28.554	33.762	31.066
ENSAPLG00000004090	-	1.203	0.2662	0.332	0.6171	no	up	388.622	258.701	209.241	194.173	364.468	449.077	285.521	335.906
ENSAPLG00000015199	UNC13D	0.997	-0.004032	0.9871	0.9966	no	down	2.666	3.249	3.599	3.729	2.321	2.278	3.171	2.776
ENSAPLG00000013728	WHSC1L1	0.816	-0.294	0.2805	0.5653	no	down	9.478	19.171	13.019	6.93	8.515	15.543	13.889	10.329
ENSAPLG00000013477	SIPA1L2	1.355	0.4386	0.1454	0.395	no	up	0.292	0.333	0.427	0.409	0.427	0.64	0.351	0.492
ENSAPLG00000016393	NAAA	1.199	0.2614	0.2027	0.4768	no	up	11.108	13.818	12.895	14.478	15.618	11.448	12.607	13.848
ENSAPLG00000003945	ROMO1	0.757	-0.4008	0.1004	0.3168	no	down	583.899	430.216	391.57	249.003	308.979	274.383	468.562	277.455
ENSAPLG00000007122	SPATA5	0.966	-0.0496	0.8128	0.9285	no	down	3.652	2.456	2.887	2.692	2.981	2.532	2.998	2.735
ENSAPLG00000007482	ZEB1	1.457	0.5431	0.002488	0.02699	no	up	1.449	1.752	1.776	2.253	2.405	2.081	1.659	2.246
ENSAPLG00000014241	HSD17B7	0.397	-1.332	4.404e-09	5.886e-07	yes	down	149.881	170.301	126.722	33.612	54.644	62.625	148.968	50.294
ENSAPLG00000015724	-	0.582	-0.7818	2.557e-07	1.894e-05	no	down	1248.48	1312.62	978.641	664.5	578.337	655.808	1179.91	632.882
ENSAPLG00000014802	SYMPK	0.774	-0.3692	0.1575	0.4146	no	down	11.5	17.987	13.56	9.771	9.007	11.288	14.349	10.022
ENSAPLG00000005054	GLP1R	1.152	0.2042	0.2883	0.5733	no	up	2.405	1.987	2.735	2.812	2.331	2.749	2.376	2.631
ENSAPLG00000007564	TECR	0.498	-1.007	0.0001617	0.003538	yes	down	2.465	3.963	4.397	1.605	2.024	1.337	3.608	1.655
ENSAPLG00000007596	MTFR2	1.576	0.6563	0.05075	0.2143	no	up	0.996	0.675	0.969	2.273	1.876	1.553	0.88	1.901
ENSAPLG00000004939	-	1.054	0.07581	0.8323	0.9379	no	up	1.66	2.036	2.032	1.037	2.349	2.495	1.909	1.96
ENSAPLG00000005318	DHRS7	1.367	0.4515	0.1182	0.3485	no	up	367.383	493.504	600.868	1032.48	634.374	369.45	487.252	678.767
ENSAPLG00000006574	AMN1	0.886	-0.1753	0.5031	0.7511	no	down	0.956	1.625	1.624	1.187	1.254	1.12	1.402	1.187
ENSAPLG00000009478	C1orf85	0.794	-0.3324	0.01963	0.117	no	down	59.471	50.126	34.052	45.687	28.246	37.3	47.883	37.078
ENSAPLG00000014691	GABPB2	1.083	0.115	0.5098	0.7563	no	up	4.175	3.611	3.808	4.058	2.943	4.933	3.865	3.978
ENSAPLG00000008377	PDS5B	1.234	0.303	0.103	0.3214	no	up	3.32	3.386	4.197	4.198	3.779	5.018	3.634	4.332
ENSAPLG00000008021	ARHGAP15	3.34	1.74	2.862e-08	2.932e-06	yes	up	0.292	0.617	0.646	4.696	7.317	1.798	0.518	4.604
ENSAPLG00000005617	CLYBL	0.659	-0.6006	0.02261	0.129	no	down	42.498	29.878	21.632	23.023	16.342	14.244	31.336	17.87
ENSAPLG00000005104	HSPH1	1.17	0.2266	0.4168	0.6906	no	up	8.975	9.561	10.303	5.903	16.017	11.165	9.613	11.028
ENSAPLG00000008128	-	0.606	-0.7216	0.04545	0.2018	no	down	0.091	0.078	0.294	0.03	0.037	0.038	0.154	0.035
ENSAPLG00000003517	BCL10	1.743	0.8018	0.02168	0.1254	no	up	0	0.881	0	2.024	2.024	1.393	0.294	1.814
ENSAPLG00000003172	-	0.871	-0.1996	0.3917	0.6686	no	down	42.418	33.9	25.971	33.183	24.179	21.23	34.096	26.197
ENSAPLG00000006386	TMEM241	0.8	-0.3224	0.06518	0.2488	no	down	69.814	41.974	51.296	36.334	42.583	38.025	54.361	38.981
ENSAPLG00000004221	PTPRF	0.5	-1.001	0.001504	0.01884	yes	down	37.055	24.476	17.653	7.359	16.881	5.893	26.395	10.044
ENSAPLG00000008213	POMP	0.931	-0.1026	0.4703	0.7289	no	down	78.729	73.104	77.6	65.289	63.79	78.714	76.478	69.264
ENSAPLG00000003993	SF3B1	1.073	0.1014	0.4443	0.7088	no	up	30.848	33.499	36.189	33.682	35.34	33.977	33.512	34.333
ENSAPLG00000009870	UGP2	0.995	-0.00737	0.9757	0.9925	no	down	753.51	387.646	414.845	402.007	564.919	490.736	518.667	485.887
ENSAPLG00000004654	FAM173A	0.831	-0.2671	0.1002	0.3164	no	down	219.011	167.483	147.081	156.314	134.062	123.329	177.858	137.902
ENSAPLG00000007111	DTX4	0.853	-0.2292	0.3633	0.6465	no	down	12.234	19.504	12.715	7.698	11.56	15.317	14.818	11.525
ENSAPLG00000005482	CCDC12	1.115	0.1572	0.5137	0.7576	no	up	29.791	30.719	15.374	26.742	27.067	29.561	25.295	27.79
ENSAPLG00000006972	NCAM1	1.183	0.242	0.4015	0.6778	no	up	1.127	1.351	1.187	1.745	1.384	1.751	1.222	1.627
ENSAPLG00000006587	KHDRBS1	1.395	0.4803	0.003619	0.03587	no	up	9.286	10.814	11.329	13.999	12.907	15.449	10.476	14.118
ENSAPLG00000007146	-	0.982	-0.02585	0.8545	0.9488	no	down	108.339	110.771	113.922	118.235	92.77	100.075	111.011	103.693
ENSAPLG00000001871	GPR55	3.683	1.881	3.097e-09	4.371e-07	yes	up	0.241	0.323	0.37	1.904	0.984	1.299	0.311	1.396
ENSAPLG00000003497	PDGFRA	1.445	0.5307	0.1164	0.3458	no	up	0.181	0.617	0.579	0.688	0.771	0.744	0.459	0.734
ENSAPLG00000010819	XYLT1	1.212	0.2778	0.3406	0.6231	no	up	0.594	0.939	0.769	0.937	0.984	0.866	0.767	0.929
ENSAPLG00000009300	WWOX	0.757	-0.4012	0.01013	0.07374	no	down	11.53	14.523	15.288	8.884	10.065	10.375	13.78	9.775
ENSAPLG00000008794	UPRT	1.09	0.1247	0.6754	0.8594	no	up	5.021	2.877	5.004	3.58	4.151	5.762	4.301	4.498
ENSAPLG00000003365	EXOC6	1.051	0.07144	0.723	0.8842	no	up	2.304	2.691	2.146	2.742	2.331	2.118	2.38	2.397
ENSAPLG00000008562	PLXNB1	0.99	-0.01497	0.9451	0.9835	no	down	13.361	8.788	8.024	11.506	7.725	8.981	10.058	9.404
ENSAPLG00000015735	ISCA1	1.2	0.2635	0.106	0.3272	no	up	18.784	17.234	17.729	19.872	18.199	18.735	17.916	18.935
ENSAPLG00000010696	CD3E	2.466	1.302	2.411e-06	0.0001188	yes	up	2.978	2.055	2.573	5.115	4.522	8.012	2.535	5.883
ENSAPLG00000011724	SIN3B	0.925	-0.1119	0.4465	0.7101	no	down	16.017	13.163	13.532	11.267	13.12	12.954	14.237	12.447
ENSAPLG00000009270	ENKUR	0.836	-0.2584	0.4868	0.7396	no	down	1.087	0.979	0.779	0.269	0.891	0.668	0.948	0.609
ENSAPLG00000012844	-	0.589	-0.7638	0.01253	0.08554	no	down	7.264	4.453	2.611	2.951	2.182	2.212	4.776	2.448
ENSAPLG00000006003	HMBOX1	0.977	-0.03313	0.8889	0.9602	no	down	2.354	3.464	3.808	2.493	2.433	3.079	3.209	2.668
ENSAPLG00000005251	OTOP2	0.484	-1.048	0.003031	0.03135	yes	down	5.232	2.995	1.282	0.528	1.17	1.214	3.17	0.971
ENSAPLG00000015621	NUS1	0.795	-0.3307	0.1365	0.3799	no	down	40.516	52.269	48.457	26.094	43.353	33.741	47.081	34.396
ENSAPLG00000003669	ELOVL5	1.125	0.1702	0.432	0.7004	no	up	291.884	307.535	414.617	277.799	370.206	441.979	338.012	363.328
ENSAPLG00000001673	LIG4	1.053	0.07509	0.7064	0.8753	no	up	3.471	3.797	4.577	4.138	4.151	3.625	3.948	3.971
ENSAPLG00000014663	EFCAB7	1.793	0.842	0.005944	0.05162	no	up	1.197	1.879	0.731	2.233	3.268	2.024	1.269	2.508
ENSAPLG00000004481	ADD3	1.13	0.1758	0.4336	0.7017	no	up	7.848	5.275	6.058	8.784	6.778	5.997	6.394	7.186
ENSAPLG00000011355	SLC40A1	1.831	0.8723	8.915e-05	0.002262	no	up	82.139	76.382	127.292	208.651	150.032	178.93	95.271	179.204
ENSAPLG00000013749	VPS13D	0.976	-0.03505	0.8556	0.9489	no	down	3.723	5.539	4.757	3.939	4.16	4.83	4.673	4.31
ENSAPLG00000006580	CD82	1.147	0.1984	0.1974	0.4701	no	up	63.677	59.374	49.122	69.996	60.596	56.279	57.391	62.29
ENSAPLG00000008981	APOA1BP	1.662	0.5941	5.665e-05	0.001541	no	up	18.885	17.54	20.523	34.429	29.525	28.326	18.983	30.76
ENSAPLG00000004442	YWHAG	0.983	-0.02529	0.8738	0.9537	no	down	13.442	12.83	13.674	12.344	10.966	12.229	13.315	11.846
ENSAPLG00000015389	-	0.905	-0.1439	0.4504	0.7134	no	down	17.315	12.928	15.098	14.956	12.136	11.354	15.114	12.815
ENSAPLG00000010745	GPATCH3	1.24	0.3106	0.2348	0.5157	no	up	3.511	2.447	2.251	3.201	2.999	3.719	2.736	3.306
ENSAPLG00000005370	FNDC1	1.476	0.562	0.1103	0.3342	no	up	0.121	0.431	0.551	0.857	0.52	0.527	0.368	0.635
ENSAPLG00000009248	CTGF	0.51	-0.9709	0.001459	0.01845	no	down	46.885	78.496	128.972	38.607	35.201	25.598	84.784	33.135
ENSAPLG00000003338	ALOX5	0.882	-0.1811	0.3326	0.6173	no	down	5.705	6.674	5.954	5.723	4.717	4.773	6.111	5.071
ENSAPLG00000014062	-	0.882	-0.1812	0.4956	0.745	no	down	8.371	5.94	5.679	4.228	6.11	7.757	6.663	6.032
ENSAPLG00000005386	HSPE1	0.949	-0.0749	0.6531	0.8436	no	down	316.705	392.666	359.227	292.795	370.847	305.394	356.199	323.012
ENSAPLG00000001209	TMPPE	0.755	-0.4058	0.05861	0.2335	no	down	7.395	8.729	10.388	6.581	6.221	5.649	8.837	6.15
ENSAPLG00000004659	ATP2A2	0.994	-0.008258	0.9635	0.9897	no	down	15.182	17.39	21.603	15.724	16.76	19.535	18.058	17.34
ENSAPLG00000012265	PICALM	0.992	-0.01144	0.9513	0.9856	no	down	10.826	13.456	12.231	9.203	12.284	12.945	12.171	11.477
ENSAPLG00000010138	STIL	2.365	1.242	0.0006914	0.0106	yes	up	0.06	0.088	0.076	0.209	0.474	0.282	0.075	0.322
ENSAPLG00000010867	EPB42	1.981	0.9862	0.007706	0.06182	no	up	0.221	0.088	0.028	0.907	0.418	0.245	0.112	0.523
ENSAPLG00000016209	PDE4DIP	0.772	-0.3725	0.0371	0.177	no	down	14.418	16.373	10.265	8.535	9.917	9.254	13.685	9.235
ENSAPLG00000004572	ICK	1.247	0.3183	0.1698	0.4331	no	up	6.157	11.832	9.249	11.925	11.895	11.486	9.079	11.769
ENSAPLG00000008456	FAM155B	0.899	-0.1544	0.6454	0.8397	no	down	3.179	4.003	1.728	1.785	2.126	2.956	2.97	2.289
ENSAPLG00000002256	ACN9	0.931	-0.1028	0.6294	0.8294	no	down	70.026	61.595	23.673	40.342	59.9	21.794	51.765	40.679
ENSAPLG00000014027	FBLN2	1.93	0.9484	0.005365	0.04797	no	up	0.483	0.225	0.551	0.658	2.897	14.442	0.42	5.999
ENSAPLG00000006848	GAREM	0.939	-0.09122	0.7277	0.8865	no	down	1.891	2.623	1.89	2.134	2.293	1.713	2.135	2.047
ENSAPLG00000003268	MYCBPAP	0.846	-0.2411	0.5132	0.7573	no	down	7.536	1.184	0.722	1.187	0.214	0.169	3.147	0.523
ENSAPLG00000002869	OARD1	0.752	-0.4119	0.09538	0.3076	no	down	50.527	26.854	31.165	20.969	28.84	25.767	36.182	25.192
ENSAPLG00000005732	-	0.627	-0.6735	3.367e-05	0.001034	no	down	12.335	14.043	14.386	8.874	8.18	7.08	13.588	8.045
ENSAPLG00000009583	CCDC132	0.813	-0.2988	0.06333	0.2444	no	down	12.888	10.285	11.509	8.675	9.508	7.597	11.561	8.593
ENSAPLG00000004593	PDCD1LG2	1.89	0.9184	0.0097	0.07189	no	up	0.372	0.47	1.348	2.792	1.866	1.29	0.73	1.983
ENSAPLG00000004564	FGG	1.507	0.5914	0.0004198	0.007363	no	up	3315.93	3555.95	4330.21	6085.95	5711.63	4967.53	3734.03	5588.37
ENSAPLG00000003749	-	0.974	-0.03771	0.9111	0.9685	no	down	2.455	2.525	1.462	1.296	3.296	1.695	2.147	2.096
ENSAPLG00000003913	PIP4K2B	1.347	0.4298	0.01515	0.09893	no	up	7.506	8.064	7.901	8.735	11.263	9.292	7.824	9.763
ENSAPLG00000005722	ALPK3	0.868	-0.2038	0.556	0.7877	no	down	0.08	0.01	0.095	0.04	0.037	0.028	0.062	0.035
ENSAPLG00000013775	HLCS	0.776	-0.366	0.05707	0.2296	no	down	78.98	96.356	94.161	52.028	62.267	80.032	89.832	64.776
ENSAPLG00000003102	FGFR4	0.746	-0.4225	0.02445	0.1356	no	down	45.366	40.858	29.731	26.493	27.689	25.099	38.652	26.427
ENSAPLG00000004014	-	0.924	-0.1147	0.4214	0.6938	no	down	0	2.779	4.055	0	0	0	2.278	0
ENSAPLG00000011670	APOB	1.288	0.3652	0.02781	0.1474	no	up	295.033	370.52	397.144	470.746	441.684	409.631	354.232	440.687
ENSAPLG00000014864	PPP2CA	0.968	-0.04713	0.7897	0.9186	no	down	66.897	62.486	51.591	48.937	58.823	69.507	60.325	59.089
ENSAPLG00000013293	TXLNA	0.973	-0.03908	0.8572	0.9489	no	down	10.232	9.992	6.248	8.346	7.586	8.351	8.824	8.094
ENSAPLG00000008961	CYBB	1.643	0.7166	0.002984	0.03103	no	up	6.993	7.672	14.32	19.124	16.732	19.911	9.662	18.589
ENSAPLG00000011144	BDP1	1.428	0.5139	0.006498	0.05483	no	up	2.857	3.063	3.58	3.919	4.791	4.359	3.167	4.356
ENSAPLG00000005459	HFE2	0.772	-0.3726	0.1254	0.3607	no	down	29.288	22.518	15.279	14.966	17.206	17.426	22.362	16.533
ENSAPLG00000010882	AGO4	0.979	-0.03127	0.8646	0.9513	no	down	6.087	6.087	8.119	6.152	6.862	6.938	6.764	6.651
ENSAPLG00000006830	-	1.498	0.5826	0.000234	0.004698	no	up	5.664	5.412	4.558	8.415	6.537	7.71	5.211	7.554
ENSAPLG00000009797	CNEP1R1	0.926	-0.1107	0.4523	0.715	no	down	25.998	23.761	26.36	20.869	23.65	22.595	25.373	22.371
ENSAPLG00000006842	MED16	0.831	-0.2671	0.1656	0.4266	no	down	23.915	14.738	11.917	14.029	9.861	15.308	16.857	13.066
ENSAPLG00000009936	THBS3	0.873	-0.1959	0.5871	0.8049	no	down	0.382	0.245	0.465	0.279	0.223	0.33	0.364	0.277
ENSAPLG00000012889	GDE1	0.989	-0.01554	0.9329	0.9783	no	down	17.104	20.463	19.229	16.751	18.84	19.817	18.932	18.469
ENSAPLG00000009796	NDUFAF2	0.881	-0.1824	0.465	0.7247	no	down	36.371	28.116	28.791	21.647	27.076	22.708	31.093	23.81
ENSAPLG00000008319	ENGASE	0.789	-0.3423	0.2049	0.4802	no	down	3.34	4.1	3.172	2.842	2.925	1.826	3.537	2.531
ENSAPLG00000003632	EVL	1.601	0.6786	0.001391	0.01779	no	up	17.899	25.699	31.479	32.954	40.939	29.1	25.026	34.331
ENSAPLG00000005908	MFSD9	1.2	0.2632	0.2296	0.5085	no	up	9.367	8.279	6.182	7.538	8.97	11.024	7.943	9.177
ENSAPLG00000003824	CCDC134	0.657	-0.6056	0.02542	0.1395	no	down	27.497	31.316	14.405	13.69	17.93	10.516	24.406	14.045
ENSAPLG00000003291	SH2B2	0.972	-0.04097	0.8672	0.9516	no	down	5.161	6.39	4.482	6.192	4.039	4.632	5.344	4.954
ENSAPLG00000006236	-	0.633	-0.6596	0.001871	0.02205	no	down	42.378	38.734	35.486	29.255	16.704	20.749	38.866	22.236
ENSAPLG00000005086	PTCD3	0.85	-0.2351	0.1638	0.4234	no	down	32.588	30.475	23.958	23.94	19.945	25.099	29.007	22.995
ENSAPLG00000007456	ASCC1	0.829	-0.2709	0.2527	0.534	no	down	16.651	11.841	9.258	9.901	7.642	11.222	12.583	9.588
ENSAPLG00000012653	-	0.79	-0.3396	0.3565	0.6388	no	down	0.815	11.793	14.908	7.767	2.878	4.302	9.172	4.982
ENSAPLG00000006913	PTS	0.987	-0.01841	0.9203	0.9726	no	down	27.326	20.502	18.014	20.64	20.251	20.919	21.947	20.603
ENSAPLG00000006519	FRY	0.978	-0.03238	0.9037	0.9655	no	down	0.262	0.343	0.389	0.379	0.306	0.292	0.331	0.326
ENSAPLG00000015020	NBEAL1	0.874	-0.1936	0.3362	0.62	no	down	4.568	6.42	7.15	4.527	5.228	5.206	6.046	4.987
ENSAPLG00000012621	LTBP3	1.38	0.4647	0.03753	0.1783	no	up	2.364	1.84	1.928	2.702	2.024	3.38	2.044	2.702
ENSAPLG00000016427	PPAPDC2	0.745	-0.4238	0.1748	0.4387	no	down	0.664	1.145	0.408	0.518	0	0	0.739	0.173
ENSAPLG00000013675	-	1.533	0.6164	6.291e-05	0.001678	no	up	6.208	5.979	6.058	9.881	8.292	8.906	6.082	9.026
ENSAPLG00000015182	YES1	0.976	-0.03536	0.8279	0.9359	no	down	15.454	14.689	18.849	14.538	15.042	15.769	16.331	15.116
ENSAPLG00000006258	-	0.965	-0.05169	0.7931	0.9194	no	down	5.926	5.089	6.068	4.367	5.098	5.978	5.694	5.148
ENSAPLG00000013889	TRAF3IP1	1.433	0.5188	0.1587	0.4158	no	up	0.07	0.098	0.19	0.329	0.325	0.132	0.119	0.262
ENSAPLG00000015100	TSHZ1	1.402	0.4874	0.06637	0.2519	no	up	0.644	0.832	0.883	1.067	1.021	1.262	0.786	1.117
ENSAPLG00000005418	AAAS	1.219	0.2853	0.4328	0.7011	no	up	0.835	0.206	0.152	0.369	0.761	0.518	0.398	0.549
ENSAPLG00000002716	C16orf52	1.181	0.2399	0.2851	0.57	no	up	1.58	2.496	2.08	2.852	3.083	2.485	2.052	2.807
ENSAPLG00000008737	ALKBH3	1.439	0.5253	0.1547	0.4098	no	up	0.563	0.333	0.522	1.875	0.501	0.715	0.473	1.03
ENSAPLG00000003585	ELTD1	1.286	0.3625	0.1282	0.3652	no	up	2.334	3.141	4.178	4.437	3.974	3.813	3.218	4.075
ENSAPLG00000014553	REM1	1.134	0.1819	0.6011	0.8127	no	up	0.302	0.362	0	0.279	0.362	0.292	0.221	0.311
ENSAPLG00000009335	PEF1	0.829	-0.2702	0.2494	0.5308	no	down	26.924	31.13	29.741	18.815	20.873	26.323	29.265	22.004
ENSAPLG00000005126	-	1.19	0.2514	0.2025	0.4766	no	up	5.825	6.645	6.96	6.8	8.942	6.449	6.477	7.397
ENSAPLG00000009708	IRF1	0.768	-0.3815	0.2644	0.5471	no	down	52.268	9.914	16.779	16.023	15.107	19.243	26.32	16.791
ENSAPLG00000014792	-	0.943	-0.0844	0.6025	0.8133	no	down	17.446	23.654	22.923	21.298	20.771	21.776	21.341	21.282
ENSAPLG00000005366	NRBP1	0.992	-0.01166	0.9496	0.9851	no	down	9.437	8.152	6.733	7.169	6.973	8.529	8.107	7.557
ENSAPLG00000010735	NFXL1	0.957	-0.06352	0.727	0.8864	no	down	3.028	4.14	3.172	3.35	3.343	2.815	3.447	3.169
ENSAPLG00000016188	NINJ1	1.131	0.1782	0.3263	0.6121	no	up	8.542	8.211	11.253	10.33	12.229	9.876	9.335	10.812
ENSAPLG00000006319	MIA3	1.041	0.0581	0.7278	0.8865	no	up	21.169	26.795	25.173	28.527	22.062	22.943	24.379	24.511
ENSAPLG00000016247	NEDD1	0.889	-0.1703	0.4287	0.6985	no	down	8.522	6.107	5.593	5.085	5.905	6.016	6.741	5.669
ENSAPLG00000001090	-	0.692	-0.5316	0.008616	0.06632	no	down	46.342	28.821	32.96	20.55	21.783	25.946	36.041	22.76
ENSAPLG00000015394	DHX34	1.167	0.2227	0.5426	0.7783	no	up	1.68	1.742	0.494	1.545	1.133	1.977	1.305	1.552
ENSAPLG00000008925	NEDD4L	0.989	-0.01577	0.9305	0.9775	no	down	6.821	9.091	8.1	7.927	7.103	7.823	8.004	7.618
ENSAPLG00000013028	ADCY3	1.116	0.1582	0.6617	0.8495	no	up	0.091	0.029	0.085	0.07	0.111	0.075	0.068	0.085
ENSAPLG00000004439	ATP13A3	0.915	-0.1286	0.5322	0.7715	no	down	13.844	21.324	20.407	14.248	16.166	18.368	18.525	16.261
ENSAPLG00000007674	SFXN4	0.905	-0.1441	0.3819	0.661	no	down	16.41	16.275	13.617	14.079	12.294	13.011	15.434	13.128
ENSAPLG00000012326	-	0.986	-0.01968	0.9143	0.9698	no	down	21.481	16.686	15.231	16.681	15.999	16.268	17.799	16.316
ENSAPLG00000011777	RPTOR	0.989	-0.01617	0.9079	0.967	no	down	7.335	7.614	7.464	6.451	7.614	7.607	7.471	7.224
ENSAPLG00000015559	-	0.923	-0.115	0.5078	0.7542	no	down	31.522	24.505	25.952	26.732	21.319	22.896	27.326	23.649
ENSAPLG00000014282	TBC1D2	0.854	-0.2281	0.5133	0.7573	no	down	0.312	0.538	0.399	0.449	0.288	0.198	0.416	0.312
ENSAPLG00000004803	-	0.457	-1.129	0.0001154	0.002727	yes	down	30.988	13.554	34.365	9.293	8.097	10.78	26.302	9.39
ENSAPLG00000005454	RRP7A	0.674	-0.5686	0.001071	0.01454	no	down	54.099	52.758	43.766	28.537	32.619	37.074	50.208	32.743
ENSAPLG00000016149	THOC1	0.998	-0.002657	0.9879	0.9968	no	down	8.27	10.08	7.929	7.668	8.403	8.652	8.76	8.241
ENSAPLG00000003698	PRRC2C	0.894	-0.1611	0.178	0.4434	no	down	17.597	17.439	17.358	14.129	14.374	15.863	17.465	14.789
ENSAPLG00000003288	-	0.995	-0.00738	0.9811	0.9943	no	down	24.64	24.622	23.711	21.168	13.492	30.559	24.324	21.74
ENSAPLG00000004779	-	1.096	0.1326	0.7214	0.8829	no	up	0.191	0.108	0.161	0.199	0.214	0.094	0.153	0.169
ENSAPLG00000013383	MRPS35	0.874	-0.1939	0.1695	0.4327	no	down	30.234	30.22	31.374	25.157	26.491	24.355	30.609	25.334
ENSAPLG00000003356	SALL1	0.88	-0.1845	0.3458	0.6279	no	down	12.566	9.503	14.13	8.435	10.455	10.892	12.066	9.927
ENSAPLG00000004988	VPS13C	1.13	0.1759	0.4109	0.6862	no	up	13.039	15.345	18.014	12.753	20.456	17.266	15.466	16.825
ENSAPLG00000003658	GOLGA1	1.311	0.3904	0.08597	0.2895	no	up	2.183	3.954	3.428	4.048	3.983	4.331	3.188	4.121
ENSAPLG00000005752	-	0.686	-0.5432	5.268e-05	0.001458	no	down	141.973	132.135	118.612	86.488	76.845	86.264	130.907	83.199
ENSAPLG00000008196	-	0.726	-0.4625	0.002409	0.02638	no	down	24.278	23.663	22.999	14.697	15.2	17.643	23.647	15.847
ENSAPLG00000011055	OAZ1	0.764	-0.3892	0.03323	0.1652	no	down	426.07	295.4	271.476	244.716	236.154	218.932	330.982	233.267
ENSAPLG00000002455	ZAP70	1.751	0.8085	0.00703	0.05788	no	up	0.916	0.754	0.627	1.446	0.975	1.996	0.766	1.472
ENSAPLG00000013045	HOOK3	1.196	0.2583	0.1726	0.4358	no	up	3.25	3.562	3.798	3.669	4.234	4.274	3.537	4.059
ENSAPLG00000007392	ZFPM1	0.754	-0.4066	0.2663	0.549	no	down	4.216	7.976	3.494	3.011	1.876	4.246	5.229	3.044
ENSAPLG00000003040	RNF185	0.821	-0.2854	0.1123	0.3383	no	down	21.792	32.97	24.879	17.619	18.608	21.587	26.547	19.271
ENSAPLG00000007013	CRLS1	0.797	-0.3271	0.01974	0.1173	no	down	147.939	138.858	165.009	116.151	110.486	110.139	150.602	112.259
ENSAPLG00000012632	MASTL	1.39	0.4754	0.2011	0.4751	no	up	0.292	0.157	0.076	0.289	0.436	0.207	0.175	0.311
ENSAPLG00000015810	ALG12	1.254	0.3271	0.1907	0.4605	no	up	12.114	13.231	20.71	15.555	27.457	19.083	15.352	20.698
ENSAPLG00000013037	PRDX4	1.328	0.4092	0.004978	0.04547	no	up	145.806	124.815	145.41	192.857	161.119	170.062	138.677	174.679
ENSAPLG00000007853	TUBB8P7	1.354	0.4372	0.2371	0.5178	no	up	15.675	52.504	9.99	12.274	67.142	60.657	26.056	46.691
ENSAPLG00000014142	-	0.592	-0.7561	1.862e-06	9.675e-05	no	down	335.942	290.037	255.163	158.368	135.649	169.742	293.714	154.586
ENSAPLG00000010585	CLU	1.439	0.5253	0.02673	0.1442	no	up	9.719	12.898	14.063	20.729	16.324	15.779	12.227	17.611
ENSAPLG00000009057	SF3A1	0.903	-0.1478	0.2557	0.5374	no	down	42.991	37.54	38.961	37.072	32.294	32.564	39.831	33.977
ENSAPLG00000002503	DLX1	0.819	-0.288	0.4225	0.6948	no	down	0.402	0.597	0.228	0.309	0.241	0.132	0.409	0.227
ENSAPLG00000002997	MRC2	0.537	-0.8964	3.399e-05	0.001041	no	down	2.656	2.319	1.861	1.087	1.096	1.101	2.279	1.095
ENSAPLG00000009834	CGN	0.993	-0.009756	0.9679	0.9909	no	down	35.556	35.554	25.088	21.866	30.298	41.292	32.066	31.152
ENSAPLG00000009445	PIGG	1.437	0.5231	0.01293	0.08784	no	up	3.662	2.633	2.307	3.899	3.983	3.907	2.867	3.93
ENSAPLG00000004966	DCAF6	1.236	0.3053	0.05297	0.2194	no	up	31.713	37.795	32.466	45.886	38.534	38.561	33.991	40.994
ENSAPLG00000016370	-	1.107	0.1466	0.6934	0.8684	no	up	0.825	0.196	0.484	0.399	0.845	0.452	0.502	0.565
ENSAPLG00000007377	FAM151B	1.221	0.2875	0.4354	0.7034	no	up	0.875	0.519	0.57	1.127	0.715	0.763	0.655	0.868
ENSAPLG00000001447	LRRC4C	0.798	-0.3247	0.3824	0.6614	no	down	0.483	0.284	0.323	0.209	0.334	0.113	0.363	0.219
ENSAPLG00000005271	-	0.989	-0.01523	0.9672	0.9906	no	down	0.241	0.538	0.722	0.778	0.501	0.113	0.5	0.464
ENSAPLG00000008522	PYCRL	0.632	-0.6626	0.00129	0.01669	no	down	23.855	21.97	22.591	14.607	11.152	13.594	22.805	13.118
ENSAPLG00000015105	ISCA2	0.84	-0.2517	0.281	0.5658	no	down	38.514	21.295	25.886	21.308	21.746	22.265	28.565	21.773
ENSAPLG00000003372	OGFR	0.791	-0.338	0.08005	0.2788	no	down	17.275	13.388	18.868	12.972	13.027	11.401	16.51	12.467
ENSAPLG00000008180	MRPS15	0.754	-0.4069	0.01806	0.1107	no	down	65.297	51.535	51.667	41.678	33.715	45.095	56.166	40.163
ENSAPLG00000005362	TMEM106B	0.865	-0.2084	0.3856	0.6634	no	down	38.041	79.171	47.28	41.319	54.96	35.53	54.831	43.936
ENSAPLG00000004298	-	0.836	-0.2589	0.07015	0.2591	no	down	13.643	14.728	13.532	9.981	10.613	12.154	13.968	10.916
ENSAPLG00000012220	-	1.361	0.4447	0.1036	0.3225	no	up	39.963	31.14	51.79	58.938	39.119	63.491	40.964	53.849
ENSAPLG00000012863	OFD1	1.109	0.1491	0.5283	0.7686	no	up	1.107	1.272	1.377	1.346	1.384	1.365	1.252	1.365
ENSAPLG00000009899	CAMK2D	1.297	0.3752	0.1364	0.3799	no	up	3.401	5.549	7.036	6.591	6.138	7.88	5.329	6.87
ENSAPLG00000016039	CLDN5	0.982	-0.0262	0.93	0.9771	no	down	17.124	8.994	8.613	13.81	8.338	9.33	11.577	10.493
ENSAPLG00000011719	-	1.802	0.8499	0.002008	0.02315	no	up	1.499	1.419	1.453	3.34	2.247	2.787	1.457	2.791
ENSAPLG00000013952	RABGGTB	0.973	-0.03911	0.7726	0.9105	no	down	20.283	22.753	20.264	18.695	18.849	20.909	21.1	19.484
ENSAPLG00000012567	MDM1	1.13	0.1762	0.3998	0.6762	no	up	2.666	2.407	2.564	2.862	3.324	2.222	2.546	2.803
ENSAPLG00000005785	MLST8	0.97	-0.0437	0.8841	0.9578	no	down	10.806	10.667	4.406	7.169	6.741	11.448	8.626	8.453
ENSAPLG00000009896	DUSP8	0.99	-0.01517	0.9672	0.9906	no	down	0.584	1.076	0.304	0.309	0.65	0.951	0.655	0.637
ENSAPLG00000002398	-	0.872	-0.1977	0.5867	0.8048	no	down	2.163	3.415	3.105	2.961	2.433	1.873	2.894	2.422
ENSAPLG00000012414	TECPR2	1.114	0.1554	0.3292	0.6146	no	up	5.644	6.263	5.137	5.524	6.091	6.6	5.681	6.072
ENSAPLG00000010703	-	1.057	0.0793	0.826	0.9353	no	up	0.181	0.499	0.114	0.329	0.362	0.198	0.265	0.296
ENSAPLG00000014767	-	1.093	0.1286	0.4035	0.6793	no	up	15.655	15.139	17.472	18.446	15.869	15.92	16.089	16.745
ENSAPLG00000003941	NLE1	0.628	-0.6711	0.01665	0.1052	no	down	2.244	2.77	1.823	1.067	1.309	1.327	2.279	1.234
ENSAPLG00000012251	BD2	0.413	-1.276	0.0005857	0.009396	yes	down	4.417	4.56	10.768	1.575	0.91	0.725	6.582	1.07
ENSAPLG00000016437	PTGES2	0.754	-0.4079	0.009794	0.07207	no	down	34.188	28.38	24.737	21.497	18.97	20.919	29.102	20.462
ENSAPLG00000008840	AMOT	1.087	0.1206	0.5343	0.7731	no	up	5.01	5.245	3.827	4.557	5.116	4.575	4.694	4.749
ENSAPLG00000014292	-	1.124	0.1683	0.4541	0.7169	no	up	18.492	10.276	13.665	13.012	15.692	16.833	14.144	15.179
ENSAPLG00000007952	SNX11	0.835	-0.2593	0.4781	0.7341	no	down	7.073	5.745	4.435	3.819	4.996	2.674	5.751	3.83
ENSAPLG00000014616	SCN2A	0.849	-0.2358	0.4779	0.734	no	down	0.211	0.186	0.171	0.14	0.167	0.132	0.189	0.146
ENSAPLG00000000463	Metazoa_SRP	0.919	-0.1221	0.7392	0.8922	no	down	22.889	24.799	13.579	15.983	10.78	19.102	20.422	15.288
ENSAPLG00000013084	ASH1L	1.129	0.1748	0.1789	0.4449	no	up	5.192	5.402	4.862	5.265	5.274	5.357	5.152	5.299
ENSAPLG00000000908	-	1.156	0.2092	0.4462	0.71	no	up	1.127	0	3.77	9.881	0	0.772	1.632	3.551
ENSAPLG00000015607	-	1.091	0.1252	0.7356	0.8902	no	up	0.805	0.665	0.741	1.137	0.743	0.555	0.737	0.812
ENSAPLG00000011228	NSRP1	1.263	0.3366	0.08488	0.2878	no	up	4.115	4.883	6.049	6.671	6.11	5.639	5.016	6.14
ENSAPLG00000002872	HERC1	0.848	-0.2387	0.1794	0.4458	no	down	8.783	12.478	10.569	8.695	7.642	9.32	10.61	8.552
ENSAPLG00000009751	CYB5R3	1.135	0.1821	0.3239	0.6092	no	up	11.027	15.785	18.336	14.677	15.497	15.007	15.049	15.06
ENSAPLG00000005154	POLDIP3	0.963	-0.0545	0.6699	0.8554	no	down	10.836	11.518	10.094	9.592	10.335	9.669	10.816	9.865
ENSAPLG00000003047	-	0.919	-0.1222	0.5615	0.7912	no	down	5.695	6.038	6.467	5.394	4.763	5.555	6.067	5.237
ENSAPLG00000007840	-	0.583	-0.7777	0.01098	0.07792	no	down	0.805	1.135	1.168	0.558	0.427	0.518	1.036	0.501
ENSAPLG00000005503	-	0.695	-0.5248	0.00188	0.02211	no	down	1586.5	1309.53	1543.85	1019.69	1066.43	790.576	1479.96	958.9
ENSAPLG00000013403	WDR77	0.855	-0.2263	0.2127	0.4884	no	down	11.339	12.018	10.835	7.498	9.87	8.633	11.397	8.667
ENSAPLG00000004952	ENDOG	0.758	-0.4	0.1456	0.395	no	down	38.383	20.248	20.245	21.796	19.23	13.133	26.292	18.053
ENSAPLG00000011103	-	1.18	0.2383	0.1701	0.4333	no	up	7.395	10.413	11.091	10.11	9.48	10.798	9.633	10.129
ENSAPLG00000003603	RAB8B	1.094	0.1299	0.391	0.6678	no	up	13.733	18.154	18.365	21.258	23.325	21.945	16.751	22.176
ENSAPLG00000011912	BUB1	1.98	0.9853	0.0007787	0.01152	no	up	0.845	0.891	1.282	1.974	3.213	1.478	1.006	2.222
ENSAPLG00000013460	MAPK9	0.948	-0.07702	0.6288	0.8294	no	down	3.26	3.298	2.982	2.812	3.148	3.116	3.18	3.025
ENSAPLG00000001244	DDX28	0.883	-0.1797	0.4694	0.7287	no	down	17.255	13.75	12.952	9.732	12.424	13.227	14.652	11.794
ENSAPLG00000015474	VLDLR	0.827	-0.2748	0.347	0.6295	no	down	2.556	2.858	2.877	2.124	1.801	1.422	2.764	1.782
ENSAPLG00000003750	DENR	0.739	-0.4365	0.02267	0.1291	no	down	42.297	37.746	36.473	20.44	28.933	29.524	38.839	26.299
ENSAPLG00000012033	IL-10R1	0.841	-0.25	0.4668	0.7264	no	down	47.77	11.675	10.132	18.666	14.643	18.575	23.192	17.295
ENSAPLG00000012796	LPP	0.979	-0.03049	0.9271	0.9764	no	down	0.423	0.714	0.731	0.578	0.752	0.49	0.623	0.607
ENSAPLG00000008336	TOM1	0.725	-0.464	0.00586	0.05143	no	down	15.977	13.691	13.313	10.749	8.942	9.631	14.327	9.774
ENSAPLG00000007798	NCAPH2	0.998	-0.002466	0.9932	0.9971	no	down	7.083	6.782	7.568	5.883	7.029	7.428	7.144	6.78
ENSAPLG00000010178	-	1.77	0.8237	0.0004221	0.007391	no	up	23.573	32.862	44.08	64.452	54.7	61.834	33.505	60.329
ENSAPLG00000004601	BTBD10	0.914	-0.1304	0.4164	0.6905	no	down	5.966	5.647	5.489	4.906	4.736	5.112	5.701	4.918
ENSAPLG00000006597	FABP5	0.77	-0.3764	0.3106	0.5965	no	down	2.606	3.298	0.18	1.406	0.761	1.111	2.028	1.093
ENSAPLG00000008475	NAA25	0.955	-0.06711	0.6705	0.8559	no	down	5.433	5.001	4.767	5.245	4.308	5.15	5.067	4.901
ENSAPLG00000009489	ZNF330	0.946	-0.08046	0.7152	0.8796	no	down	12.234	12.898	9.847	8.884	9.35	12.822	11.66	10.352
ENSAPLG00000004956	SLC7A6OS	0.875	-0.1927	0.2881	0.5733	no	down	6.409	6.351	5.489	5.863	4.912	4.745	6.083	5.173
ENSAPLG00000004911	FDXR	0.477	-1.069	1.555e-07	1.235e-05	yes	down	50.487	38.91	28.554	15.485	16.584	17.097	39.317	16.389
ENSAPLG00000002040	-	1.166	0.2217	0.5499	0.7835	no	up	3.28	3.229	2.279	4.407	2.284	4.415	2.929	3.702
ENSAPLG00000007480	XPO6	0.949	-0.07609	0.554	0.7864	no	down	19.569	16.852	17.216	16.721	12.34	15.515	17.879	14.859
ENSAPLG00000001478	DOLK	0.997	-0.003842	0.9877	0.9967	no	down	2.978	4.541	4.919	3.998	3.937	3.945	4.146	3.96
ENSAPLG00000008862	NDUFS3	0.668	-0.5817	4.51e-05	0.001301	no	down	294.772	241.458	228.764	166.464	148.287	155.319	254.998	156.69
ENSAPLG00000008259	TAF8	0.968	-0.04663	0.8766	0.9551	no	down	3.652	2.407	2.83	3.709	2.117	2.203	2.963	2.676
ENSAPLG00000009601	SOCS7	0.993	-0.009899	0.9665	0.9906	no	down	3.853	4.786	2.754	3.251	3.315	4.161	3.798	3.576
ENSAPLG00000014040	HNRNPAB	1.111	0.1518	0.3351	0.619	no	up	54.924	59.334	59.672	49.147	62.37	63.943	57.977	58.487
ENSAPLG00000002433	ANXA11	0.995	-0.006591	0.9716	0.9913	no	down	27.507	21.902	22.581	28.018	18.664	20.608	23.997	22.43
ENSAPLG00000004533	VCP	1.057	0.07964	0.4814	0.7366	no	up	102.463	103.275	104.853	100.806	106.726	103.954	103.53	103.829
ENSAPLG00000009888	ACSL3	0.998	-0.002467	0.9915	0.9971	no	down	7.616	7.731	7.587	4.746	9.22	8.529	7.645	7.498
ENSAPLG00000011438	-	0.776	-0.3662	0.3064	0.593	no	down	21.31	47.287	30.301	27.849	2.999	10.431	32.966	13.76
ENSAPLG00000014894	ERAL1	0.617	-0.6956	2.79e-06	0.0001353	no	down	53.908	88.116	82.376	23.731	25.126	31.463	74.8	26.773
ENSAPLG00000001294	LPAR5	1.383	0.4677	0.2062	0.4807	no	up	0.302	0.166	0.427	0.349	0.743	0.668	0.298	0.587
ENSAPLG00000012724	DOCK8	1.97	0.9783	1.428e-05	0.0005241	no	up	0.755	1.008	1.13	2.363	1.671	1.873	0.964	1.969
ENSAPLG00000010436	BCAS2	0.894	-0.1609	0.3961	0.6725	no	down	75.227	73.583	60.346	55.518	59.203	54.142	69.719	56.288
ENSAPLG00000005967	NDUFS7	0.628	-0.6722	0.0006952	0.01063	no	down	297.428	223.412	167.725	133.381	119.623	135.859	229.522	129.621
ENSAPLG00000001621	-	2.603	1.38	3.213e-10	5.256e-08	yes	up	7.888	1.028	1.045	4.327	3.268	4.397	3.32	3.997
ENSAPLG00000010444	OSBPL10	0.607	-0.7212	0.02993	0.1544	no	down	25.918	11.499	7.597	10.948	5.404	4.236	15.005	6.863
ENSAPLG00000010044	RANBP3	1.073	0.1017	0.4706	0.729	no	up	11.631	12.262	10.654	11.207	11.347	13.105	11.516	11.886
ENSAPLG00000014513	RPS3	0.665	-0.589	0.0006934	0.01062	no	down	345.319	329.906	234.205	205.291	167.071	176.925	303.143	183.096
ENSAPLG00000002603	MAPK14	1.204	0.2678	0.09566	0.3079	no	up	45.658	48.814	59.805	54.66	59.398	59.913	51.426	57.99
ENSAPLG00000010064	CELF2	2.412	1.27	1.473e-05	0.0005364	yes	up	0.463	1.018	1.007	1.964	2.191	3.342	0.829	2.499
ENSAPLG00000010009	ANKRD54	0.83	-0.2682	0.1496	0.4014	no	down	16.591	9.287	7.853	10.539	8.905	7.042	11.244	8.829
ENSAPLG00000006734	LYPD6B	0.758	-0.3999	0.1995	0.473	no	down	11.953	6.762	13.968	9.183	4.123	8.746	10.894	7.351
ENSAPLG00000008431	C18orf32	1.148	0.1996	0.3443	0.6264	no	up	53.908	51.887	50.546	45.068	69.566	49.84	52.114	54.825
ENSAPLG00000011825	-	1.442	0.5279	0.1082	0.3307	no	up	0.553	0.372	0.389	0.867	0.446	0.734	0.438	0.682
ENSAPLG00000009028	ZC2HC1A	1.228	0.296	0.1556	0.4115	no	up	1.469	1.722	1.481	1.924	1.467	1.657	1.557	1.683
ENSAPLG00000009526	CHRD	0.918	-0.1239	0.732	0.8881	no	down	0.433	0.098	0.123	0.249	0.149	0.075	0.218	0.158
ENSAPLG00000002682	CD4	1.519	0.6033	0.08678	0.2911	no	up	0.523	0.225	0.56	0.718	0.761	0.838	0.436	0.772
ENSAPLG00000001127	KCNRG	0.684	-0.5479	0.08707	0.2915	no	down	13.955	9.493	6.742	5.404	7.456	3.841	10.063	5.567
ENSAPLG00000010396	ST7	0.889	-0.1692	0.3183	0.6047	no	down	15.675	17.018	13.009	12.294	12.359	13.425	15.234	12.693
ENSAPLG00000006031	RCL1	0.647	-0.6278	0.0125	0.08546	no	down	6.117	3.464	3.58	2.672	2.637	2.58	4.387	2.63
ENSAPLG00000007959	RNF130	0.942	-0.08572	0.4513	0.7145	no	down	91.768	90.856	85.985	82.31	76.91	78.987	89.536	79.402
ENSAPLG00000010430	LRRFIP2	0.944	-0.08355	0.6057	0.8149	no	down	9.055	7.917	10.056	8.505	7.79	7.861	9.009	8.052
ENSAPLG00000004151	UBOX5	0.916	-0.1258	0.6125	0.8193	no	down	5.161	6.625	3.494	4.287	4.503	4.302	5.093	4.364
ENSAPLG00000000576	TRAPPC12	0.943	-0.085	0.5971	0.8101	no	down	8.793	10.09	8.822	9.562	9.462	8.661	9.235	9.228
ENSAPLG00000011833	FN3KRP	0.75	-0.4157	0.00455	0.04259	no	down	42.297	38.773	37.66	31.139	28.395	24.308	39.577	27.947
ENSAPLG00000015794	NUP88	0.984	-0.02398	0.8907	0.961	no	down	9.457	7.917	7.084	7.039	7.846	7.833	8.153	7.573
ENSAPLG00000006812	SLC4A2	1.148	0.1992	0.558	0.7886	no	up	7.747	7.917	3.504	9.911	4.132	6.873	6.389	6.972
ENSAPLG00000010266	APOH	0.812	-0.3013	0.06505	0.2486	no	down	7057.46	6293.88	5046.95	5291.09	4423.84	4230.39	6132.76	4648.44
ENSAPLG00000004250	DRG1	0.922	-0.1173	0.4767	0.7334	no	down	25.867	27.871	24.319	20.859	24.643	22.049	26.019	22.517
ENSAPLG00000002219	CEPT1	1.289	0.3666	0.03413	0.1677	no	up	20.112	26.257	19.315	24.997	28.042	28.545	21.895	27.195
ENSAPLG00000007697	AVL9	0.958	-0.06259	0.6695	0.8551	no	down	7.133	6.85	6.486	5.584	5.961	6.6	6.823	6.048
ENSAPLG00000003907	KIAA0825	1.206	0.2706	0.464	0.7238	no	up	0.131	0.088	0.142	0.199	0.139	0.132	0.12	0.157
ENSAPLG00000011110	-	0.712	-0.4901	0.00711	0.05833	no	down	20.313	24.26	15.516	9.562	12.832	13.99	20.03	12.128
ENSAPLG00000003816	EIF5	0.846	-0.2407	0.4704	0.7289	no	down	2.405	1.566	2.051	1.755	1.421	1.28	2.007	1.485
ENSAPLG00000008801	FAM136A	1.117	0.16	0.6633	0.8509	no	up	10.383	19.494	28.127	16.492	22.192	28.111	19.335	22.265
ENSAPLG00000004585	ESR1	0.962	-0.05616	0.8263	0.9353	no	down	3.411	4.306	5.84	5.015	4.048	3.088	4.519	4.05
ENSAPLG00000013338	-	0.934	-0.09917	0.545	0.7801	no	down	7.818	8.221	7.198	6.81	7.763	6.515	7.746	7.029
ENSAPLG00000004139	TLR7	1.638	0.7116	0.05291	0.2193	no	up	0.201	0.059	0.199	0.399	0.371	0.254	0.153	0.341
ENSAPLG00000004977	PPL	0.872	-0.1971	0.5963	0.8096	no	down	0.171	0.157	0.095	0.04	0.056	0.198	0.141	0.098
ENSAPLG00000007537	NDUFB4	0.766	-0.3842	0.01951	0.1167	no	down	122.213	99.84	121.442	73.386	80.903	81.529	114.498	78.606
ENSAPLG00000008121	GOT1	0.525	-0.9287	7.872e-07	4.847e-05	no	down	261.157	253.681	189.299	128.266	90.17	101.76	234.712	106.732
ENSAPLG00000004634	GPR116	0.96	-0.05853	0.819	0.9313	no	down	2.032	2.251	3.153	3.011	2.238	1.525	2.479	2.258
ENSAPLG00000011267	CASQ2	0.971	-0.04301	0.8997	0.964	no	down	0.05	0.166	0.066	0.07	0.158	0.019	0.094	0.082
ENSAPLG00000015815	DNAJC11	0.838	-0.2544	0.06817	0.2552	no	down	37.87	31.571	29.893	25.874	24.801	27.603	33.111	26.093
ENSAPLG00000006353	SEC16A	1.083	0.1155	0.383	0.6619	no	up	19.026	21.285	20.473	22.793	19.156	20.947	20.261	20.965
ENSAPLG00000001804	-	1.141	0.1901	0.5778	0.7986	no	up	0.191	0.47	0.047	0.489	0.037	0.546	0.236	0.357
ENSAPLG00000012092	UBFD1	0.918	-0.1228	0.473	0.7304	no	down	13.452	12.301	12.639	11.028	10.307	9.772	12.797	10.369
ENSAPLG00000004548	-	0.766	-0.384	0.1143	0.3417	no	down	2.264	2.045	3.732	1.725	1.996	1.93	2.68	1.884
ENSAPLG00000005015	PDIA5	0.998	-0.002357	0.9926	0.9971	no	down	106.89	67.995	90.362	121.555	59.38	69.563	88.416	83.499
ENSAPLG00000011029	VANGL1	1.141	0.1907	0.3902	0.6669	no	up	4.678	4.11	2.535	4.607	4.178	3.662	3.774	4.149
ENSAPLG00000005961	METTL5	0.971	-0.04193	0.8792	0.9559	no	down	4.336	5.48	5.023	4.826	3.853	4.877	4.946	4.519
ENSAPLG00000010521	FBXO7	0.963	-0.05494	0.8046	0.925	no	down	11.067	9.884	8.489	8.047	12.953	8.106	9.813	9.702
ENSAPLG00000015538	-	1.074	0.1024	0.7784	0.9137	no	up	1.167	1.155	1.681	1.855	1.346	1.026	1.334	1.409
ENSAPLG00000012062	TES	1.255	0.3274	0.2956	0.5812	no	up	1.378	1.693	2.716	1.904	2.293	3.191	1.929	2.463
ENSAPLG00000002350	-	0.743	-0.4282	0.1695	0.4328	no	down	2.616	3.836	3.352	2.164	2.461	1.742	3.268	2.122
ENSAPLG00000014270	MGAT4A	1.465	0.5508	0.03261	0.1637	no	up	2.384	1.713	1.149	2.553	2.405	2.805	1.749	2.588
ENSAPLG00000005528	HMG20B	0.799	-0.3244	0.1724	0.4358	no	down	13.603	9.366	7.416	7.059	8.283	7.211	10.128	7.518
ENSAPLG00000008428	ATP8A1	1.328	0.4089	0.206	0.4807	no	up	0.745	1.644	1.605	1.097	2.916	2.241	1.331	2.085
ENSAPLG00000002313	RGS1	1.032	0.04613	0.9009	0.9641	no	up	0.513	3.014	5.118	2.503	2.21	4.086	2.882	2.933
ENSAPLG00000008018	LRRC28	0.936	-0.09612	0.6661	0.8528	no	down	18.009	13.26	11.006	10.31	11.83	14.847	14.092	12.329
ENSAPLG00000013980	FRA10AC1	0.91	-0.1364	0.479	0.735	no	down	5.071	6.263	6.96	6.292	5.553	5.856	6.098	5.9
ENSAPLG00000003346	SLC45A2	0.777	-0.3646	0.3028	0.589	no	down	0.423	0.157	0.161	0.03	0.13	0.169	0.247	0.11
ENSAPLG00000014328	SGCE	0.936	-0.09552	0.7456	0.896	no	down	4.397	3.406	2.099	4.088	3.826	1.968	3.301	3.294
ENSAPLG00000008103	ASPG	0.53	-0.9172	6.002e-05	0.001617	no	down	18.09	18.261	17.7	6.232	7.735	11.627	18.017	8.531
ENSAPLG00000009818	-	0.856	-0.2239	0.2185	0.496	no	down	2.686	2.975	2.744	2.114	2.145	2.664	2.802	2.308
ENSAPLG00000009418	-	0.84	-0.2522	0.4645	0.7244	no	down	1.278	0.519	0.266	0.11	0.511	0.442	0.688	0.354
ENSAPLG00000015274	GDA	0.956	-0.06551	0.8294	0.9367	no	down	3.411	8.847	5.204	6.78	5.738	3.21	5.821	5.243
ENSAPLG00000005323	CAMK1D	0.922	-0.1179	0.5107	0.7564	no	down	6.902	7.506	6.134	6.601	7.038	5.62	6.847	6.42
ENSAPLG00000000604	RPL23A	0.748	-0.4188	0.001482	0.01867	no	down	934.792	847.172	726.251	596.17	558.317	565.42	836.072	573.302
ENSAPLG00000004405	RNF34	1.085	0.1182	0.5984	0.8109	no	up	19.488	15.785	13.199	13.76	13.018	22.256	16.157	16.345
ENSAPLG00000005359	USP12	1.001	0.001663	0.9935	0.9971	no	up	2.224	3.484	3.694	2.722	4.095	3.935	3.134	3.584
ENSAPLG00000008341	-	0.834	-0.2615	0.1865	0.4552	no	down	14.096	12.311	13.826	11.995	8.236	11.975	13.411	10.735
ENSAPLG00000004981	-	4.64	2.214	6.999e-22	1.096e-18	yes	up	17.084	31.786	22.667	113.14	122.316	140.953	23.846	125.47
ENSAPLG00000008832	DHX35	0.934	-0.09898	0.6442	0.8392	no	down	2.113	2.065	1.956	1.516	1.755	1.403	2.045	1.558
ENSAPLG00000001064	GPR137C	0.934	-0.09784	0.5814	0.8006	no	down	10.916	11.685	11.566	10.629	11.254	9.452	11.389	10.445
ENSAPLG00000011467	PRSS23	1.134	0.1809	0.4169	0.6906	no	up	15.897	11.9	12.791	16.362	16.593	10.892	13.529	14.616
ENSAPLG00000008782	UPB1	0.945	-0.08201	0.5609	0.7908	no	down	136.007	129.238	106.629	132.922	120.589	117.84	123.958	123.784
ENSAPLG00000004272	-	2.278	1.188	0.0003565	0.006491	yes	up	11.47	14.924	21.48	51.26	70.568	18.923	15.958	46.917
ENSAPLG00000010820	MYO1E	1.637	0.7113	0.009645	0.07158	no	up	4.437	5.441	7.559	5.913	10.511	13.312	5.812	9.912
ENSAPLG00000010457	TIPRL	0.959	-0.06059	0.7279	0.8865	no	down	9.256	9.551	9.107	7.478	8.654	9.151	9.305	8.428
ENSAPLG00000012157	TFCP2	0.746	-0.4218	0.002713	0.02887	no	down	32.085	31.189	25.658	20.41	22.266	19.874	29.644	20.85
ENSAPLG00000006577	GTF2A2	0.864	-0.2117	0.3924	0.6692	no	down	16.329	21.784	20.226	18.955	15.014	12.305	19.446	15.425
ENSAPLG00000007869	CYP4V2	0.931	-0.1026	0.7168	0.8806	no	down	40.355	64.639	70.326	90.546	42.713	37.253	58.44	56.837
ENSAPLG00000014596	MYBL1	1.332	0.4134	0.2663	0.549	no	up	0.151	0.088	0.114	0.229	0.167	0.198	0.118	0.198
ENSAPLG00000011830	MTPN	0.921	-0.1192	0.4343	0.7026	no	down	24.539	21.08	26.057	19.074	20.781	22.557	23.892	20.804
ENSAPLG00000013065	C2orf44	0.99	-0.01467	0.965	0.9904	no	down	0.926	0.607	0.665	0.449	0.576	1.026	0.733	0.684
ENSAPLG00000011896	LIAS	0.675	-0.5669	0.0004536	0.007806	no	down	37.669	38.274	30.482	25.057	21.951	20.834	35.475	22.614
ENSAPLG00000014566	-	1.315	0.3946	0.05274	0.2189	no	up	36.844	31.277	39.351	36.523	56.288	43.749	35.824	45.52
ENSAPLG00000014149	RAB3GAP1	0.944	-0.08277	0.6118	0.8191	no	down	11.329	9.238	9.163	9.113	7.651	9.847	9.91	8.87
ENSAPLG00000012373	ABHD14B	0.71	-0.4948	0.04857	0.2098	no	down	26.823	24.759	24.936	18.496	11.653	18.104	25.506	16.084
ENSAPLG00000001257	RHOH	1.969	0.9771	0.00829	0.06459	no	up	1.046	1.067	0.57	4.148	2.145	2.608	0.894	2.967
ENSAPLG00000006313	SRBD1	1.121	0.1643	0.4046	0.6805	no	up	2.425	3.278	3.248	3.121	3.491	3.022	2.984	3.211
ENSAPLG00000012196	EXOG	0.935	-0.09713	0.5834	0.8018	no	down	15.293	17.703	16.057	12.932	15.627	14.592	16.351	14.384
ENSAPLG00000012511	SARS	0.765	-0.3874	0.07953	0.2777	no	down	70.609	113.541	73.488	49.366	66.204	66.833	85.879	60.801
ENSAPLG00000001570	-	0.737	-0.4406	0.02418	0.1344	no	down	11.399	9.972	8.138	6.441	6.778	6.825	9.836	6.681
ENSAPLG00000015205	-	0.95	-0.07427	0.7947	0.9202	no	down	2.807	2.084	3.2	2.453	2.303	2.391	2.697	2.382
ENSAPLG00000013147	SPDL1	1.713	0.7769	0.02605	0.142	no	up	0.282	0.773	0.608	1.316	1.597	0.64	0.554	1.184
ENSAPLG00000006212	SLK	1.251	0.3226	0.08062	0.2801	no	up	2.586	2.711	2.877	3.639	2.916	2.711	2.725	3.089
ENSAPLG00000014306	ATIC	0.883	-0.1787	0.4451	0.7091	no	down	2709.97	2150.34	1508.35	2271.46	1336.83	1626.98	2122.89	1745.09
ENSAPLG00000011167	CCNDBP1	0.878	-0.1871	0.2515	0.5328	no	down	22.899	25.131	26.484	18.317	21.096	21.484	24.838	20.299
ENSAPLG00000007739	STAT3	0.811	-0.3023	0.04702	0.2055	no	down	111.88	89.447	80.696	78.112	68.284	67.426	94.008	71.274
ENSAPLG00000004063	PIBF1	1.498	0.5834	0.1166	0.3459	no	up	0.201	0.088	0.076	0.199	0.316	0.273	0.122	0.263
ENSAPLG00000016297	DMD	1.055	0.07735	0.637	0.8357	no	up	3.3	3.464	3.703	3.121	3.983	3.455	3.489	3.52
ENSAPLG00000006104	-	4.938	2.304	1.582e-21	2.168e-18	yes	up	13.069	9.15	8.233	60.693	41.673	76.558	10.151	59.641
ENSAPLG00000008694	ZC3H14	1.026	0.03745	0.8124	0.9284	no	up	6.55	6.909	6.79	6.84	6.973	6.562	6.75	6.792
ENSAPLG00000015423	THEMIS	1.91	0.9336	0.009779	0.07207	no	up	0.04	0.059	0.038	0.399	0.214	0.292	0.046	0.302
ENSAPLG00000003711	TANGO2	0.926	-0.1107	0.4953	0.745	no	down	19.076	20.111	20.853	17.21	17.336	15.223	20.013	16.59
ENSAPLG00000005968	ZCCHC9	1.358	0.4412	0.08706	0.2915	no	up	8.753	5.294	4.786	8.186	8.199	8.718	6.278	8.368
ENSAPLG00000016168	-	0.988	-0.01688	0.9147	0.97	no	down	2.073	2.544	2.877	2.204	2.656	2.467	2.498	2.442
ENSAPLG00000006665	VAPA	0.844	-0.2451	0.1092	0.3326	no	down	14.75	17.831	15.991	13.381	13.492	11.749	16.191	12.874
ENSAPLG00000015241	PSMD13	0.865	-0.2089	0.1059	0.3271	no	down	48.334	41.739	41.744	35.636	33.901	37.921	43.939	35.819
ENSAPLG00000004597	MAP3K13	0.853	-0.2298	0.2611	0.5437	no	down	8.341	10.178	13.351	9.223	7.568	8.605	10.623	8.465
ENSAPLG00000006470	MMP19	0.908	-0.139	0.6369	0.8356	no	down	1.801	1.967	1.643	1.735	1.3	1.572	1.804	1.536
ENSAPLG00000007082	NSA2	0.945	-0.08209	0.719	0.8817	no	down	154.348	86.844	79.452	109.431	109.065	101.619	106.881	106.705
ENSAPLG00000010742	SYT6	1.372	0.4568	0.2053	0.4807	no	up	0.362	0.157	0.047	0.16	0.539	0.527	0.189	0.409
ENSAPLG00000008884	PITPNA	1.417	0.5028	0.001329	0.0171	no	up	12.224	9.385	9.515	15.445	13.696	11.74	10.375	13.627
ENSAPLG00000014140	OCRL	0.805	-0.3126	0.1127	0.3388	no	down	9.216	7.751	6.115	5.295	5.701	6.204	7.694	5.733
ENSAPLG00000015048	NUP160	0.932	-0.1018	0.5132	0.7573	no	down	7.345	6.811	5.811	5.733	6.165	5.846	6.656	5.915
ENSAPLG00000007093	RHPN2	0.874	-0.1948	0.2177	0.4951	no	down	25.807	21.266	27.49	19.702	20.706	20.919	24.854	20.442
ENSAPLG00000015002	VPRBP	0.891	-0.1668	0.2294	0.5085	no	down	6.097	6.302	5.906	5.594	4.791	5.046	6.102	5.144
ENSAPLG00000005113	VSIG4	1.246	0.3169	0.1656	0.4266	no	up	33.966	38.558	41.639	62.996	38.293	34.617	38.054	45.302
ENSAPLG00000000901	USP14	0.908	-0.1393	0.284	0.5686	no	down	27.407	26.306	27.557	22.654	22.081	24.929	27.09	23.221
ENSAPLG00000005313	LPCAT3	0.652	-0.6172	0.00395	0.03808	no	down	177.237	125.686	113.2	62.567	94.785	92.214	138.708	83.189
ENSAPLG00000014740	UBE2D2	0.919	-0.1225	0.3738	0.6552	no	down	99.283	102.835	99.687	81.981	88.554	80.917	100.602	83.817
ENSAPLG00000008991	SNAP91	1.247	0.3184	0.3768	0.6578	no	up	0.171	0.352	0.247	0.289	0.306	0.452	0.257	0.349
ENSAPLG00000014721	NMRK1	0.974	-0.03869	0.8578	0.949	no	down	67.963	79.837	49.796	70.075	57.29	63.604	65.865	63.656
ENSAPLG00000000692	LRP12	0.971	-0.04239	0.7629	0.9047	no	down	8.099	7.721	9.648	7.767	7.354	8.2	8.489	7.774
ENSAPLG00000003031	RNF122	0.811	-0.3029	0.4107	0.6862	no	down	5.181	9.659	6.106	6.491	1.987	4.66	6.982	4.379
ENSAPLG00000006571	PPFIBP2	1.023	0.03249	0.8827	0.9576	no	up	4.598	5.245	6.201	6.601	4.086	6.138	5.348	5.608
ENSAPLG00000009058	FAM32A	0.996	-0.005465	0.9852	0.9959	no	down	113.963	116.447	106.201	87.624	100.059	95.66	112.204	94.448
ENSAPLG00000014649	-	0.974	-0.03743	0.8305	0.937	no	down	21.813	21.804	18.811	16.522	20.028	22.83	20.809	19.793
ENSAPLG00000015693	NOL12	0.707	-0.4992	0.01985	0.1175	no	down	22.738	12.8	15.849	10.868	13.148	11.015	17.129	11.677
ENSAPLG00000011220	MYH7B	0.583	-0.7776	0.03312	0.1649	no	down	5.886	1.488	2.991	2.313	0.845	0.65	3.455	1.269
ENSAPLG00000005036	NEK6	0.977	-0.03356	0.834	0.9387	no	down	10.745	10.236	11.281	9.781	10.186	8.859	10.754	9.609
ENSAPLG00000002077	CSF2RB	1.301	0.3801	0.03201	0.1616	no	up	9.528	7.007	10.607	12.753	11.765	11.956	9.047	12.158
ENSAPLG00000011076	CKAP5	1.336	0.418	0.01762	0.1094	no	up	3.874	3.092	3.589	5.225	4.076	4.011	3.518	4.437
ENSAPLG00000007551	YWHAE	0.801	-0.3209	0.05738	0.23	no	down	277.145	223.686	211.938	148.317	189.727	193.89	237.59	177.311
ENSAPLG00000013354	TAT	0.86	-0.2168	0.224	0.5031	no	down	1182.61	972.867	1222.44	992.752	985.136	792.816	1125.97	923.568
ENSAPLG00000012679	-	0.884	-0.1775	0.4562	0.7185	no	down	33.514	23.262	16.314	23.162	20.307	16.127	24.363	19.865
ENSAPLG00000007414	-	1.298	0.3767	0.1947	0.4665	no	up	1.499	2.192	2.061	2.971	2.098	1.902	1.917	2.324
ENSAPLG00000008104	AGMAT	0.711	-0.4919	1.709e-05	0.0006017	no	down	402.054	429.394	397.515	277.829	288.393	253.587	409.654	273.27
ENSAPLG00000003218	MAP4K4	1.558	0.6395	1.928e-05	0.0006666	no	up	11.751	11.098	11.367	19.533	15.683	17.963	11.405	17.726
ENSAPLG00000016092	ARL1	0.975	-0.03624	0.8131	0.9285	no	down	94.022	95.475	109.914	84.384	92.751	97.204	99.804	91.446
ENSAPLG00000003159	STPG1	0.377	-1.406	0.0001495	0.003308	yes	down	6.057	2.642	3.494	0.877	0.956	0.941	4.064	0.925
ENSAPLG00000012512	PHAX	1.504	0.5892	0.001362	0.01746	no	up	13.522	9.718	9.391	15.435	16.881	17.869	10.877	16.728
ENSAPLG00000002900	RFX5	0.984	-0.02267	0.9353	0.9792	no	down	6.691	6.929	4.378	7.159	5.367	4.086	5.999	5.537
ENSAPLG00000009458	ESYT3	1.546	0.6282	0.03744	0.1782	no	up	0.08	0	0.294	0.509	2.841	2.391	0.125	1.914
ENSAPLG00000011423	PPP1R12B	0.982	-0.02593	0.8767	0.9551	no	down	3.753	3.621	3.532	2.931	3.454	3.85	3.635	3.412
ENSAPLG00000015312	SIRT7	0.898	-0.1546	0.5084	0.7548	no	down	11.359	9.855	10.056	6.651	9.74	9.622	10.423	8.671
ENSAPLG00000010063	SLC7A2	0.948	-0.07763	0.7393	0.8922	no	down	50.648	34.321	70.915	58.37	36.259	48.136	51.961	47.588
ENSAPLG00000015636	HARBI1	0.682	-0.5526	0.01854	0.1129	no	down	6.872	5.96	4.368	3.619	3.538	4.039	5.733	3.732
ENSAPLG00000015190	MON2	1.106	0.1449	0.2741	0.5582	no	up	6.258	5.764	5.498	6.102	6.323	6.157	5.84	6.194
ENSAPLG00000009975	HHIP	1.163	0.2183	0.2994	0.5854	no	up	5.161	3.621	3.295	4.188	4.866	4.397	4.026	4.484
ENSAPLG00000015439	CTC1	0.89	-0.1682	0.3332	0.6178	no	down	2.928	2.544	2.279	2.283	2.108	1.911	2.584	2.101
ENSAPLG00000008631	-	0.977	-0.03366	0.9134	0.9694	no	down	22.678	28.723	32.504	24.409	24.439	28.855	27.968	25.901
ENSAPLG00000012231	-	1.188	0.2483	0.1752	0.4392	no	up	6.439	8.837	6.799	9.582	8.765	7.795	7.358	8.714
ENSAPLG00000012686	-	1.096	0.1326	0.5746	0.7972	no	up	4.507	3.132	5.346	4.447	4.587	4.575	4.328	4.536
ENSAPLG00000000751	DIO3	1.138	0.1863	0.5915	0.8073	no	up	2.857	0	9.999	7.388	6.026	4.302	4.285	5.905
ENSAPLG00000010928	P2RX2	1.093	0.1284	0.7038	0.8743	no	up	0.402	0.401	0.503	0.05	0.102	1.544	0.435	0.565
ENSAPLG00000014314	WDR43	0.863	-0.2124	0.1207	0.3529	no	down	11.802	12.771	11.291	10.17	9.889	9.565	11.955	9.875
ENSAPLG00000008496	-	1.076	0.1051	0.7755	0.9125	no	up	0.352	0.939	0.38	0.778	0.492	0.565	0.557	0.612
ENSAPLG00000011984	HDLBP	0.76	-0.3965	0.008259	0.06446	no	down	563.566	447.323	463.169	311.371	394.487	372.82	491.353	359.559
ENSAPLG00000008462	LAMA3	1.644	0.7168	0.05195	0.2173	no	up	0.091	0.176	0.741	0.469	0.891	0.989	0.336	0.783
ENSAPLG00000004100	-	1.6	0.6785	0.06605	0.2511	no	up	0.262	0.675	1.14	0.788	2.071	1.742	0.692	1.534
ENSAPLG00000013438	COMMD3	0.755	-0.4045	0.03982	0.1851	no	down	18.402	19.759	18.393	15.395	12.303	11.636	18.851	13.111
ENSAPLG00000004300	SLC25A36	1.155	0.2073	0.5208	0.7631	no	up	0.966	1.899	0.988	1.486	1.746	1.224	1.284	1.485
ENSAPLG00000011826	PAK4	0.952	-0.0706	0.8188	0.9313	no	down	2.596	1.83	1.377	1.605	1.569	1.958	1.934	1.711
ENSAPLG00000013586	RCAN2	1.827	0.8693	0.018	0.1106	no	up	0.211	0.391	0.199	0.399	1.653	1.422	0.267	1.158
ENSAPLG00000011981	PTCH2	0.856	-0.225	0.5266	0.7673	no	down	0.231	0.382	0.408	0.279	0.223	0.254	0.34	0.252
ENSAPLG00000011022	MTHFSD	0.712	-0.4893	0.01978	0.1173	no	down	30.848	29.476	20.16	21.557	16.147	16.202	26.828	17.969
ENSAPLG00000013423	FBXO33	0.839	-0.2535	0.08578	0.2892	no	down	9.085	8.348	8.841	7.698	8.626	6.844	8.758	7.723
ENSAPLG00000006432	RARB	0.983	-0.0246	0.9394	0.9809	no	down	4.346	1.546	1.804	1.855	3.194	2.627	2.565	2.559
ENSAPLG00000013525	TNFAIP8L1	1.259	0.3325	0.1218	0.355	no	up	14.85	10.462	8.005	16.282	11.142	15.195	11.106	14.206
ENSAPLG00000003572	MBNL3	1.211	0.2764	0.04159	0.1905	no	up	5.624	5.304	5.498	5.753	6.23	6.976	5.475	6.32
ENSAPLG00000015736	SPTB	1.128	0.1743	0.5474	0.7814	no	up	4.326	2.965	2.26	4.607	2.47	2.918	3.184	3.332
ENSAPLG00000015445	NOL9	0.98	-0.02984	0.8303	0.937	no	down	23.895	25.934	22.562	23.312	21.802	22.877	24.13	22.664
ENSAPLG00000002693	PRKCD	1.253	0.3257	0.1134	0.3406	no	up	2.515	2.456	3.01	3.191	2.906	3.596	2.66	3.231
ENSAPLG00000010773	CHERP	0.934	-0.09878	0.5194	0.7625	no	down	7.596	7.624	6.884	6.83	6.555	5.875	7.368	6.42
ENSAPLG00000005623	NKIRAS1	0.876	-0.1914	0.4886	0.7408	no	down	4.749	2.858	2.858	2.892	3.018	2.335	3.488	2.748
ENSAPLG00000005579	FGGY	0.81	-0.3037	0.06056	0.2382	no	down	60.568	52.122	67.449	38.508	44.802	50.433	60.046	44.581
ENSAPLG00000014409	IKBKAP	1.255	0.3277	0.1747	0.4387	no	up	16.581	8.162	8.66	13.311	13.232	13.5	11.134	13.348
ENSAPLG00000003530	GPN1	0.895	-0.1599	0.4084	0.684	no	down	14.518	18.535	18.935	12.374	16.389	15.007	17.329	14.59
ENSAPLG00000009282	CUL4B	1.126	0.1718	0.2125	0.4882	no	up	7.566	8.132	8.803	8.914	8.756	8.671	8.167	8.78
ENSAPLG00000007988	PEX5	0.711	-0.4917	0.01096	0.07789	no	down	150.927	172.317	113.751	89.1	112.566	85.596	145.665	95.754
ENSAPLG00000003811	FMR1	1.061	0.08498	0.5332	0.7724	no	up	14.649	15.296	16.912	16.96	15.079	15.167	15.619	15.735
ENSAPLG00000010000	DOCK5	0.957	-0.06297	0.6474	0.8403	no	down	3.863	4.042	3.551	3.26	3.389	3.756	3.819	3.468
ENSAPLG00000007640	CYP26B1	0.923	-0.1161	0.7547	0.9008	no	down	0.372	0.372	0.342	0.419	0.204	0.254	0.362	0.292
ENSAPLG00000015838	ZNF629	0.859	-0.2195	0.5539	0.7864	no	down	3.511	0.881	1.007	2.184	0.353	1.299	1.8	1.279
ENSAPLG00000009823	HSPA12A	1.394	0.4792	0.1844	0.4528	no	up	0.191	0.313	0.332	0.369	0.427	0.555	0.279	0.45
ENSAPLG00000014118	-	1.491	0.5766	0.121	0.3535	no	up	0.191	0.274	0.351	0.668	0.604	0.442	0.272	0.571
ENSAPLG00000006062	MYSM1	1.222	0.2897	0.1801	0.4467	no	up	3.763	4.423	3.257	3.629	4.884	5.037	3.814	4.517
ENSAPLG00000003316	-	0.899	-0.1533	0.6616	0.8495	no	down	0.956	1.223	1.757	1.187	1.086	0.923	1.312	1.065
ENSAPLG00000007994	FAM65C	0.718	-0.478	0.07062	0.2603	no	down	1.881	2.104	1.168	1.386	0.947	0.989	1.718	1.107
ENSAPLG00000013927	DPP9	0.742	-0.4314	0.01966	0.117	no	down	18.13	18.359	12.44	10.948	11.077	11.994	16.31	11.34
ENSAPLG00000012100	TGFBR2	1.099	0.1367	0.4984	0.7469	no	up	10.685	7.261	7.559	9.991	7.818	8.897	8.502	8.902
ENSAPLG00000004650	STK36	0.768	-0.3799	0.115	0.3434	no	down	5.171	3.22	3.656	3.28	2.173	2.881	4.016	2.778
ENSAPLG00000009224	SLC2A10	1.32	0.4003	0.09475	0.3063	no	up	9.87	9.855	5.365	9.522	10.567	12.154	8.363	10.748
ENSAPLG00000008000	GPR155	3.753	1.908	4.82e-15	2.401e-12	yes	up	3.481	3.699	3.4	19.712	8.821	18.744	3.527	15.759
ENSAPLG00000002754	MEGF10	1.299	0.3773	0.3059	0.5923	no	up	0.04	0.069	0.104	0.11	0.167	0.085	0.071	0.121
ENSAPLG00000008137	TSEN15	0.687	-0.541	0.1278	0.3646	no	down	7.687	2.652	4.273	2.343	2.498	2.655	4.871	2.499
ENSAPLG00000016110	ADCK1	0.692	-0.5307	0.02629	0.1429	no	down	4.87	3.269	3.998	2.682	1.931	2.956	4.046	2.523
ENSAPLG00000012204	ACTR6	0.991	-0.01366	0.9426	0.9821	no	down	23.815	30.68	25.924	20.899	28.617	25.852	26.806	25.123
ENSAPLG00000016332	MAPKAPK3	0.782	-0.3551	0.09934	0.3148	no	down	5.222	5.882	4.245	3.46	4.132	3.493	5.116	3.695
ENSAPLG00000014855	TAF1D	1.153	0.205	0.3442	0.6264	no	up	3.481	4.746	5.128	5.045	4.364	5.423	4.452	4.944
ENSAPLG00000015602	ARG2	0.581	-0.7826	0.0326	0.1637	no	down	0.835	1.781	0.893	0.319	0.362	0.621	1.17	0.434
ENSAPLG00000008142	KYNU	1.161	0.2154	0.1644	0.4245	no	up	56.031	47.062	54.05	62.807	48.339	58.369	52.381	56.505
ENSAPLG00000012244	COX20	1.179	0.238	0.2919	0.5776	no	up	12.154	7.79	10.683	11.058	13.891	10.394	10.209	11.781
ENSAPLG00000006753	LACTB2	0.858	-0.2215	0.2159	0.4928	no	down	31.512	40.76	29.542	24.897	30.057	26.925	33.938	27.293
ENSAPLG00000013248	YEATS4	0.998	-0.002481	0.9932	0.9971	no	down	5.664	5.676	5.289	4.547	7.4	3.982	5.543	5.31
ENSAPLG00000012273	SACM1L	0.921	-0.1186	0.5361	0.7744	no	down	22.99	30.357	28.041	23.561	21.83	27.537	27.129	24.309
ENSAPLG00000009668	PKD1L2	0.967	-0.04848	0.8408	0.9415	no	down	3.632	3.21	2.564	2.074	1.226	2.184	3.135	1.828
ENSAPLG00000009640	AFTPH	0.962	-0.05603	0.6904	0.8672	no	down	12.556	14.308	13.256	12.753	12.349	12.239	13.373	12.447
ENSAPLG00000013041	GABRB2	0.991	-0.01237	0.971	0.9911	no	down	0	0.186	0.513	0.269	0.186	0.235	0.233	0.23
ENSAPLG00000016117	UBE2I	1.075	0.104	0.5217	0.7635	no	up	28.825	24.094	24.129	23.571	25.72	29.091	25.683	26.127
ENSAPLG00000001647	-	1.167	0.2229	0.546	0.7805	no	up	13.542	5.666	4.188	5.125	11.105	12.069	7.799	9.433
ENSAPLG00000012527	ADAMTS2	0.727	-0.4596	0.0667	0.2526	no	down	1.66	1.83	1.453	0.987	0.696	1.695	1.648	1.126
ENSAPLG00000010966	SF3A2	0.847	-0.2395	0.1882	0.4575	no	down	14.488	12.106	10.968	8.306	10.121	11.081	12.521	9.836
ENSAPLG00000013189	CACNB2	1.14	0.1885	0.3812	0.6605	no	up	2.787	2.633	1.975	2.303	3.278	1.986	2.465	2.522
ENSAPLG00000016042	CHRNB4	1.695	0.7614	0.0287	0.1504	no	up	0.372	0.558	0.931	1.107	0.956	1.808	0.62	1.29
ENSAPLG00000007511	AGMO	0.788	-0.344	0.05671	0.2285	no	down	186.705	271.081	248.088	178.389	181.565	167.492	235.291	175.815
ENSAPLG00000014676	MANBA	1.226	0.2945	0.1901	0.4598	no	up	5.151	7.134	6.894	9.592	6.741	6.185	6.393	7.506
ENSAPLG00000001591	S1PR4	1.163	0.218	0.5508	0.7841	no	up	0.543	0.45	0.75	0.818	0.604	0.697	0.581	0.706
ENSAPLG00000005074	SPSB3	0.989	-0.01567	0.9521	0.9858	no	down	21.752	17.606	27.329	29.065	20.326	14.432	22.229	21.274
ENSAPLG00000011406	TAF5	0.971	-0.04223	0.8501	0.9466	no	down	3.763	3.014	3.086	2.842	3.696	3.079	3.288	3.206
ENSAPLG00000011530	MTMR6	0.992	-0.01116	0.9566	0.9869	no	down	2.968	3.396	2.687	2.961	3.083	2.372	3.017	2.805
ENSAPLG00000011928	TP53BP1	0.941	-0.08737	0.6461	0.8398	no	down	4.819	3.748	4.7	4.168	3.798	3.973	4.422	3.98
ENSAPLG00000004164	-	1.252	0.3241	0.07848	0.2756	no	up	4.809	5.803	6.22	7.169	6.203	7.616	5.611	6.996
ENSAPLG00000010132	DPYSL3	1.654	0.7258	0.03902	0.1827	no	up	0.332	0.294	0.399	0.957	0.613	0.499	0.342	0.69
ENSAPLG00000014798	-	1.291	0.3686	0.3124	0.5983	no	up	2.535	3.738	0.836	3.37	2.748	4.18	2.37	3.433
ENSAPLG00000005101	ANPL-DRA	4.737	2.244	1.306e-47	1.431e-43	yes	up	163.202	174.901	156.757	712.141	726.818	939.493	164.953	792.817
ENSAPLG00000011656	FLVCR2	0.932	-0.1023	0.728	0.8865	no	down	39.842	25.944	13.551	25.137	16.528	21.004	26.446	20.89
ENSAPLG00000012658	SOAT1	0.85	-0.2352	0.2814	0.566	no	down	26.411	14.572	18.811	19.054	14.931	14.799	19.931	16.261
ENSAPLG00000011393	ROCK2	1.467	0.5527	0.02356	0.1323	no	up	2.284	2.799	3.703	3.121	4.81	5.037	2.929	4.323
ENSAPLG00000007833	DNAJC18	0.929	-0.1062	0.4888	0.741	no	down	11.58	11.704	9.828	9.223	10.669	10.139	11.037	10.01
ENSAPLG00000016138	NPR1	0.963	-0.05445	0.8733	0.9536	no	down	14.106	18.173	6.619	9.552	8.951	19.601	12.966	12.701
ENSAPLG00000008316	KIAA0930	0.934	-0.09831	0.5702	0.7947	no	down	5.041	6.537	5.963	5.045	6.268	5.809	5.847	5.707
ENSAPLG00000013204	-	1.158	0.2122	0.5682	0.7946	no	up	1.409	1.84	1.519	3.041	1.226	1.742	1.589	2.003
ENSAPLG00000012644	FAM83G	0.987	-0.01821	0.9509	0.9855	no	down	2.314	1.135	1.064	1.167	1.337	1.789	1.504	1.431
ENSAPLG00000001318	PRKCDBP	1.11	0.15	0.4882	0.7406	no	up	13.361	16.098	16.77	19.064	13.454	16.466	15.41	16.328
ENSAPLG00000004077	-	0.898	-0.1549	0.3241	0.6094	no	down	22.738	16.059	14.491	16.831	12.684	12.662	17.763	14.059
ENSAPLG00000007043	MTRF1L	0.89	-0.1688	0.3353	0.6191	no	down	5.131	5.539	4.653	4.437	3.946	4.462	5.108	4.282
ENSAPLG00000014436	MLH1	0.982	-0.02631	0.8706	0.9531	no	down	5.131	4.052	4.89	4.726	4.578	4.444	4.691	4.583
ENSAPLG00000005939	VIMP	0.961	-0.05699	0.6816	0.8629	no	down	39.892	36.405	42.513	37.959	39.778	39.39	39.603	39.042
ENSAPLG00000002920	KIAA0020	1.497	0.5818	0.0001085	0.002615	no	up	8.079	8.759	8.233	12.623	11.291	11.872	8.357	11.929
ENSAPLG00000007764	-	0.741	-0.432	0.03015	0.1554	no	down	44.702	57.318	38.828	38.288	28.915	30.023	46.949	32.409
ENSAPLG00000007415	RCBTB2	0.947	-0.07803	0.7329	0.8888	no	down	10.101	14.944	9.334	7.867	10.158	13.999	11.46	10.675
ENSAPLG00000002848	DSTN	0.898	-0.1552	0.18	0.4465	no	down	185.588	166.534	175.616	156.723	146.402	144.116	175.913	149.08
ENSAPLG00000007769	GSKIP	1.373	0.4575	0.05313	0.2196	no	up	4.769	2.417	3.57	4.108	5.385	3.267	3.585	4.253
ENSAPLG00000006584	ATAD5	0.641	-0.6421	0.03508	0.1707	no	down	6.047	0.225	1.852	0.688	1.922	1.149	2.708	1.253
ENSAPLG00000013451	FAT3	0.972	-0.04169	0.9043	0.9657	no	down	0.07	0.186	0.114	0.11	0.093	0.132	0.123	0.112
ENSAPLG00000005878	HP1BP3	0.951	-0.07307	0.5656	0.7933	no	down	29.107	24.691	26.142	27.24	25.238	27.292	26.647	26.59
ENSAPLG00000004820	SLC35C1	0.852	-0.2318	0.2385	0.5188	no	down	24.137	16.588	17.444	16.432	13.306	19.196	19.39	16.311
ENSAPLG00000008790	-	0.876	-0.1904	0.5431	0.7789	no	down	7.073	3.513	4.719	6.082	3.853	2.58	5.102	4.172
ENSAPLG00000012671	-	0.879	-0.1865	0.5875	0.8051	no	down	0.594	0.147	0.19	0.1	0.102	0.367	0.31	0.19
ENSAPLG00000007163	HEMK1	0.751	-0.4133	0.2204	0.4988	no	down	2.998	1.165	2.554	1.246	0.956	2.212	2.239	1.471
ENSAPLG00000012819	VASH1	0.929	-0.1055	0.5583	0.7888	no	down	119.154	116.682	114.957	84.254	85.815	119.77	116.931	96.613
ENSAPLG00000012668	SFMBT2	0.834	-0.2622	0.4655	0.7253	no	down	0.664	0.343	0.836	0.299	0.696	0.292	0.614	0.429
ENSAPLG00000005172	FADS6	0.681	-0.5548	0.006043	0.05212	no	down	286.441	314.953	189.024	145.396	181.63	162.427	263.473	163.151
ENSAPLG00000016032	C14orf166	0.856	-0.224	0.07519	0.2694	no	down	75.841	78.154	72.073	63.166	59.974	58.624	75.356	60.588
ENSAPLG00000000569	-	0.736	-0.442	0.1085	0.3313	no	down	64.713	49.597	42.874	18.007	43.381	41.216	52.395	34.201
ENSAPLG00000009242	RNH1	1.07	0.09763	0.6792	0.8614	no	up	31.522	18.868	16.285	26.702	19.536	21.634	22.225	22.624
ENSAPLG00000012594	LSM6	0.981	-0.02832	0.9196	0.9724	no	down	24.207	32.686	33.577	24.698	29.602	30.06	30.157	28.12
ENSAPLG00000008159	OXNAD1	0.98	-0.02924	0.9113	0.9686	no	down	4.105	4.942	7.407	5.324	5.553	5.121	5.485	5.333
ENSAPLG00000013965	-	0.95	-0.0741	0.5774	0.7986	no	down	68.174	63.983	58.589	58.878	51.766	59.659	63.582	56.768
ENSAPLG00000001925	TIRAP	0.734	-0.446	0.09563	0.3079	no	down	34.218	25.258	16.646	11.646	14.912	18.989	25.374	15.182
ENSAPLG00000003527	-	0.828	-0.2728	0.4064	0.6824	no	down	8.854	5.412	7.359	7.887	3.25	3.926	7.208	5.021
ENSAPLG00000005480	ST14	0.748	-0.4181	0.01015	0.07389	no	down	29.348	27.646	22.144	21.108	17.549	16.871	26.379	18.509
ENSAPLG00000008819	-	1.105	0.1445	0.6875	0.8663	no	up	0.352	0.245	0.161	0.209	0.381	0.245	0.253	0.278
ENSAPLG00000011344	TRMT61A	1.103	0.1412	0.6176	0.8229	no	up	4.447	4.805	4.786	3.44	6.62	4.848	4.679	4.969
ENSAPLG00000014731	-	0.683	-0.5496	0.1024	0.3202	no	down	1.026	1.076	0.874	0.499	0.631	0.518	0.992	0.549
ENSAPLG00000010860	TTBK2	0.976	-0.03541	0.913	0.9693	no	down	0.292	0.333	0.399	0.239	0.418	0.348	0.341	0.335
ENSAPLG00000009948	ENO1	0.716	-0.4824	0.0003338	0.006173	no	down	4551.93	4733.23	3780.44	2776.53	2904.79	3078.1	4355.2	2919.81
ENSAPLG00000006558	MNS1	1.267	0.3409	0.3581	0.6403	no	up	0.121	0.186	0.228	0.319	0.186	0.358	0.178	0.288
ENSAPLG00000002338	-	0.547	-0.8696	0.01465	0.09644	no	down	4.93	6.39	6.543	0	0.659	2.222	5.954	0.96
ENSAPLG00000003807	VOPP1	0.86	-0.2182	0.5466	0.7808	no	down	4.055	1.673	1.434	1.167	1.681	2.344	2.387	1.731
ENSAPLG00000013774	SLC39A14	1.311	0.3908	0.09056	0.2976	no	up	35.868	49.029	33.064	61.969	49.24	38.458	39.32	49.889
ENSAPLG00000003983	BCAR3	1.19	0.2507	0.09159	0.2996	no	up	7.556	6.801	7.426	8.076	7.707	8.991	7.261	8.258
ENSAPLG00000011107	-	1.205	0.2696	0.4254	0.6959	no	up	0.755	3.592	2.944	5.175	1.551	2.448	2.43	3.058
ENSAPLG00000010495	-	1.08	0.1114	0.6902	0.8672	no	up	9.478	4.619	4.349	5.624	7.122	6.204	6.149	6.317
ENSAPLG00000014758	LGI3	0.576	-0.7961	0.02719	0.1456	no	down	0.805	1.448	0.427	0.17	0.167	0.179	0.893	0.172
ENSAPLG00000004088	RPL27A	0.678	-0.5601	0.0004341	0.007564	no	down	1043.69	868.966	686.321	530.063	514.546	529.617	866.327	524.742
ENSAPLG00000006678	ACC	0.76	-0.3963	0.01143	0.08018	no	down	497.927	487.378	414.227	310.324	290.352	390.341	466.511	330.339
ENSAPLG00000007233	NID1	0.813	-0.2995	0.1472	0.3979	no	down	1.469	1.644	1.719	1.366	1.012	1.299	1.611	1.226
ENSAPLG00000014744	SNRNP27	0.886	-0.1752	0.5409	0.7777	no	down	19.82	14.797	18.697	16.851	11.588	13.378	17.771	13.939
ENSAPLG00000009591	SIGLEC1	1.541	0.6237	0.07421	0.2678	no	up	6.127	1.664	4.976	3.659	9.573	11.278	4.256	8.17
ENSAPLG00000016146	ILF2	0.721	-0.4713	0.0005876	0.009397	no	down	52.288	46.994	42.532	32.236	29.797	32.706	47.271	31.58
ENSAPLG00000014094	MSTO1	0.992	-0.01203	0.9507	0.9854	no	down	6.51	5.784	6.979	6.77	5.144	6.129	6.424	6.014
ENSAPLG00000015124	APPL2	0.953	-0.06949	0.605	0.8145	no	down	18.452	19.328	19.362	18.855	17.605	15.769	19.047	17.41
ENSAPLG00000015891	CRELD2	1.505	0.5899	0.04387	0.1973	no	up	39.52	55.841	84.712	69.497	141.471	73.743	60.024	94.904
ENSAPLG00000000874	-	0.768	-0.381	0.06201	0.242	no	down	54.038	62.965	49.796	35.576	46.25	34.429	55.6	38.752
ENSAPLG00000011539	TIFA	1.586	0.6658	0.06723	0.2534	no	up	1.57	1.145	2.858	3.28	4.754	3.144	1.858	3.726
ENSAPLG00000000587	HMGCS1	0.37	-1.436	3.457e-12	9.473e-10	yes	down	251.036	177.582	219.914	58.061	86.205	60.723	216.177	68.33
ENSAPLG00000010607	FGFR1OP	1.376	0.46	0.06489	0.2482	no	up	1.258	1.018	1.054	1.137	1.625	1.704	1.11	1.489
ENSAPLG00000002417	DEPDC1	2.145	1.101	0.002865	0.03009	yes	up	0.05	0.02	0.047	0.239	0.297	0.226	0.039	0.254
ENSAPLG00000009044	JPH2	0.802	-0.3186	0.3226	0.6087	no	down	3.692	2.564	2.83	1.137	1.523	3.606	3.029	2.089
ENSAPLG00000002202	FAM46A	1.547	0.6293	0.004457	0.04192	no	up	8.351	12.654	9.819	19.822	15.367	12.747	10.275	15.979
ENSAPLG00000014205	USE1	1.057	0.08058	0.6658	0.8526	no	up	10.695	10.099	9.306	8.076	12.433	9.951	10.033	10.153
ENSAPLG00000015930	WDTC1	0.869	-0.2021	0.1977	0.4705	no	down	44.299	42.228	37.157	32.276	33.074	38.138	41.228	34.496
ENSAPLG00000000589	KRT7	1.262	0.3353	0.3239	0.6092	no	up	1.871	2.858	3.191	2.303	1.792	6.468	2.64	3.521
ENSAPLG00000015368	SRP9	0.938	-0.09199	0.5856	0.8039	no	down	24.569	26.169	56.377	18.047	25.618	5.338	35.705	16.334
ENSAPLG00000009596	CPD	0.895	-0.1593	0.2325	0.5125	no	down	42.871	36.268	31.859	28.008	30.019	26.746	36.999	28.258
ENSAPLG00000009071	DDX5	0.886	-0.1747	0.3089	0.5958	no	down	102.06	132.34	99.602	82.439	102.343	100.574	111.334	95.119
ENSAPLG00000007343	CAP2	1.103	0.1418	0.6844	0.8648	no	up	0	0.176	0.104	0.15	0.111	0.104	0.093	0.122
ENSAPLG00000003620	GNA12	1.148	0.1985	0.4525	0.715	no	up	3.129	3.357	3.817	3.5	4.225	3.709	3.434	3.811
ENSAPLG00000011871	-	1.367	0.4508	0.02408	0.1342	no	up	9.236	12.634	12.848	10.739	16.992	18.584	11.573	15.438
ENSAPLG00000002105	NYX	1.163	0.2182	0.5393	0.777	no	up	0.875	2.407	4.093	2.184	4.216	2.476	2.458	2.959
ENSAPLG00000015996	DCUN1D3	0.876	-0.1914	0.4911	0.7424	no	down	3.884	5.617	5.318	3.919	4.745	3.286	4.94	3.983
ENSAPLG00000004761	ESCO1	1.276	0.3516	0.1396	0.3847	no	up	2.012	3.611	2.934	3.769	3.77	3.323	2.852	3.621
ENSAPLG00000015761	POP5	0.876	-0.1904	0.5884	0.8053	no	down	13.18	12.742	5.603	8.814	8.515	0	10.508	5.776
ENSAPLG00000012098	MTA3	0.936	-0.09517	0.6803	0.8623	no	down	3.783	3.464	2.887	3.39	2.813	2.674	3.378	2.959
ENSAPLG00000010706	MVP	1.073	0.1021	0.4978	0.7465	no	up	16.893	13.779	16.086	17.28	15.961	15.694	15.586	16.312
ENSAPLG00000008276	PPM1D	0.96	-0.05835	0.7842	0.9163	no	down	14.8	11.421	10.218	10.15	14.151	10.469	12.146	11.59
ENSAPLG00000003296	SMARCB1	0.821	-0.284	0.06754	0.254	no	down	29.831	30.112	28.06	23.87	24.151	19.657	29.334	22.559
ENSAPLG00000016029	DCXR	0.783	-0.3529	0.06349	0.2449	no	down	287.87	213.185	170.821	149.962	169.346	162.182	223.959	160.497
ENSAPLG00000009859	-	1.467	0.5533	0.1367	0.3801	no	up	0.221	0.421	0.788	1.665	0.585	0.621	0.477	0.957
ENSAPLG00000013458	B9D1	0.969	-0.04589	0.8566	0.9489	no	down	2.002	2.182	2.08	1.875	2.126	2.156	2.088	2.052
ENSAPLG00000009698	AP1S3	0.681	-0.5537	0.05386	0.2219	no	down	6.912	4.629	4.33	2.612	4.021	2.58	5.29	3.071
ENSAPLG00000007873	ALDH8A1	0.948	-0.07691	0.5404	0.7773	no	down	170.386	149.173	139.817	134.358	132.697	143.975	153.125	137.01
ENSAPLG00000006549	-	1.354	0.4368	0.06743	0.2537	no	up	2.304	2.897	4.216	4.268	4.884	3.898	3.139	4.35
ENSAPLG00000009145	DHX29	0.881	-0.182	0.3652	0.6485	no	down	3.803	5.226	4.719	3.26	4.661	3.841	4.583	3.921
ENSAPLG00000004216	C1orf50	0.709	-0.496	0.007047	0.0579	no	down	32.729	40.926	29.295	20.67	23.492	23.094	34.317	22.419
ENSAPLG00000009074	SNX4	0.979	-0.031	0.8537	0.9488	no	down	14.86	11.675	12.307	11.816	12.907	11.128	12.947	11.95
ENSAPLG00000006336	PLAT	1.432	0.5185	0.1015	0.319	no	up	1.519	1.037	0.617	1.416	1.597	1.76	1.058	1.591
ENSAPLG00000002090	GDF2	1.157	0.2101	0.2472	0.5283	no	up	3.692	4.629	4.074	5.035	4.996	3.963	4.132	4.665
ENSAPLG00000013005	-	1.183	0.2419	0.2872	0.5727	no	up	2483.75	1474.51	1109.01	1806.54	1640.61	1895.55	1689.09	1780.9
ENSAPLG00000012528	PNN	1.201	0.264	0.1789	0.4449	no	up	14.498	22.528	20.407	22.813	21.375	22.397	19.144	22.195
ENSAPLG00000006109	SSB	0.956	-0.06478	0.7082	0.8754	no	down	18.08	19.719	22.6	17.539	21.171	21.022	20.133	19.911
ENSAPLG00000004478	-	1.168	0.2238	0.3179	0.6045	no	up	48.948	68.612	57.858	49.805	85.574	60.619	58.473	65.333
ENSAPLG00000007216	TESK2	1.173	0.2307	0.2133	0.489	no	up	2.596	2.398	2.839	3.51	2.665	2.655	2.611	2.943
ENSAPLG00000011585	-	0.657	-0.605	6.345e-05	0.001688	no	down	1348.18	1206.39	934.077	691.292	653.891	701.722	1162.88	682.302
ENSAPLG00000012386	AGPAT4	0.999	-0.0008523	0.9963	0.9984	no	down	29.59	23.057	34.593	23.172	31.097	30.776	29.08	28.348
ENSAPLG00000014057	USP25	0.974	-0.03821	0.7926	0.9193	no	down	4.759	4.864	4.15	4.337	4.596	4.312	4.591	4.415
ENSAPLG00000015386	MYH10	1.161	0.2153	0.1965	0.4689	no	up	16.188	17.792	21.185	22.843	18.357	21.098	18.388	20.766
ENSAPLG00000015855	EIF4EBP1	0.626	-0.6758	0.000325	0.006047	no	down	226.396	334.222	245.8	159.235	147.442	149.388	268.806	152.022
ENSAPLG00000008917	MCAT	1.148	0.1994	0.2784	0.5635	no	up	11.912	13.867	9.79	13.301	11.319	11.872	11.856	12.164
ENSAPLG00000012260	SAT1	0.942	-0.08574	0.6527	0.8435	no	down	264.629	257.566	271.097	299.396	200.238	200.282	264.431	233.305
ENSAPLG00000007726	-	0.985	-0.02244	0.9221	0.9736	no	down	10.826	9.336	8.318	7.628	10.307	9.245	9.493	9.06
ENSAPLG00000006866	SPTY2D1	0.84	-0.251	0.2741	0.5582	no	down	4.035	3.053	5.175	3.599	3.482	2.947	4.088	3.343
ENSAPLG00000014499	LSM3	1.095	0.1311	0.5927	0.8077	no	up	10.564	9.737	15.193	11.786	13.687	11.58	11.831	12.351
ENSAPLG00000012240	GIT1	0.895	-0.1603	0.5091	0.7555	no	down	8.099	8.964	7.34	4.856	7.01	6.891	8.134	6.252
ENSAPLG00000015669	RNF19A	0.925	-0.1124	0.4647	0.7245	no	down	19.921	16.881	16.599	18.057	12.907	15.044	17.8	15.336
ENSAPLG00000014506	E2F7	1.643	0.7163	0.05206	0.2175	no	up	0.05	0.049	0.104	0.13	0.334	0.188	0.068	0.217
ENSAPLG00000013535	AP3S1	1.225	0.2926	0.2517	0.5329	no	up	13.361	10.98	9.496	14.597	14.197	9.65	11.279	12.815
ENSAPLG00000005802	TIAM2	0.992	-0.01146	0.9696	0.9909	no	down	0.664	0.734	0.342	0.668	0.464	0.499	0.58	0.544
ENSAPLG00000003959	WNT4	0.721	-0.4724	0.1884	0.4575	no	down	0.302	0.558	0.494	0.06	0.223	0.235	0.451	0.173
ENSAPLG00000010933	ORC3	1.253	0.325	0.2054	0.4807	no	up	3.763	1.996	2.782	3.021	3.389	4.067	2.847	3.492
ENSAPLG00000005084	NCF1	1.446	0.5324	0.03046	0.1565	no	up	6.369	6.293	8.014	13.441	9.248	7.221	6.892	9.97
ENSAPLG00000008204	-	0.778	-0.3626	0.3292	0.6146	no	down	0.191	0.705	1.035	0.179	0.288	0.64	0.644	0.369
ENSAPLG00000005280	ALS2CL	1.412	0.498	0.04505	0.2005	no	up	1.378	1.566	2.716	2.732	2.553	2.693	1.887	2.659
ENSAPLG00000015543	WNT8B	0.685	-0.5454	0.1305	0.3697	no	down	1.871	0.44	0.275	0.289	0.446	0.122	0.862	0.286
ENSAPLG00000011230	TTC6	1.085	0.1172	0.7482	0.8969	no	up	0.684	0.264	0.37	0.638	0.325	0.452	0.439	0.472
ENSAPLG00000013073	PRKCQ	1.742	0.8011	0.003709	0.03655	no	up	0.795	0.401	0.627	1.316	1.031	0.998	0.608	1.115
ENSAPLG00000009649	-	0.837	-0.2564	0.2564	0.5381	no	down	21.34	19.122	18.223	19.274	9.917	16.174	19.562	15.122
ENSAPLG00000016020	GTF3C3	0.916	-0.1273	0.4573	0.7188	no	down	5.936	5.216	4.34	4.736	4.178	4.284	5.164	4.399
ENSAPLG00000006566	AR	1.018	0.02582	0.892	0.9611	no	up	8.713	10.158	12.44	10.469	11.124	11.024	10.437	10.872
ENSAPLG00000008047	THAP5	0.928	-0.1077	0.5779	0.7986	no	down	7.928	9.17	10.987	8.655	8.589	6.656	9.362	7.967
ENSAPLG00000006968	STK11	0.946	-0.08071	0.6371	0.8357	no	down	29.701	30.572	26.123	21.647	29.314	25.974	28.799	25.645
ENSAPLG00000004547	GXYLT1	1.148	0.1988	0.5186	0.7615	no	up	2.264	3.22	3.912	2.054	4.169	5.338	3.132	3.854
ENSAPLG00000004470	NFATC3	1.349	0.432	0.01558	0.1005	no	up	4.497	5.842	5.574	7.398	6.732	6.628	5.304	6.919
ENSAPLG00000005305	POLR3B	0.99	-0.01439	0.9539	0.9864	no	down	6.017	4.6	3.067	4.985	4.494	3.295	4.561	4.258
ENSAPLG00000014858	SPP2	0.971	-0.04255	0.8462	0.9446	no	down	2605.72	3550.91	2324.69	2706.24	3038.61	1852.65	2827.11	2532.5
ENSAPLG00000006406	OMA1	0.978	-0.03277	0.8478	0.9453	no	down	10.916	8.837	9.657	8.625	9.007	8.642	9.803	8.758
ENSAPLG00000015674	SBNO1	0.968	-0.04683	0.7372	0.8909	no	down	15.132	17.537	18.659	17.03	15.934	15.289	17.109	16.084
ENSAPLG00000010727	-	0.741	-0.4317	0.005239	0.04719	no	down	185.86	189.287	229.22	145.426	141.295	131.011	201.456	139.244
ENSAPLG00000014815	ZRANB3	1.126	0.171	0.3736	0.6551	no	up	2.304	2.407	2.44	2.154	2.711	2.853	2.384	2.573
ENSAPLG00000007915	-	1.635	0.7092	0.04768	0.2073	no	up	0.835	1.38	1.785	3.051	1.829	3.408	1.333	2.763
ENSAPLG00000009319	IRF6	0.591	-0.7591	4.177e-11	8.323e-09	no	down	56.312	50.409	53.148	27.659	28.766	30.267	53.29	28.897
ENSAPLG00000009405	-	1.523	0.6065	0.04563	0.2019	no	up	2.093	1.527	2.203	4.467	1.978	2.796	1.941	3.08
ENSAPLG00000001547	RASSF9	1.345	0.4277	0.06432	0.2467	no	up	2.485	3.826	3.855	4.248	4.958	3.69	3.389	4.299
ENSAPLG00000013874	LAPTM4B	1.308	0.3878	0.1701	0.4334	no	up	1.348	0.127	0.019	3.759	3.649	0.038	0.498	2.482
ENSAPLG00000011849	HNRNPD	0.935	-0.09664	0.5827	0.8016	no	down	21.621	23.839	20.169	22.933	17.308	19.667	21.876	19.969
ENSAPLG00000006791	CDK5RAP2	1.23	0.2987	0.3332	0.6178	no	up	0.272	0.675	0.665	0.668	0.734	0.621	0.537	0.674
ENSAPLG00000007296	DEPDC5	1.186	0.2457	0.1384	0.3824	no	up	6.731	7.986	8.641	8.894	8.218	9.518	7.786	8.877
ENSAPLG00000005739	YARS	0.867	-0.2056	0.3126	0.5984	no	down	26.783	26.922	20.739	15.415	19.081	23.988	24.815	19.495
ENSAPLG00000010770	-	1.108	0.1478	0.6847	0.8649	no	up	0.111	0.215	0.104	0.249	0.111	0.179	0.143	0.18
ENSAPLG00000010467	EHD3	0.932	-0.1014	0.5415	0.7779	no	down	109.143	78.643	89.432	85.421	86.029	72.237	92.406	81.229
ENSAPLG00000007270	TMCC1	1.085	0.1174	0.6592	0.8478	no	up	10.142	7.281	10.958	5.703	10.149	14.366	9.46	10.073
ENSAPLG00000005225	VAV3	0.961	-0.05777	0.7024	0.8733	no	down	34.6	29.721	38.154	32.316	34.829	33.788	34.158	33.644
ENSAPLG00000013503	RPL7L1	0.929	-0.1062	0.5402	0.7773	no	down	65.257	60.675	67.117	46.634	52.184	61.26	64.35	53.359
ENSAPLG00000004469	XRCC6	0.866	-0.208	0.2724	0.5558	no	down	22.386	16.255	16.076	18.057	13.752	15.063	18.239	15.624
ENSAPLG00000006221	CSTB	0.59	-0.7615	9.659e-05	0.002401	no	down	128.179	95.935	126.959	50.572	62.323	72.821	117.024	61.905
ENSAPLG00000012303	LSM7	1.185	0.2447	0.3694	0.6517	no	up	4.336	6.753	3.846	6.182	6.676	4.462	4.978	5.773
ENSAPLG00000006459	MED31	0.994	-0.008696	0.9671	0.9906	no	down	9.83	7.154	7.217	8.625	8.115	6.505	8.067	7.748
ENSAPLG00000011611	RGS9BP	0.946	-0.07961	0.6467	0.84	no	down	28.835	26.873	23.996	23.581	21.356	25.551	26.568	23.496
ENSAPLG00000000201	SNORD49	0.645	-0.6334	0.08071	0.2802	no	down	9.508	1.742	5.574	1.027	0.455	0.518	5.608	0.667
ENSAPLG00000015301	IKZF5	0.971	-0.04211	0.8328	0.9382	no	down	3.612	3.181	4.444	4.148	3.705	3.191	3.746	3.681
ENSAPLG00000004700	WNT9A	1.627	0.7018	0.03772	0.1787	no	up	1.046	0.626	0.855	1.296	1.903	1.497	0.842	1.565
ENSAPLG00000012002	FBXW8	0.656	-0.6079	8.669e-05	0.002227	no	down	35.788	43.441	35.904	20.111	30.669	29.994	38.378	26.925
ENSAPLG00000011792	AQP1	1.284	0.3604	0.2458	0.5273	no	up	3.542	7.379	10.189	13.172	7.633	7.164	7.037	9.323
ENSAPLG00000013309	KAT2A	0.795	-0.3304	0.153	0.4077	no	down	7.918	5.921	6.723	4.736	4.438	5.743	6.854	4.972
ENSAPLG00000013923	-	0.7	-0.5156	0.00214	0.02431	no	down	1485.08	1393.73	980.673	808.999	753.114	857.013	1286.49	806.375
ENSAPLG00000011461	KIAA1522	0.949	-0.07608	0.7901	0.9186	no	down	7.264	13.965	7.597	10.649	4.958	7.484	9.609	7.697
ENSAPLG00000004625	SERPIND1	1.635	0.7092	4.219e-05	0.00123	no	up	218.025	258.907	284.077	459.21	406.93	352.834	253.67	406.325
ENSAPLG00000004246	CHAD	0.929	-0.1066	0.7744	0.9118	no	down	0.936	0.372	0.541	0.439	0.65	0.405	0.616	0.498
ENSAPLG00000006723	MTMR10	1.06	0.08385	0.575	0.7975	no	up	8.17	8.906	7.264	8.685	7.865	8.191	8.113	8.247
ENSAPLG00000004796	ALDH1A1	1.436	0.5218	0.03547	0.172	no	up	484.455	325.6	570.149	868.864	618.486	481.651	460.068	656.334
ENSAPLG00000007615	KBTBD2	0.979	-0.03052	0.8305	0.937	no	down	7.355	7.535	7.73	7.349	6.769	6.891	7.54	7.003
ENSAPLG00000013822	ABCD2	0.838	-0.2544	0.1952	0.4671	no	down	23.241	36.454	32.837	24.329	24.485	23.884	30.844	24.233
ENSAPLG00000004522	UTRN	1.462	0.5482	0.001879	0.02211	no	up	3.632	3.905	4.368	7.02	5.33	5.103	3.968	5.818
ENSAPLG00000011623	NSUN3	0.604	-0.7279	0.007824	0.06237	no	down	6.993	6.068	3.77	2.553	3.176	2.937	5.61	2.889
ENSAPLG00000013522	ATG12	1.202	0.2659	0.3269	0.6122	no	up	41.905	19.015	15.383	26.642	29.239	25.08	25.434	26.987
ENSAPLG00000010414	MRPS24	0.854	-0.228	0.3775	0.6582	no	down	48.857	26.619	27.946	26.882	23.473	33.082	34.474	27.812
ENSAPLG00000011649	-	1.154	0.2069	0.5757	0.7979	no	up	3.109	2.221	2.355	3.39	0.947	5.394	2.562	3.244
ENSAPLG00000002761	SOX11	1.253	0.3254	0.3666	0.6497	no	up	0.151	0.166	0.285	0.289	0.344	0.424	0.201	0.352
ENSAPLG00000011064	EPB41L4B	1.191	0.2519	0.1385	0.3825	no	up	26.33	32.226	29.057	32.635	38.358	29.853	29.204	33.615
ENSAPLG00000001697	-	0.986	-0.02032	0.9299	0.977	no	down	50.547	67.809	33.948	45.228	49.584	50.659	50.768	48.49
ENSAPLG00000006285	ICT1	0.733	-0.4474	0.08244	0.2833	no	down	25.042	27.304	15.307	12.354	13.817	17.934	22.551	14.702
ENSAPLG00000016269	LEPROT	1.235	0.3041	0.04774	0.2073	no	up	26.219	20.424	26.674	28.796	30.855	26.662	24.439	28.771
ENSAPLG00000005040	PODXL2	0.725	-0.4648	0.208	0.4826	no	down	5.081	2.818	1.747	0.588	2.739	0.81	3.215	1.379
ENSAPLG00000001122	-	1.107	0.147	0.6926	0.8681	no	up	29.872	96.082	79.252	94.843	75.926	39.785	68.402	70.185
ENSAPLG00000007125	-	1.699	0.7647	0.01648	0.1047	no	up	0.694	1.272	0.798	1.835	1.718	1.779	0.921	1.777
ENSAPLG00000005765	SCAF8	0.948	-0.07689	0.5686	0.7947	no	down	5.252	5.304	4.9	5.205	4.996	5.244	5.152	5.148
ENSAPLG00000001642	-	0.834	-0.2624	0.06332	0.2444	no	down	23.131	16.363	16.171	17.509	12.312	15.779	18.555	15.2
ENSAPLG00000008077	-	1.086	0.1187	0.6677	0.8537	no	up	44.34	26.707	24.366	45.557	20.474	32.433	31.804	32.821
ENSAPLG00000016423	RFXANK	0.802	-0.3192	0.1332	0.3741	no	down	13.884	10.491	9.809	8.794	8.004	7.466	11.395	8.088
ENSAPLG00000005715	-	0.664	-0.5912	0.01733	0.1078	no	down	2.706	4.316	2.146	2.961	2.386	3.747	3.056	3.031
ENSAPLG00000001520	CHST1	0.899	-0.1531	0.6719	0.8573	no	down	0.06	0.44	0.931	0.449	0.26	0.33	0.477	0.346
ENSAPLG00000002520	SH3GL1	0.896	-0.1587	0.3266	0.6121	no	down	20.515	20.639	16.751	17.639	16.825	14.508	19.302	16.324
ENSAPLG00000010915	ARID5B	1.213	0.2782	0.1022	0.3199	no	up	4.729	5.324	5.299	5.683	6.425	5.46	5.117	5.856
ENSAPLG00000001767	KCTD21	1.108	0.1483	0.6533	0.8436	no	up	2.978	3.435	2.611	3.968	3.937	1.873	3.008	3.259
ENSAPLG00000015522	CEP85L	1.552	0.6345	0.05865	0.2335	no	up	0.302	0.538	0.826	0.997	0.789	1.167	0.555	0.984
ENSAPLG00000014584	RASAL2	1.351	0.4345	0.008468	0.06555	no	up	2.425	1.771	1.937	2.243	2.275	2.711	2.044	2.41
ENSAPLG00000007011	ETV1	1.313	0.3929	0.19	0.4598	no	up	1.107	1.419	2.535	2.084	2.052	2.655	1.687	2.264
ENSAPLG00000006206	RASGRF1	1.231	0.2993	0.4208	0.6934	no	up	0.08	0.176	0.427	0.199	0.548	0.235	0.228	0.327
ENSAPLG00000012085	-	2.433	1.283	3.636e-07	2.605e-05	yes	up	3.451	3.885	5.052	10.599	7.781	15.892	4.129	11.424
ENSAPLG00000004872	FAM162A	0.806	-0.312	0.03296	0.1646	no	down	17.013	17.655	22.714	14.099	11.987	13.284	19.127	13.123
ENSAPLG00000005332	CXorf23	0.996	-0.00603	0.9721	0.9913	no	down	7.153	6.821	7.654	5.993	7.874	6.308	7.209	6.725
ENSAPLG00000006081	THRB	1.348	0.4312	0.0142	0.09435	no	up	23.04	20.727	23.379	19.932	29.444	31.764	22.382	27.047
ENSAPLG00000011453	MTX1	0.729	-0.4564	0.02106	0.1228	no	down	27.115	21.931	18.004	14.747	14.049	15.863	22.35	14.886
ENSAPLG00000004056	ANKRD32	1.217	0.2836	0.317	0.6029	no	up	3.733	1.752	1.225	3.4	2.906	3.126	2.237	3.144
ENSAPLG00000013548	MGAT5	1.216	0.2827	0.2021	0.4762	no	up	2.797	3.386	4.093	4.397	3.352	4.415	3.425	4.055
ENSAPLG00000009344	DARS2	0.971	-0.0425	0.8531	0.9485	no	down	7.314	5.676	3.646	4.337	5.645	5.526	5.545	5.169
ENSAPLG00000004031	MRPS31	0.892	-0.1644	0.3556	0.6388	no	down	33.584	33.264	34.138	22.913	30.242	31.604	33.662	28.253
ENSAPLG00000007340	CLSTN1	0.994	-0.008069	0.97	0.9909	no	down	3.602	4.678	3.381	3.39	4.299	3.239	3.887	3.643
ENSAPLG00000014927	TXNDC16	0.583	-0.7794	0.007034	0.05788	no	down	5.584	3.151	2.156	2.224	1.709	1.346	3.63	1.76
ENSAPLG00000004755	PKP2	0.525	-0.9285	0.01117	0.07897	no	down	5.081	0.939	0.532	0.648	0.576	0.772	2.184	0.665
ENSAPLG00000008854	CENPT	0.904	-0.1449	0.3701	0.6524	no	down	13.754	11.107	11.547	10.599	9.062	10.026	12.136	9.896
ENSAPLG00000009258	-	1.49	0.5753	0.02168	0.1254	no	up	18.362	15.11	10.844	15.126	24.114	26.662	14.772	21.967
ENSAPLG00000012331	RASSF7	0.827	-0.2748	0.1965	0.4689	no	down	33.131	37.227	22.363	26.921	19.267	21.841	30.907	22.676
ENSAPLG00000011857	-	0.782	-0.3552	0.3009	0.5873	no	down	1.881	1.722	0.731	0.638	0.984	1.252	1.445	0.958
ENSAPLG00000006961	DDOST	1.113	0.1539	0.31	0.5965	no	up	160.475	130.843	127.624	135.694	162.855	143.429	139.647	147.326
ENSAPLG00000008177	WDR78	1.114	0.1558	0.6547	0.8443	no	up	0.443	0.313	0.446	0.479	0.492	0.358	0.401	0.443
ENSAPLG00000010596	UBTD1	0.536	-0.899	2.631e-05	0.0008506	no	down	28.775	28.234	20.473	12.673	12.377	12.917	25.827	12.656
ENSAPLG00000002591	-	0.59	-0.7617	0.0005784	0.009329	no	down	7568.41	5688.36	4979.46	3939.11	2238.25	3487.15	6078.75	3221.5
ENSAPLG00000003184	H2AFV	1.057	0.07963	0.6146	0.821	no	up	70.569	87.989	85.301	79.448	82.779	84.419	81.286	82.215
ENSAPLG00000014621	MORC3	1.323	0.4043	0.07657	0.2725	no	up	3.491	5.471	6.248	7.329	6.546	5.677	5.07	6.517
ENSAPLG00000002831	SERAC1	1.117	0.16	0.3681	0.651	no	up	5.695	4.551	6.001	6.172	6.407	5.178	5.416	5.919
ENSAPLG00000005382	EPSTI1	0.775	-0.368	0.2581	0.5403	no	down	21.45	4.521	9.904	6.491	10.325	8.181	11.958	8.332
ENSAPLG00000015294	DIS3L	1.11	0.1512	0.4485	0.7117	no	up	4.035	3.308	3.532	3.171	4.355	3.992	3.625	3.839
ENSAPLG00000014725	PPID	0.955	-0.0671	0.7065	0.8753	no	down	44.812	54.823	58.703	43.553	57.263	54.18	52.779	51.665
ENSAPLG00000001666	-	1.117	0.1591	0.6532	0.8436	no	up	0.875	1.067	1.016	1.286	1.142	0.866	0.986	1.098
ENSAPLG00000013011	LOH12CR1	1.23	0.2986	0.1318	0.3716	no	up	1.952	3.729	1.69	2.961	1.857	3.455	2.457	2.758
ENSAPLG00000007056	MSH3	1.508	0.593	0.0007459	0.01115	no	up	7.989	10.383	8.945	14.438	12.888	11.975	9.106	13.1
ENSAPLG00000013896	PPP1CA	0.705	-0.5052	0.003819	0.03709	no	down	160.254	134.669	107.749	83.805	84.998	85.116	134.224	84.64
ENSAPLG00000014069	PITX2	0.618	-0.6935	0.02372	0.1329	no	down	5.031	8.299	5.641	3.141	2.219	4.387	6.324	3.249
ENSAPLG00000008423	WWP2	0.743	-0.429	0.08356	0.2848	no	down	13.492	10.266	10.436	9.313	4.661	9.113	11.398	7.696
ENSAPLG00000004500	APPL1	1.411	0.4972	0.08419	0.2862	no	up	0.825	1.194	1.595	1.914	1.653	1.685	1.205	1.751
ENSAPLG00000013123	MYO9B	1.454	0.5404	0.005107	0.04638	no	up	3.411	4.384	4.881	5.733	5.46	6.938	4.225	6.044
ENSAPLG00000001030	F2R	1.242	0.3131	0.2651	0.5477	no	up	1.529	2.535	2.326	2.353	2.256	3.201	2.13	2.603
ENSAPLG00000015135	-	0.727	-0.4608	0.02503	0.138	no	down	49.461	28.547	42.608	29.235	24.903	26.662	40.205	26.933
ENSAPLG00000007898	FAAH	0.654	-0.6131	0.001267	0.01642	no	down	595.067	690.806	471.231	298.359	392.305	373.357	585.701	354.674
ENSAPLG00000012338	MCOLN1	0.909	-0.138	0.4573	0.7188	no	down	7.898	9.405	7.986	9.841	6.685	7.023	8.43	7.85
ENSAPLG00000003078	ITPR3	1.558	0.6398	0.02849	0.1498	no	up	0.272	0.343	0.247	0.538	0.306	0.574	0.287	0.473
ENSAPLG00000006874	SMARCD1	0.973	-0.03895	0.8269	0.9353	no	down	6.842	6.909	5.384	5.574	6.277	6.816	6.378	6.222
ENSAPLG00000001359	QTRTD1	0.788	-0.3441	0.1031	0.3214	no	down	9.136	6.576	8.461	6.222	5.358	5.432	8.058	5.671
ENSAPLG00000016097	CDS2	1.079	0.1101	0.5872	0.8049	no	up	12.878	10.002	16.19	17	11.375	13.161	13.023	13.845
ENSAPLG00000007895	EXOSC8	0.989	-0.01619	0.9448	0.9835	no	down	6.027	5.001	7.103	5.743	5.497	5.329	6.044	5.523
ENSAPLG00000002247	-	0.474	-1.077	7.902e-05	0.002062	yes	down	468.498	448.624	377.431	275.516	119.799	120.401	431.518	171.905
ENSAPLG00000006242	TMEM135	0.63	-0.6671	0.0004945	0.008276	no	down	52.016	81.745	69.016	39.724	36.631	40.143	67.592	38.833
ENSAPLG00000001034	NMNAT2	0.706	-0.5017	0.1733	0.4369	no	down	1.117	0.607	1.529	0.738	0.501	0.414	1.084	0.551
ENSAPLG00000009661	COLEC10	1.113	0.1551	0.3879	0.6652	no	up	21.591	16.48	16.675	19.304	19.211	19.083	18.249	19.199
ENSAPLG00000011651	NEGR1	1.399	0.4848	0.1804	0.4471	no	up	0.171	0.029	0.095	0.209	0.176	0.273	0.098	0.219
ENSAPLG00000008273	COL14A1	1.631	0.7058	0.03147	0.1597	no	up	1.358	0.949	2.336	1.356	4.178	3.144	1.548	2.893
ENSAPLG00000001951	-	1.636	0.7104	0.0407	0.1877	no	up	0.342	0	0.076	1.097	0.381	0.603	0.139	0.694
ENSAPLG00000004930	SERPINC1	0.912	-0.1325	0.3991	0.6754	no	down	1907.02	1499.55	1392.8	1528.46	1267.36	1379.17	1599.79	1391.67
ENSAPLG00000010635	CAPZA2	1.085	0.1182	0.4083	0.6839	no	up	20.877	18.907	22.648	20.949	22.136	21.54	20.811	21.542
ENSAPLG00000008836	ATP11A	1.289	0.3657	0.06538	0.2493	no	up	1.71	2.026	2.383	2.533	2.628	2.325	2.04	2.495
ENSAPLG00000004503	EIF4ENIF1	0.949	-0.07597	0.5943	0.8086	no	down	6.701	7.31	6.296	6.401	5.748	6.119	6.769	6.089
ENSAPLG00000001581	SDR42E1	0.969	-0.04605	0.8141	0.9287	no	down	7.928	5.471	6.438	6.76	6.249	6.364	6.612	6.458
ENSAPLG00000009179	KANSL1	0.84	-0.2519	0.1061	0.3273	no	down	13.432	12.84	10.825	9.801	8.737	10.695	12.366	9.744
ENSAPLG00000000792	-	0.744	-0.4275	0.2454	0.5268	no	down	4.578	5.999	5.365	4.148	0.585	2.796	5.314	2.51
ENSAPLG00000006894	RAB33B	0.93	-0.105	0.5109	0.7564	no	down	5.252	7.398	6.609	6.032	5.376	5.253	6.42	5.554
ENSAPLG00000007846	-	0.788	-0.3438	0.01604	0.1026	no	down	113.268	87.871	91.321	71.063	71.506	72.547	97.487	71.705
ENSAPLG00000010518	EDN2	0.871	-0.1986	0.484	0.7379	no	down	0	1.331	2.165	0.439	0.604	0.527	1.165	0.523
ENSAPLG00000002621	KIAA0922	1.367	0.4513	0.009258	0.06974	no	up	3.109	3.631	3.048	4.916	3.807	4.265	3.263	4.329
ENSAPLG00000008602	EEF1D	0.786	-0.3466	0.03175	0.1607	no	down	127.042	111.799	92.803	79.428	80.597	87.375	110.548	82.467
ENSAPLG00000010034	PREX1	1.412	0.4978	0.002176	0.02464	no	up	1.59	1.458	1.681	2.204	1.922	2.401	1.576	2.176
ENSAPLG00000003627	FKBP5	0.505	-0.9851	0.001222	0.01596	no	down	40.214	69.375	21.916	11.995	18.339	21.493	43.835	17.276
ENSAPLG00000002470	MINPP1	1.353	0.436	0.1031	0.3214	no	up	66.565	30.758	71.181	76.357	69.789	72.868	56.168	73.005
ENSAPLG00000016151	IGJ	3.138	1.65	2.062e-07	1.57e-05	yes	up	26.149	49.891	74.457	204.334	299.062	118.603	50.166	207.333
ENSAPLG00000002647	CD9	1.368	0.4525	0.087	0.2915	no	up	4.417	7.105	7.141	12.384	8.375	7.767	6.221	9.509
ENSAPLG00000008107	SIX4	0.64	-0.643	0.01647	0.1047	no	down	2.374	2.104	3.419	1.625	1.467	1.327	2.632	1.473
ENSAPLG00000003092	CALML4	0.66	-0.5994	0.09052	0.2976	no	down	42.066	23.849	33.957	25.565	20.149	3.643	33.291	16.452
ENSAPLG00000008905	APBA1	0.793	-0.3353	0.1575	0.4146	no	down	1.238	1.81	1.576	1.027	1.124	1.036	1.541	1.062
ENSAPLG00000009967	TGFBR1	0.972	-0.04087	0.8183	0.9313	no	down	13.039	9.659	10.55	10.579	10.502	11.401	11.083	10.827
ENSAPLG00000000614	RMDN1	0.735	-0.4447	0.00974	0.07199	no	down	30.938	30.856	36.35	18.815	23.566	22.124	32.715	21.502
ENSAPLG00000011162	AMICA1	1.894	0.9218	0.003391	0.03417	no	up	1.479	1.272	1.234	2.892	3.686	2.118	1.328	2.899
ENSAPLG00000009098	GPX8	0.957	-0.06361	0.8621	0.9509	no	down	0.795	0.822	0.665	0.728	0.771	0.508	0.761	0.669
ENSAPLG00000010492	PDK3	0.767	-0.3832	0.04061	0.1875	no	down	43.686	37.531	27.13	28.277	23.529	24.939	36.116	25.582
ENSAPLG00000006179	CAST	0.956	-0.06423	0.7755	0.9125	no	down	8.109	6.244	7.787	8.495	6.667	4.858	7.38	6.673
ENSAPLG00000014938	-	0.918	-0.1239	0.7347	0.8899	no	down	3.692	2.319	1.291	1.426	1.681	2.749	2.434	1.952
ENSAPLG00000011180	TLE3	0.913	-0.1307	0.642	0.8388	no	down	3.451	4.443	1.757	2.712	1.718	1.384	3.217	1.938
ENSAPLG00000009182	ARL5A	0.877	-0.1894	0.3683	0.6512	no	down	10.303	17.557	15.393	10.15	12.6	13.321	14.418	12.024
ENSAPLG00000002583	PARD3B	1.132	0.1788	0.2389	0.519	no	up	5.584	6.205	6.134	6.202	5.905	7.315	5.974	6.474
ENSAPLG00000016279	SNRNP48	0.983	-0.02494	0.9133	0.9694	no	down	7.435	6.586	6.998	5.673	5.831	7.748	7.006	6.417
ENSAPLG00000012468	FRMD4B	0.805	-0.3133	0.123	0.3571	no	down	15.555	10.403	19.542	9.413	9.443	13.802	15.167	10.886
ENSAPLG00000010167	-	0.511	-0.9695	0.0001428	0.003195	no	down	35.486	30.543	22.809	17.599	12.117	8.228	29.613	12.648
ENSAPLG00000003968	-	0.973	-0.03886	0.9131	0.9693	no	down	0	37.893	16.447	14.857	16.101	17.388	18.113	16.115
ENSAPLG00000003009	-	2.192	1.132	7.081e-05	0.001866	yes	up	3.843	4.022	6.932	11.018	13.854	11.363	4.932	12.078
ENSAPLG00000007027	USP33	0.98	-0.02923	0.8629	0.9509	no	down	8.964	11.313	11.044	9.502	11.059	9.847	10.44	10.136
ENSAPLG00000009370	-	1.352	0.4347	0.1986	0.4723	no	up	1.197	0.636	0.551	1.226	1.514	0.894	0.795	1.211
ENSAPLG00000010503	EEF2	0.627	-0.6733	1.273e-06	7.097e-05	no	down	1371.38	1157.44	1078.71	741.167	719.891	650.941	1202.51	704
ENSAPLG00000010279	PALB2	1.2	0.2635	0.206	0.4807	no	up	2.405	1.673	2.412	2.523	1.996	2.015	2.163	2.178
ENSAPLG00000013448	KANK1	1.07	0.09711	0.5772	0.7986	no	up	30.797	22.88	23.74	30.591	24.142	24.44	25.806	26.391
ENSAPLG00000012942	YME1L1	0.986	-0.01974	0.898	0.9628	no	down	38.595	47.532	44.735	38.857	44.486	39.183	43.621	40.842
ENSAPLG00000010127	RBMX2	1.172	0.2292	0.372	0.6542	no	up	15.524	9.199	13.683	9.502	15.024	17.483	12.802	14.003
ENSAPLG00000004781	XRCC2	0.787	-0.3447	0.332	0.6171	no	down	7.485	2.447	2.175	1.934	2.702	3.116	4.036	2.584
ENSAPLG00000006118	FABP	0.436	-1.199	0.001054	0.01444	yes	down	3.481	3.445	6.533	1.286	1.281	0.405	4.486	0.991
ENSAPLG00000007832	-	0.819	-0.2881	0.4239	0.6952	no	down	0.111	0.499	0.456	0.259	0.306	0.028	0.355	0.198
ENSAPLG00000001991	LIPT1	1.288	0.3649	0.2407	0.5213	no	up	9.025	1.683	3.846	4.786	6.723	5.442	4.851	5.65
ENSAPLG00000007164	-	1.714	0.7776	0.0002944	0.005573	no	up	3.491	2.809	4.036	6.142	6.379	5.159	3.445	5.893
ENSAPLG00000005037	TMEM41A	0.618	-0.6944	2.689e-05	0.0008615	no	down	55.87	52.298	44.611	27.051	32.09	27.961	50.926	29.034
ENSAPLG00000010076	EIF2A	0.915	-0.1285	0.3446	0.6268	no	down	20.122	21.315	22.116	16.751	19.462	18.038	21.184	18.084
ENSAPLG00000013756	TRMT2B	0.771	-0.3745	0.2949	0.5804	no	down	8.944	2.221	2.687	3.909	1.458	3.257	4.617	2.875
ENSAPLG00000015824	SCO1	0.977	-0.03396	0.8904	0.9608	no	down	31.3	35.896	27.509	30.192	24.606	34.316	31.568	29.705
ENSAPLG00000012182	-	1.106	0.1449	0.3891	0.6659	no	up	10.745	9.6	8.556	10.549	9.796	10.026	9.634	10.124
ENSAPLG00000001237	A4GALT	1.243	0.3136	0.3841	0.6623	no	up	0.221	0.108	0.342	0.449	0.223	0.461	0.224	0.378
ENSAPLG00000000626	CIZ1	0.982	-0.02628	0.8837	0.9578	no	down	8.331	6.919	7.188	5.963	7.66	8.134	7.479	7.252
ENSAPLG00000007424	-	0.805	-0.3137	0.08187	0.2822	no	down	54.511	73.789	62.255	40.96	52.546	49.849	63.518	47.785
ENSAPLG00000008897	EPC1	1.145	0.1954	0.1804	0.4471	no	up	4.729	4.551	4.672	5.055	5.051	5.103	4.651	5.07
ENSAPLG00000010624	SLC44A3	1.376	0.4609	0.01549	0.1002	no	up	4.96	6.156	5.688	7.458	8.487	6.76	5.601	7.568
ENSAPLG00000010422	PDIK1L	0.951	-0.07274	0.6809	0.8626	no	down	6.842	4.844	5.308	5.374	4.986	4.641	5.665	5
ENSAPLG00000004352	TLK1	1.156	0.209	0.2471	0.5283	no	up	5.554	6.811	6.922	6.551	7.335	7.277	6.429	7.054
ENSAPLG00000010870	-	1.072	0.1003	0.4565	0.7185	no	up	67.631	64.815	65.844	60.374	71.785	69.601	66.097	67.253
ENSAPLG00000016235	AKT2	0.798	-0.3252	0.1016	0.319	no	down	42.78	35.984	33.321	28.607	23.353	37.3	37.362	29.753
ENSAPLG00000005944	RNF169	0.917	-0.1248	0.714	0.8789	no	down	7.425	4.071	1.776	3.759	1.588	1.506	4.424	2.284
ENSAPLG00000003063	-	0.753	-0.4087	0.1719	0.4353	no	down	1.982	1.576	1.054	1.167	0.734	1.139	1.537	1.013
ENSAPLG00000012973	CAND1	0.981	-0.02819	0.8451	0.9436	no	down	11.279	11.978	13.446	11.686	11.17	11.307	12.234	11.388
ENSAPLG00000006048	ACAT2	0.785	-0.3486	0.1703	0.4334	no	down	296.774	524.047	430.361	203.147	311.755	387.61	417.061	300.837
ENSAPLG00000014563	-	2.757	1.463	2.002e-12	5.929e-10	yes	up	9.125	6.694	10.692	22.883	25.043	27.189	8.837	25.038
ENSAPLG00000016359	CTNND2	1.06	0.08416	0.725	0.8856	no	up	1.459	1.507	1.291	1.306	1.235	1.779	1.419	1.44
ENSAPLG00000010840	PIAS4	0.981	-0.02796	0.8957	0.9617	no	down	7.616	4.883	4.549	5.723	4.745	5.376	5.683	5.281
ENSAPLG00000011244	KANK3	0.918	-0.1235	0.5985	0.8109	no	down	5.161	6.85	4.615	5.554	4.392	4.415	5.542	4.787
ENSAPLG00000015628	RASL12	1.188	0.248	0.4956	0.745	no	up	0.926	1.536	1.282	2.174	1.625	0.913	1.248	1.571
ENSAPLG00000009533	TAF13	0.912	-0.1334	0.6153	0.8214	no	down	50.145	24.123	25.221	30.421	21.468	31.689	33.163	27.859
ENSAPLG00000010299	-	0.936	-0.09619	0.7292	0.8866	no	down	23.895	12.791	16.656	14.338	16.5	22.416	17.781	17.751
ENSAPLG00000000958	ANKS4B	0.838	-0.2551	0.3878	0.6652	no	down	42.287	1.781	15.592	1.266	19.026	1.271	19.887	7.188
ENSAPLG00000004908	-	1.08	0.1108	0.565	0.7933	no	up	24.278	23.311	18.147	26.692	20.706	19.911	21.912	22.436
ENSAPLG00000011056	TNKS2	1.165	0.22	0.1584	0.4157	no	up	5.715	5.862	6.552	6.491	7.178	6.976	6.043	6.882
ENSAPLG00000005797	PPCS	0.821	-0.2838	0.1346	0.3766	no	down	20.827	22.43	19.191	17	13.111	17.605	20.816	15.905
ENSAPLG00000013133	SDHC	0.842	-0.2476	0.1429	0.391	no	down	244.104	196.656	184.922	172.616	162.53	141.367	208.561	158.838
ENSAPLG00000014648	PHLDA2	2.095	1.067	0.00179	0.02135	yes	up	2.354	5.089	2.706	8.834	8.71	10.318	3.383	9.287
ENSAPLG00000010114	COL8A1	1.101	0.1394	0.7042	0.8747	no	up	0.292	0.763	0.731	0.828	0.808	0.386	0.595	0.674
ENSAPLG00000003798	BDNF	1.254	0.327	0.3453	0.6276	no	up	0	0.558	0.294	0.489	0.483	0.763	0.284	0.578
ENSAPLG00000008228	-	0.631	-0.6634	0.0006986	0.01066	no	down	1743.61	1739.66	1086.69	911.071	737.366	893.23	1523.32	847.222
ENSAPLG00000006898	EXOC6B	0.969	-0.04508	0.8645	0.9513	no	down	1.57	1.722	1.842	1.785	1.968	1.299	1.711	1.684
ENSAPLG00000015221	DLG5	1.118	0.161	0.4483	0.7115	no	up	1.006	1.047	1.026	0.927	1.189	1.186	1.026	1.101
ENSAPLG00000003533	LRWD1	2.01	1.007	9.704e-06	0.0003826	yes	up	3.823	3.092	4.245	8.505	5.831	8.859	3.72	7.732
ENSAPLG00000006110	BTAF1	1.06	0.08433	0.5991	0.8113	no	up	3.964	4.883	4.881	4.886	4.522	4.67	4.576	4.693
ENSAPLG00000015162	BICC1	1.259	0.3321	0.2793	0.5645	no	up	0.986	2.427	2.754	2.582	2.201	3.144	2.056	2.642
ENSAPLG00000008488	PSMA5	0.917	-0.1243	0.3897	0.6662	no	down	66.585	72.526	60.289	54.91	54.746	62.267	66.467	57.308
ENSAPLG00000008408	USP38	0.977	-0.03311	0.8269	0.9353	no	down	17.637	19.504	15.45	16.362	16.045	18.725	17.53	17.044
ENSAPLG00000011816	NOLC1	0.89	-0.1688	0.4118	0.6869	no	down	28.493	14.425	16.903	12.793	13.12	21.446	19.94	15.786
ENSAPLG00000011322	IFNAR1	1.177	0.235	0.2239	0.5031	no	up	9.447	12.115	10.303	13.75	13.037	9.386	10.622	12.058
ENSAPLG00000002698	SCUBE2	2.512	1.329	0.0001814	0.003861	yes	up	0.302	0.362	0.361	0.389	1.514	2.09	0.342	1.331
ENSAPLG00000013325	ITSN2	1.097	0.1333	0.382	0.6611	no	up	9.256	10.207	10.55	12.055	9.963	9.857	10.004	10.625
ENSAPLG00000003030	-	0.956	-0.0647	0.8344	0.9387	no	down	5.021	4.022	6.476	4.098	7.447	3.879	5.173	5.141
ENSAPLG00000011378	-	0.69	-0.5361	0.001093	0.01468	no	down	117.565	96.131	105.214	61.66	68.136	67.972	106.303	65.923
ENSAPLG00000009211	C1orf123	0.96	-0.05832	0.8033	0.9243	no	down	21.772	14.337	15.763	12.972	16.444	17.567	17.291	15.661
ENSAPLG00000012140	NSL1	0.934	-0.09882	0.5247	0.7659	no	down	11.631	11	10.854	10.878	9.592	10.601	11.162	10.357
ENSAPLG00000002499	CCDC18	1.37	0.4539	0.1685	0.4315	no	up	0.221	0.362	0.399	0.439	0.622	0.377	0.327	0.479
ENSAPLG00000010197	SULT2B1	1.104	0.143	0.5655	0.7933	no	up	67.239	32.148	36.749	55.558	40.113	47.449	45.379	47.707
ENSAPLG00000014366	RAD54B	1.068	0.09482	0.7544	0.9008	no	up	0.775	1.262	1.206	1.426	0.845	0.979	1.081	1.083
ENSAPLG00000013492	NRAP	1.26	0.3337	0.1167	0.346	no	up	2.445	2.799	1.662	2.662	3.055	2.711	2.302	2.809
ENSAPLG00000003137	PDCD4	1.065	0.09052	0.7384	0.8916	no	up	64.552	43.882	53.006	87.584	37.736	44.577	53.813	56.632
ENSAPLG00000008702	KBP	1.719	0.7814	0.01981	0.1174	no	up	0.493	0.548	0.418	1.137	0.771	1.073	0.486	0.994
ENSAPLG00000013985	C1orf198	1.269	0.3434	0.1575	0.4146	no	up	10.765	8.377	7.701	12.354	10.149	10.299	8.948	10.934
ENSAPLG00000007706	EDEM3	1.095	0.1308	0.5888	0.8053	no	up	9.699	17.048	17.51	12.972	15.544	18.255	14.752	15.59
ENSAPLG00000016388	IREB2	1.058	0.08113	0.564	0.7932	no	up	15.293	17.351	17.881	17.509	16.769	16.635	16.842	16.971
ENSAPLG00000008935	MYEF2	1.427	0.5128	0.003508	0.03499	no	up	4.678	4.629	4.814	7.359	5.664	6.364	4.707	6.462
ENSAPLG00000001192	PPM1K	1.098	0.1347	0.6686	0.8545	no	up	7.445	5.637	5.327	2.742	8.078	8.793	6.136	6.538
ENSAPLG00000009457	ENPP1	0.587	-0.7697	0.002906	0.0304	no	down	4.296	5.833	4.435	2.662	1.514	3.832	4.855	2.669
ENSAPLG00000003309	ULK2	0.82	-0.2868	0.1277	0.3644	no	down	76.978	98.783	103.429	59.606	74.663	82.612	93.063	72.294
ENSAPLG00000014444	PRKD3	1.249	0.3213	0.06145	0.2406	no	up	2.515	2.133	2.08	2.682	3.046	2.448	2.243	2.725
ENSAPLG00000009766	MTUS1	1.294	0.3716	0.02647	0.1435	no	up	15.343	13.75	11.139	15.764	17.865	16.287	13.411	16.639
ENSAPLG00000010362	-	0.752	-0.411	0.01533	0.09972	no	down	35.767	42.747	34.308	23.671	20.957	29.542	37.607	24.723
ENSAPLG00000000592	PANK3	0.933	-0.1003	0.6068	0.8158	no	down	16.219	21.51	20.938	15.764	19.62	16.155	19.556	17.18
ENSAPLG00000001833	KCNS3	0.898	-0.1558	0.6754	0.8594	no	down	0.282	0.284	0.484	0.249	0.353	0.188	0.35	0.263
ENSAPLG00000002281	NCF4	1.08	0.1106	0.6928	0.8682	no	up	2.415	2.221	3.276	2.553	3.268	2.372	2.637	2.731
ENSAPLG00000015867	STIP1	0.936	-0.09482	0.7418	0.8937	no	down	97.251	118.336	101.264	46.345	106.382	110.535	105.617	87.754
ENSAPLG00000013806	CDC7	2.387	1.255	0.0005583	0.009079	yes	up	0.423	0.382	0.323	1.545	3.343	0.461	0.376	1.783
ENSAPLG00000006011	SMCR8	0.771	-0.376	0.02333	0.1316	no	down	5.825	6.674	5.451	4.058	4.216	4.604	5.983	4.293
ENSAPLG00000004044	RALGDS	1.103	0.1418	0.4964	0.7456	no	up	3.853	2.985	2.801	4.108	3.111	3.013	3.213	3.411
ENSAPLG00000008248	ABTB2	0.981	-0.02803	0.9245	0.975	no	down	0.563	0.636	0.703	0.698	0.548	0.518	0.634	0.588
ENSAPLG00000010905	GMCL1	0.818	-0.2901	0.05352	0.2208	no	down	30.224	23.468	25.268	21.826	19.508	19.271	26.32	20.202
ENSAPLG00000008321	-	0.833	-0.2638	0.02014	0.1184	no	down	59.029	54.412	53.689	43.872	43.947	43.156	55.71	43.658
ENSAPLG00000004542	-	1.351	0.4343	0.05707	0.2296	no	up	1.449	1.497	1.386	1.795	2.201	1.76	1.444	1.919
ENSAPLG00000006985	SLC12A2	1.243	0.3141	0.3278	0.6135	no	up	0.724	1.135	2.64	1.645	1.662	2.222	1.5	1.843
ENSAPLG00000014851	JUP	0.906	-0.1424	0.5204	0.7628	no	down	9.377	7.017	7.283	8.495	4.81	7.211	7.892	6.839
ENSAPLG00000010877	UBE2D1	1.049	0.06967	0.7087	0.8755	no	up	5.976	5.539	7.483	7.468	6.685	10.525	6.333	8.226
ENSAPLG00000009430	HMGN1	1.512	0.5962	0.0005173	0.008514	no	up	20.978	20.708	26.379	35.098	33.594	32.197	22.688	33.63
ENSAPLG00000002301	C10orf88	1.024	0.03442	0.8547	0.9488	no	up	4.427	3.866	3.846	3.619	4.086	4.82	4.046	4.175
ENSAPLG00000009487	LMNA	0.979	-0.03049	0.9011	0.9642	no	down	34.711	36.669	18.783	30.67	20.892	31.049	30.054	27.537
ENSAPLG00000013379	FRRS1	0.778	-0.3627	0.2085	0.4832	no	down	9.981	6.664	4.302	5.484	3.203	5.413	6.982	4.7
ENSAPLG00000006509	ERAP1	1.363	0.4473	0.02521	0.1388	no	up	35.717	22.264	23.673	32.575	38.822	36.283	27.218	35.893
ENSAPLG00000009287	SREK1IP1	1.321	0.4014	0.04632	0.2034	no	up	3.33	3.944	3.523	3.709	4.81	5.206	3.599	4.575
ENSAPLG00000007771	MMP24	0.727	-0.4598	0.1068	0.3285	no	down	2.787	2.456	2.754	1.256	2.108	1.779	2.666	1.714
ENSAPLG00000003734	ST6GALNAC1	0.913	-0.132	0.7133	0.8785	no	down	0.201	0.206	0.332	0.399	0.093	0.066	0.246	0.186
ENSAPLG00000014305	-	0.792	-0.3367	0.3604	0.6429	no	down	2.898	0.891	0.893	0.857	1.263	0.763	1.561	0.961
ENSAPLG00000006437	PTP4A2	0.735	-0.4445	0.002677	0.0286	no	down	63.083	72.898	56.234	42.596	44.282	45.029	64.072	43.969
ENSAPLG00000002228	-	1.071	0.09869	0.7689	0.9087	no	up	2.002	0.763	1.177	1.605	1.012	1.44	1.314	1.352
ENSAPLG00000008827	CD226	2.025	1.018	0.004961	0.04539	yes	up	0.101	0	0.294	0.947	0.854	1.158	0.132	0.986
ENSAPLG00000009986	-	1.998	0.9989	2.76e-05	0.0008745	no	up	9.186	5.608	8.47	15.026	17.763	13.943	7.755	15.577
ENSAPLG00000001713	AGTR1	1.178	0.2365	0.5198	0.7626	no	up	0.503	0.538	0.674	0.828	0.808	0.518	0.572	0.718
ENSAPLG00000007732	VPS11	0.835	-0.26	0.1194	0.3508	no	down	21.642	16.245	14.595	14.548	14.216	12.804	17.494	13.856
ENSAPLG00000012742	GLS	1.174	0.2313	0.2384	0.5188	no	up	2.706	2.867	3.513	4.098	3.714	3.295	3.029	3.702
ENSAPLG00000008493	-	1.282	0.3586	0.201	0.4751	no	up	2.686	1.762	3.115	4.258	2.34	2.815	2.521	3.138
ENSAPLG00000012941	GFPT2	0.529	-0.9185	0.01238	0.08506	no	down	5.846	1.057	1.833	1.047	1.291	0.358	2.912	0.899
ENSAPLG00000009231	-	1.052	0.07314	0.62	0.8237	no	up	13.18	12.194	12.136	11.128	13.362	13.114	12.503	12.535
ENSAPLG00000003706	KLHL2	0.946	-0.08051	0.6669	0.8533	no	down	6.62	5.529	6.448	4.706	6.351	5.677	6.199	5.578
ENSAPLG00000011035	GNB1	0.965	-0.05125	0.6614	0.8494	no	down	67.702	59.55	58.874	57.153	54.978	58.162	62.042	56.764
ENSAPLG00000005790	-	1.587	0.6665	0.008973	0.0683	no	up	1.67	1.869	2.668	3.988	2.405	3.06	2.069	3.151
ENSAPLG00000005831	GGPS1	1.18	0.2382	0.4551	0.7177	no	up	3.21	1.478	3.058	3.49	2.711	2.815	2.582	3.005
ENSAPLG00000015837	ZFP3	0.771	-0.376	0.2009	0.4751	no	down	3.622	2.525	1.88	1.964	1.207	2.09	2.676	1.754
ENSAPLG00000014105	STK31	1.383	0.4678	0.1637	0.4231	no	up	0.02	0.088	0	0.13	0.065	0.179	0.036	0.125
ENSAPLG00000015176	LHPP	0.86	-0.2168	0.2897	0.5743	no	down	30.596	16.216	26.465	26.702	19.592	20.241	24.426	22.178
ENSAPLG00000005269	NEK1	1.481	0.5666	0.01798	0.1106	no	up	1.087	1.615	1.975	2.503	2.293	2.137	1.559	2.311
ENSAPLG00000005166	B4GALT3	0.886	-0.1739	0.5722	0.7959	no	down	16.108	16.96	10.341	11.088	8.05	15.176	14.47	11.438
ENSAPLG00000003590	SYK	1.5	0.5845	0.04563	0.2019	no	up	0.885	0.558	0.75	1.097	1.114	1.186	0.731	1.132
ENSAPLG00000001930	KCNJ2	0.708	-0.4974	0.1461	0.3958	no	down	0.06	0.548	1.168	0.13	0.344	0.047	0.592	0.174
ENSAPLG00000003469	ARHGDIB	1.379	0.4631	0.01317	0.08916	no	up	24.75	24.603	32.998	39.465	31.793	38.637	27.45	36.632
ENSAPLG00000008709	BNIP3L	0.989	-0.01631	0.9142	0.9698	no	down	40.325	45.408	42.076	42.925	34.774	37.159	42.603	38.286
ENSAPLG00000013367	PHF2	1.172	0.2289	0.2818	0.5663	no	up	2.696	2.544	3.162	3.859	2.711	2.768	2.801	3.113
ENSAPLG00000005049	EIF4G3	0.775	-0.367	0.007159	0.05855	no	down	18.04	16.813	18.346	11.865	13.584	13.199	17.733	12.883
ENSAPLG00000006350	STRBP	0.956	-0.06555	0.7082	0.8754	no	down	9.337	12.742	12.012	10.818	10.325	9.885	11.364	10.343
ENSAPLG00000007080	LLGL1	0.904	-0.1462	0.6426	0.8389	no	down	8.321	9.228	4.159	5.225	3.891	7.522	7.236	5.546
ENSAPLG00000009847	-	0.923	-0.1159	0.5859	0.804	no	down	5.272	4.326	6.125	4.866	4.262	4.171	5.241	4.433
ENSAPLG00000009803	-	0.998	-0.002276	0.9929	0.9971	no	down	18.422	37.227	38.221	25.476	33.195	30.908	31.29	29.86
ENSAPLG00000009815	-	1.158	0.2115	0.3326	0.6173	no	up	17.345	21.784	13.228	18.526	16.556	23.254	17.452	19.445
ENSAPLG00000008186	-	0.729	-0.4568	0.001399	0.01785	no	down	75.549	67.663	64.629	41.429	50.15	49.332	69.28	46.97
ENSAPLG00000004725	CACNA1C	1.066	0.09166	0.7971	0.9214	no	up	0.03	0.176	0.256	0.309	0.084	0.104	0.154	0.166
ENSAPLG00000016178	-	1.239	0.3089	0.0395	0.1838	no	up	31.089	34.379	34.432	41.19	43.437	36.65	33.3	40.426
ENSAPLG00000005392	TRADD	1.477	0.5629	0.02422	0.1346	no	up	2.455	2.672	1.643	4.477	2.981	2.749	2.257	3.402
ENSAPLG00000014930	NDUFA8	0.713	-0.4883	0.000302	0.005698	no	down	253.712	235.439	201.302	144.857	148.621	160.648	230.151	151.375
ENSAPLG00000009128	C2CD2L	0.923	-0.116	0.4345	0.7027	no	down	4.095	4.345	4.596	3.689	3.603	3.794	4.345	3.695
ENSAPLG00000015927	SNX8	1.373	0.4577	0.05242	0.2183	no	up	2.717	3.875	3.741	4.587	4.791	4.679	3.444	4.686
ENSAPLG00000002530	TRIM8	0.83	-0.2688	0.1868	0.4556	no	down	7.023	8.661	5.109	5.743	4.903	5.037	6.931	5.228
ENSAPLG00000012047	-	1.398	0.4835	0.00234	0.02585	no	up	14.991	13.779	17.729	20.271	22.006	20.505	15.5	20.927
ENSAPLG00000007179	NUP153	0.96	-0.05911	0.8632	0.9511	no	down	9.397	4.511	6.533	5.673	7.252	4.538	6.814	5.821
ENSAPLG00000002080	-	1.252	0.3241	0.06514	0.2487	no	up	5.956	5.02	4.947	6.551	5.673	6.59	5.308	6.271
ENSAPLG00000003407	NFIA	0.74	-0.4345	0.006155	0.05271	no	down	13.925	13.123	11.091	8.904	8.784	9.631	12.713	9.106
ENSAPLG00000013936	AP1AR	0.912	-0.1332	0.2824	0.5669	no	down	52.459	60.411	49.986	45.348	44.04	47.242	54.285	45.543
ENSAPLG00000015006	-	0.608	-0.7176	0.04246	0.1934	no	down	13.733	8.416	11.898	5.434	2.786	3.728	11.349	3.983
ENSAPLG00000005993	TERF1	1.106	0.1456	0.6876	0.8663	no	up	1.187	0.47	1.301	1.167	1.3	0.772	0.986	1.08
ENSAPLG00000003456	EEF2K	1.352	0.4354	0.0694	0.2574	no	up	5.916	8.191	6.077	10.968	5.775	10.045	6.728	8.929
ENSAPLG00000004010	-	1.188	0.2487	0.4837	0.7377	no	up	0.292	0.979	0.826	1.037	0.631	0.96	0.699	0.876
ENSAPLG00000013387	ATP13A1	0.931	-0.1036	0.5305	0.7704	no	down	15.877	13.799	12.876	14.079	10.381	12.973	14.184	12.478
ENSAPLG00000014830	QPCT	1.111	0.1523	0.6486	0.8413	no	up	2.083	27.822	14.548	20.261	37.429	3.785	14.818	20.492
ENSAPLG00000009191	CAB39L	1.512	0.5961	0.1088	0.3319	no	up	0.262	0.294	0.361	0.897	0.585	0.471	0.306	0.651
ENSAPLG00000013289	NR1H4	1.364	0.4475	0.04713	0.2056	no	up	16.893	12.536	18.175	16.901	28.107	18.932	15.868	21.313
ENSAPLG00000005147	TSC22D1	0.945	-0.08158	0.8099	0.9274	no	down	0.926	0.891	0.399	0.578	0.464	0.894	0.739	0.645
ENSAPLG00000015325	ADCY9	0.999	-0.001973	0.9894	0.9968	no	down	17.436	14.631	16.133	13.211	16.175	14.856	16.067	14.747
ENSAPLG00000009115	TMEM171	0.966	-0.04974	0.8933	0.9613	no	down	1.65	0.793	3.172	2.572	0.576	1.902	1.872	1.683
ENSAPLG00000014660	CSNK1E	0.834	-0.2626	0.1962	0.4685	no	down	11.751	7.261	10.085	7.578	7.781	8.746	9.699	8.035
ENSAPLG00000014605	CHST15	1.063	0.08835	0.7165	0.8806	no	up	4.699	3.112	4.359	5.075	4.253	3.286	4.057	4.205
ENSAPLG00000008650	-	0.87	-0.2004	0.4284	0.6985	no	down	15.474	9.366	10.493	13.241	9.146	6.665	11.778	9.684
ENSAPLG00000005429	KIF13B	0.993	-0.01077	0.9463	0.9839	no	down	8.139	8.925	7.777	8.405	6.667	9.132	8.28	8.068
ENSAPLG00000004396	-	0.993	-0.009767	0.9633	0.9897	no	down	40.406	44.89	43.481	56.356	30.929	35.991	42.926	41.092
ENSAPLG00000010997	RPS11	0.718	-0.4772	0.004616	0.04302	no	down	810.708	624.582	518.207	383.162	394.756	456.091	651.166	411.336
ENSAPLG00000013842	CACNA1H	1.289	0.366	0.2465	0.5279	no	up	1.69	0.617	1.035	2.104	0.947	1.403	1.114	1.485
ENSAPLG00000007792	-	0.952	-0.07156	0.7859	0.9172	no	down	3.381	3.337	3.286	3.121	3.547	3.003	3.335	3.224
ENSAPLG00000001109	CLIC4	0.863	-0.2118	0.07943	0.2776	no	down	69.15	66.645	64.6	51.011	54.57	56.599	66.798	54.06
ENSAPLG00000006904	-	1.781	0.8329	0.003312	0.03359	no	up	317.128	264.426	570.852	1086.3	692.862	639.164	384.135	806.108
ENSAPLG00000015067	WDR52	1.173	0.2308	0.5162	0.7596	no	up	0.322	0.039	0.133	0.469	0.046	0.207	0.165	0.241
ENSAPLG00000009715	WIPI2	0.831	-0.267	0.1261	0.3618	no	down	19.468	18.163	14.443	13.58	13.603	14.508	17.358	13.897
ENSAPLG00000002212	BLCAP	0.798	-0.3264	0.08707	0.2915	no	down	83.236	71.029	59.434	53.534	45.972	81.698	71.233	60.401
ENSAPLG00000009901	TPPP	1.064	0.08943	0.7047	0.875	no	up	2.596	2.456	2.232	1.625	3.343	3.681	2.428	2.883
ENSAPLG00000013350	LDLRAD3	0.837	-0.256	0.4457	0.7095	no	down	2.063	1.585	1.32	0.957	1.179	1.506	1.656	1.214
ENSAPLG00000006763	OPHN1	1.394	0.4793	0.03245	0.1633	no	up	1.7	1.399	1.424	2.572	1.903	1.958	1.508	2.144
ENSAPLG00000004446	-	0.926	-0.1113	0.5694	0.7947	no	down	3.109	1.996	1.975	2.453	1.866	2.457	2.36	2.259
ENSAPLG00000001655	SEPT12	1.461	0.5471	0.02731	0.1458	no	up	3.179	2.691	3.352	5.085	4.169	4.18	3.074	4.478
ENSAPLG00000007749	ENG	0.853	-0.2291	0.4891	0.7412	no	down	57.147	59.462	50.034	51.589	25.516	37.149	55.548	38.085
ENSAPLG00000006888	NXN	0.957	-0.06307	0.7652	0.9063	no	down	24.076	16.001	15.659	17.11	19.072	16.955	18.579	17.712
ENSAPLG00000016001	THRA	0.973	-0.03963	0.8892	0.9602	no	down	21.189	17.772	19.02	17.09	13.714	20.128	19.327	16.977
ENSAPLG00000012851	NXT2	0.956	-0.06441	0.6964	0.8699	no	down	21.863	22.753	20.568	17.369	15.692	22.425	21.728	18.495
ENSAPLG00000009043	PRRG3	0.556	-0.8479	3.36e-05	0.001034	no	down	22.195	29.995	19.39	11.098	11.124	13.613	23.86	11.945
ENSAPLG00000004835	NUDCD1	0.946	-0.08038	0.6133	0.8198	no	down	7.777	8.504	8.594	8.545	7.41	6.929	8.292	7.628
ENSAPLG00000008335	-	0.985	-0.02176	0.8847	0.9581	no	down	11.751	11.47	12.449	10.749	12.424	11.947	11.89	11.707
ENSAPLG00000001284	SPRY1	1.111	0.1522	0.5347	0.7736	no	up	7.083	7.33	9.021	10.41	7.874	6.675	7.811	8.32
ENSAPLG00000004841	EEF1B2	0.675	-0.5667	8.951e-05	0.002266	no	down	1178.4	1175.8	1008.38	774.699	690.745	624.731	1120.86	696.725
ENSAPLG00000011015	MFGE8	1.321	0.4012	0.05148	0.216	no	up	138.371	79.073	109.43	157.141	132.743	126.454	108.958	138.779
ENSAPLG00000008442	SLC7A4	1.107	0.1464	0.6889	0.8666	no	up	0.101	0.176	0.123	0.16	0.102	0.245	0.133	0.169
ENSAPLG00000004855	ATN1	0.838	-0.2549	0.3804	0.6602	no	down	6.228	11.753	9.334	10.041	6.147	4.754	9.105	6.981
ENSAPLG00000001860	THNSL1	0.713	-0.4876	0.005504	0.04909	no	down	44.541	39.85	39.712	31.478	30.149	22.096	41.368	27.908
ENSAPLG00000012626	SACS	1.441	0.5273	0.1497	0.4014	no	up	0.02	0.098	0.218	0.219	0.214	0.188	0.112	0.207
ENSAPLG00000014379	SLC13A2	0.478	-1.066	0.002964	0.03088	yes	down	0.553	0.773	0.836	0.199	0.195	0.235	0.721	0.21
ENSAPLG00000001632	FZD5	0.869	-0.2027	0.1838	0.4524	no	down	133.32	130.491	100.191	93.178	96.595	107.437	121.334	99.07
ENSAPLG00000011713	-	1.717	0.7803	0.01913	0.1154	no	up	0.674	2.124	1.31	3.171	2.897	2.269	1.369	2.779
ENSAPLG00000001220	RMI1	1.175	0.2332	0.416	0.6904	no	up	5.745	2.809	2.317	4.118	4.095	4.227	3.624	4.147
ENSAPLG00000003049	ABHD10	1.101	0.1394	0.6397	0.8372	no	up	2.908	2.916	3.333	2.882	3.278	3.577	3.052	3.246
ENSAPLG00000014976	RCHY1	0.735	-0.444	0.1519	0.4055	no	down	21.682	11.107	18.355	7.787	10.279	13.5	17.048	10.522
ENSAPLG00000011915	PARP3	1.149	0.2004	0.5811	0.8006	no	up	4.658	3.973	0.95	6.302	1.755	3.267	3.194	3.775
ENSAPLG00000013995	-	1.295	0.3725	0.1204	0.3524	no	up	6.057	5.705	6.799	9.891	6.286	7.324	6.187	7.834
ENSAPLG00000004947	TRIM25	0.743	-0.4286	0.107	0.3287	no	down	65.367	36.542	27.329	22.554	33.873	29.279	43.079	28.569
ENSAPLG00000007115	DAK	0.646	-0.6304	3.065e-05	0.00096	no	down	138.109	121.076	103.438	69.966	71.933	71.851	120.874	71.25
ENSAPLG00000010032	FXR1	0.96	-0.05837	0.7109	0.877	no	down	10.675	11.783	12.288	10.41	12.284	10.215	11.582	10.97
ENSAPLG00000015642	-	1.055	0.07668	0.7352	0.8899	no	up	2.173	1.732	1.757	1.745	2.201	1.732	1.887	1.893
ENSAPLG00000004846	-	0.915	-0.1275	0.6878	0.8664	no	down	8.572	12.957	9.258	8.834	6.992	4.255	10.262	6.694
ENSAPLG00000016371	-	1.543	0.6262	0.02464	0.1364	no	up	0.684	0.822	0.921	1.346	1.142	1.487	0.809	1.325
ENSAPLG00000015028	CUL5	0.876	-0.191	0.3338	0.6178	no	down	8.019	10.696	10.445	6.91	9.007	8.012	9.72	7.976
ENSAPLG00000010263	SMG5	0.949	-0.0759	0.6671	0.8534	no	down	16.842	22.871	16.608	15.016	18.97	18.546	18.774	17.511
ENSAPLG00000015981	RCC2	1.148	0.1985	0.1622	0.4208	no	up	30.385	32.608	29.826	31.408	32.833	37.187	30.94	33.809
ENSAPLG00000008675	KIAA0195	0.721	-0.4722	0.000581	0.009351	no	down	9.025	6.88	7.825	4.716	4.977	5.762	7.91	5.152
ENSAPLG00000015159	C3	1.973	0.9801	1.871e-08	2.051e-06	no	up	1243.7	1176.03	1656.84	2668.02	2644.67	2550.8	1358.86	2621.16
ENSAPLG00000014393	POLR3D	0.825	-0.2775	0.3227	0.6087	no	down	6.54	7.124	4.976	5.045	4.281	4.189	6.213	4.505
ENSAPLG00000003593	SMAD5	1.156	0.2095	0.1676	0.4303	no	up	16.52	15.257	18.45	19.084	18.951	16.861	16.742	18.299
ENSAPLG00000011445	GLYCTK	0.621	-0.6873	0.007858	0.06255	no	down	14.78	11.841	7.578	7.977	5.283	5.253	11.4	6.171
ENSAPLG00000004875	SORD	1.032	0.04522	0.757	0.9021	no	up	587.571	540.439	576.331	638.795	523.6	593.504	568.114	585.3
ENSAPLG00000006396	BCL7A	1.356	0.4393	0.01521	0.09914	no	up	4.98	6.459	5.546	7.079	8.264	8.492	5.662	7.945
ENSAPLG00000001792	DPYS	0.867	-0.2057	0.5761	0.7983	no	down	56.866	46.201	68.588	7.109	72.667	35.878	57.218	38.551
ENSAPLG00000011048	POC1B	0.944	-0.08371	0.6807	0.8626	no	down	9.548	7.34	6.714	7.468	6.676	6.731	7.867	6.958
ENSAPLG00000011449	ARMC2	1.507	0.5921	0.1043	0.324	no	up	0.02	0.166	0.047	0.319	0.186	0.151	0.078	0.219
ENSAPLG00000014502	SEMA6A	1.351	0.4345	0.06352	0.245	no	up	1.439	1.478	1.89	2.443	2.108	1.864	1.602	2.138
ENSAPLG00000009498	FAM49A	1.52	0.6037	0.03229	0.1628	no	up	2.274	3.073	5.83	6.142	5.683	5.893	3.726	5.906
ENSAPLG00000001227	-	0.648	-0.626	0.03299	0.1646	no	down	7.174	1.957	1.187	0	0.037	0.264	3.439	0.1
ENSAPLG00000003395	KPNA5	0.962	-0.0553	0.7609	0.9036	no	down	5.423	4.844	4.871	4.407	4.986	4.34	5.046	4.578
ENSAPLG00000014035	L3MBTL1	0.979	-0.0309	0.9326	0.9782	no	down	0.08	0.117	0.142	0.1	0.074	0.16	0.113	0.111
ENSAPLG00000005690	GIPC2	0.821	-0.2847	0.3306	0.6156	no	down	5.574	5.911	6.134	2.951	5.023	5.018	5.873	4.331
ENSAPLG00000008048	BCL9	1.101	0.139	0.3948	0.6714	no	up	5.171	4.815	5.773	5.873	4.55	5.856	5.253	5.426
ENSAPLG00000004067	-	0.607	-0.7192	0.001158	0.01535	no	down	67.681	48.021	40.937	33.073	21.691	30.041	52.213	28.268
ENSAPLG00000004612	TRIP4	0.896	-0.1577	0.3671	0.6502	no	down	12.415	10.804	10.417	10.689	8.032	9.631	11.212	9.451
ENSAPLG00000006022	AIMP1	0.934	-0.09886	0.6028	0.8133	no	down	32.467	30.68	22.287	21.128	25.34	28.488	28.478	24.985
ENSAPLG00000009209	TTLL1	0.829	-0.2711	0.2234	0.5025	no	down	4.89	6.283	4.833	3.709	3.946	4.688	5.335	4.114
ENSAPLG00000009465	UBL7	0.616	-0.6994	0.0001761	0.003778	no	down	34.459	30.083	25.135	19.104	16.073	14.978	29.892	16.718
ENSAPLG00000009105	UBE4B	1.052	0.07299	0.6038	0.8141	no	up	14.166	14.914	15.212	16.023	13.018	15.383	14.764	14.808
ENSAPLG00000014128	-	0.962	-0.05556	0.7542	0.9008	no	down	22.658	19.886	24.575	18.037	19.833	23.037	22.373	20.302
ENSAPLG00000014487	VIPAS39	0.762	-0.3917	0.009109	0.06904	no	down	11.268	11.548	10.901	8.156	8.422	7.484	11.239	8.021
ENSAPLG00000008674	C7orf26	0.872	-0.1977	0.3849	0.663	no	down	2.465	3.66	2.877	2.543	3.083	2.947	3.001	2.858
ENSAPLG00000013738	SC5D	0.683	-0.5494	7.885e-06	0.0003218	no	down	713.437	710.937	742.498	488.145	493.181	477.763	722.291	486.363
ENSAPLG00000012791	URB1	0.884	-0.1779	0.259	0.5412	no	down	2.304	2.456	2.279	1.815	2.071	1.977	2.346	1.954
ENSAPLG00000011598	NIT2	0.495	-1.015	2.249e-06	0.0001131	yes	down	133.039	85.894	79.68	35.716	42.796	51.177	99.538	43.23
ENSAPLG00000012881	SFT2D1	0.998	-0.002267	0.9905	0.9971	no	down	12.848	12.321	15.934	12.214	14.457	12.276	13.701	12.982
ENSAPLG00000004359	DHCR24	0.414	-1.272	8.079e-11	1.476e-08	yes	down	200.78	229.058	256.426	72.369	89.186	111.373	228.755	90.976
ENSAPLG00000011200	-	0.997	-0.005058	0.9806	0.9941	no	down	89.937	148.243	110.807	109.151	98.582	119.996	116.329	109.243
ENSAPLG00000004741	-	0.723	-0.4673	0.001669	0.02042	no	down	19.649	24.955	17.957	13.271	13.557	13.613	20.854	13.48
ENSAPLG00000001863	-	0.974	-0.03821	0.8918	0.9611	no	down	6.369	5.412	10.398	9.083	4.856	7.88	7.393	7.273
ENSAPLG00000011520	TMEM132C	0.955	-0.06617	0.8588	0.9493	no	down	0.191	0.117	1.605	0.12	0.186	0.132	0.638	0.146
ENSAPLG00000006643	RBM25	1.322	0.403	0.05728	0.2299	no	up	7.707	11.372	9.496	9.791	13.64	12.521	9.525	11.984
ENSAPLG00000009166	EIF4H	0.892	-0.1649	0.175	0.4389	no	down	125.915	132.076	112.25	100.556	103.578	107.418	123.414	103.851
ENSAPLG00000007000	-	1.206	0.2707	0.2449	0.5263	no	up	0.443	0.294	0	0.03	3.566	2.495	0.246	2.03
ENSAPLG00000005213	MYBL2	1.261	0.3341	0.2488	0.5303	no	up	6.671	3.973	9.325	9.273	10.325	5.536	6.656	8.378
ENSAPLG00000012488	SSFA2	1.688	0.755	2.216e-05	0.000745	no	up	5.906	7.477	7.844	10.499	12.823	10.874	7.076	11.399
ENSAPLG00000010796	PPIP5K1	0.947	-0.07787	0.6752	0.8594	no	down	3.179	4.032	3.343	3.051	2.869	3.333	3.518	3.084
ENSAPLG00000012864	TAGLN2	1.208	0.2723	0.4029	0.6789	no	up	37.407	48.922	102.223	50.064	79.752	94.558	62.851	74.791
ENSAPLG00000010475	SDCBP2	0.459	-1.125	0.001395	0.01781	yes	down	2.877	2.809	1.709	0.698	0.836	0.565	2.465	0.7
ENSAPLG00000009985	CTSD	0.671	-0.5756	0.0003852	0.006921	no	down	577.742	736.958	521.977	382.962	378.303	379.128	612.226	380.131
ENSAPLG00000009308	ATPAF1	0.667	-0.5834	0.002314	0.0257	no	down	12.788	10.794	9.22	6.511	6.212	7.324	10.934	6.682
ENSAPLG00000002425	UIMC1	0.778	-0.3617	0.07978	0.2784	no	down	4.014	3.533	3.618	2.792	2.182	3.097	3.722	2.69
ENSAPLG00000006155	MAN1B1	0.956	-0.06528	0.593	0.8077	no	down	30.264	32.481	30.368	27.51	27.726	26.229	31.038	27.155
ENSAPLG00000008645	GAB1	1.079	0.1098	0.4971	0.7461	no	up	5.161	4.511	4.862	5.314	5.376	4.67	4.845	5.12
ENSAPLG00000007625	C16orf93	0.801	-0.321	0.3735	0.6551	no	down	1.167	0.949	2.934	1.875	0.706	0.781	1.683	1.121
ENSAPLG00000003237	CCT4	0.83	-0.2689	0.07217	0.263	no	down	76.203	75.041	73.042	49.705	59.918	65.261	74.762	58.295
ENSAPLG00000001155	C6orf120	0.922	-0.1179	0.6503	0.842	no	down	33.504	55.312	31.783	31.049	29.834	42.996	40.2	34.626
ENSAPLG00000010179	PPIP5K2	1.499	0.5841	0.04159	0.1905	no	up	7.445	14.67	14.671	15.285	14.448	28.761	12.262	19.498
ENSAPLG00000010975	CIB1	0.864	-0.2113	0.3564	0.6388	no	down	42.881	49.597	60.821	34.978	38.841	43.946	51.1	39.255
ENSAPLG00000007226	SHH	2.338	1.225	0.0001837	0.003886	yes	up	0.714	0.607	0.56	1.506	2.117	1.695	0.627	1.773
ENSAPLG00000005656	-	0.847	-0.2397	0.3499	0.632	no	down	9.779	12.536	10.55	7.827	6.416	12.352	10.955	8.865
ENSAPLG00000010141	SHROOM3	0.682	-0.553	0.1245	0.3588	no	down	1.066	0.675	0.484	0.758	0.195	0.198	0.742	0.384
ENSAPLG00000006347	PUS10	0.992	-0.01104	0.9722	0.9913	no	down	1.851	0.832	1.652	1.456	1.356	1.299	1.445	1.37
ENSAPLG00000001308	ZBTB43	1.424	0.5099	0.02731	0.1458	no	up	4.829	7.056	6.562	7.029	9.248	9.782	6.149	8.686
ENSAPLG00000016226	EDF1	1.131	0.1772	0.2493	0.5308	no	up	221.184	220.877	240.985	208.85	250.982	272.51	227.682	244.114
ENSAPLG00000003197	-	1.123	0.167	0.373	0.6547	no	up	5.514	4.335	5.251	5.165	5.293	5.376	5.033	5.278
ENSAPLG00000012362	GABARAPL2	0.787	-0.3455	0.1096	0.3331	no	down	22.074	20.346	25.373	20.071	16.509	12.578	22.598	16.386
ENSAPLG00000010386	HELZ2	0.927	-0.1088	0.7316	0.8877	no	down	10.806	3.484	3.181	4.437	6.073	4.472	5.824	4.994
ENSAPLG00000004433	UBN2	1.085	0.1182	0.5308	0.7705	no	up	2.787	3.2	3.76	3.101	3.742	3.21	3.249	3.351
ENSAPLG00000003776	GPN3	0.84	-0.2507	0.1992	0.473	no	down	25.897	18.643	18.84	14.697	19.304	15.562	21.127	16.521
ENSAPLG00000010762	FAH	1.08	0.1106	0.4048	0.6805	no	up	131.831	150.24	149.104	147.888	151.481	142.911	143.725	147.427
ENSAPLG00000012329	CREB3	0.675	-0.5662	0.04102	0.1886	no	down	0	1.057	1.415	0	0	0	0.824	0
ENSAPLG00000004818	CCDC58	0.728	-0.4589	0.03827	0.1805	no	down	34.067	27.04	26.227	20.939	14.383	21.992	29.111	19.105
ENSAPLG00000006504	NF2	0.725	-0.463	0.0009435	0.01336	no	down	42.448	44.684	41.554	26.253	30.279	30.437	42.895	28.99
ENSAPLG00000009976	CHD1L	0.978	-0.03251	0.8124	0.9284	no	down	10.906	10.579	9.581	9.821	9.044	9.791	10.355	9.552
ENSAPLG00000009332	SLC35A1	1.116	0.1589	0.4839	0.7379	no	up	19.499	12.174	16.874	17.728	13.222	20.956	16.182	17.302
ENSAPLG00000006043	HYOU1	1.066	0.09167	0.6802	0.8623	no	up	31.552	37.217	47.337	37.142	47.727	35.709	38.702	40.193
ENSAPLG00000016194	BZW1	0.874	-0.1948	0.1678	0.4305	no	down	199.06	161.748	149.759	142.504	137.265	139.399	170.189	139.723
ENSAPLG00000007817	NARF	1.481	0.5664	0.005471	0.04887	no	up	4.568	7.134	6.163	8.525	9.499	8.03	5.955	8.685
ENSAPLG00000010542	CMSS1	0.966	-0.04993	0.8406	0.9415	no	down	4.487	3.024	2.991	3.231	3.473	3.568	3.501	3.424
ENSAPLG00000012491	SRRD	0.9	-0.1519	0.675	0.8594	no	down	12.315	15.11	12.402	10.041	7.419	12.484	13.276	9.981
ENSAPLG00000003689	FSHR	1.131	0.1773	0.6333	0.8323	no	up	0.121	0.186	0.237	0.239	0.306	0.122	0.181	0.222
ENSAPLG00000015610	ORC2	1.469	0.5544	0.009797	0.07207	no	up	1.489	2.163	2.051	2.722	2.981	2.956	1.901	2.886
ENSAPLG00000010256	ST3GAL6	1.455	0.5414	0.0591	0.2346	no	up	1.932	1.791	2.118	3.929	1.801	3.041	1.947	2.924
ENSAPLG00000014874	AMD1	1.119	0.1619	0.437	0.7043	no	up	6.56	11.166	7.701	9.193	8.58	9.998	8.476	9.257
ENSAPLG00000008014	-	0.8	-0.3218	0.3218	0.6083	no	down	6.731	10.882	8.575	5.653	4.717	7.532	8.729	5.967
ENSAPLG00000011487	TASP1	0.809	-0.3062	0.28	0.565	no	down	1.388	1.184	0.769	0.808	0.799	0.828	1.114	0.812
ENSAPLG00000005548	STAMBP	0.876	-0.1917	0.1236	0.3576	no	down	22.859	23.115	22.771	19.344	19.592	19.431	22.915	19.456
ENSAPLG00000015227	SEC31B	0.687	-0.5424	0.01463	0.09644	no	down	33.715	22.068	22.315	18.546	13.129	17.925	26.033	16.533
ENSAPLG00000008845	-	1.074	0.1029	0.7351	0.8899	no	up	2.234	3.572	1.396	3.151	1.968	2.382	2.401	2.5
ENSAPLG00000014294	FST	0.995	-0.00702	0.9837	0.9954	no	down	1.61	1.673	2.583	2.024	1.281	2.288	1.955	1.864
ENSAPLG00000001780	TOR1AIP2	0.953	-0.07001	0.7226	0.884	no	down	17.174	18.741	18.26	13.79	16.184	20.232	18.058	16.735
ENSAPLG00000012498	-	0.869	-0.202	0.1764	0.4407	no	down	9.317	9.258	9.154	7.897	7.41	8.04	9.243	7.782
ENSAPLG00000003272	MPRIP	0.879	-0.1858	0.3774	0.6582	no	down	8.441	7.066	4.045	6.332	5.413	4.105	6.517	5.283
ENSAPLG00000012560	PPIL6	1.002	0.003216	0.9927	0.9971	no	up	9.055	5.314	7.245	12.683	8.487	0.546	7.205	7.239
ENSAPLG00000009399	CD48	1.389	0.4738	0.07935	0.2774	no	up	11.49	5.608	11.101	17.688	11.402	9.989	9.4	13.026
ENSAPLG00000008732	ARL9	1.142	0.1919	0.4272	0.6981	no	up	2.747	3.004	3.475	3.839	3.723	2.617	3.075	3.393
ENSAPLG00000014046	C4orf32	0.96	-0.05876	0.783	0.9159	no	down	5.956	7.193	4.748	4.786	6.695	4.735	5.966	5.405
ENSAPLG00000015967	COG2	0.925	-0.112	0.4773	0.7339	no	down	13.321	12.497	13.892	10.11	12.099	12.502	13.237	11.57
ENSAPLG00000004183	CCDC104	1.366	0.4499	0.1631	0.4221	no	up	0.875	2.114	2.887	3.29	1.773	3.512	1.959	2.858
ENSAPLG00000012870	FEM1C	1.197	0.259	0.2139	0.4899	no	up	16.118	9.366	12.335	15.345	15.302	12.841	12.606	14.496
ENSAPLG00000004811	ACAP2	1.332	0.4137	0.01643	0.1045	no	up	4.99	4.834	5.109	6.84	5.432	6.938	4.978	6.403
ENSAPLG00000002097	RBP3	1.432	0.5178	0.1445	0.3937	no	up	0.03	0.01	0.057	0.11	0.121	0.056	0.032	0.096
ENSAPLG00000012441	RAP2B	0.763	-0.3893	0.09111	0.2988	no	down	30.515	23.595	20.881	14.039	18.691	18.593	24.997	17.108
ENSAPLG00000005017	PHKA1	0.823	-0.2817	0.3134	0.5991	no	down	9.055	7.624	8.537	8.216	3.157	7.051	8.405	6.141
ENSAPLG00000008416	-	0.843	-0.2458	0.2729	0.5563	no	down	15.414	25.131	26.142	17.519	15.321	19.751	22.229	17.53
ENSAPLG00000003042	FIP1L1	0.828	-0.2719	0.1244	0.3588	no	down	20.605	27.098	25.8	17.549	18.469	21.013	24.501	19.01
ENSAPLG00000006748	BUD31	0.79	-0.3406	0.02683	0.1445	no	down	111.608	109.607	88.359	74.921	68.804	83.148	103.191	75.624
ENSAPLG00000012052	GEMIN2	1.09	0.1239	0.6914	0.8675	no	up	2.968	3.132	1.595	2.732	3.203	2.165	2.565	2.7
ENSAPLG00000009428	CEP95	1.318	0.398	0.1886	0.4579	no	up	0.996	0.705	0.817	1.695	0.706	0.941	0.839	1.114
ENSAPLG00000002734	DUSP3	0.683	-0.5499	0.1255	0.3608	no	down	16.279	2.251	6.334	4.118	3.398	8.238	8.288	5.251
ENSAPLG00000007964	LGMN	0.967	-0.04829	0.8108	0.9279	no	down	163.152	257.957	256.188	211.024	214.305	208.285	225.766	211.205
ENSAPLG00000007546	TBC1D1	1.267	0.3411	0.1016	0.319	no	up	1.318	1.262	1.415	1.835	1.328	1.732	1.332	1.632
ENSAPLG00000015076	STK17B	1.335	0.4168	0.1744	0.4385	no	up	2.636	1.82	4.283	3.181	4.438	4.321	2.913	3.98
ENSAPLG00000011949	EAPP	0.971	-0.04235	0.7988	0.9217	no	down	13.683	14.621	12.003	13.142	12.767	13.143	13.436	13.017
ENSAPLG00000010803	RANBP10	0.787	-0.3447	0.1589	0.4161	no	down	30.022	34.428	22.135	26.523	20.214	14.188	28.862	20.308
ENSAPLG00000006870	MRPL18	0.744	-0.4261	0.02515	0.1386	no	down	75.871	53.012	52.256	38.009	39.983	46.074	60.38	41.355
ENSAPLG00000008383	KIAA1715	1.273	0.348	0.1141	0.3415	no	up	4.216	3.68	4.786	3.849	6.62	4.745	4.227	5.071
ENSAPLG00000008863	SYNGR3	2.101	1.071	0.0005213	0.008566	yes	up	3.34	1.644	4.492	7.329	8.413	7.343	3.159	7.695
ENSAPLG00000013659	MYH13	1.463	0.5489	0.1123	0.3382	no	up	1.821	0.519	1.424	0.349	1.486	12.691	1.255	4.842
ENSAPLG00000008338	-	0.972	-0.04075	0.9038	0.9655	no	down	10.765	6.43	24.528	21.338	10.223	9.942	13.908	13.834
ENSAPLG00000013400	SNX33	0.951	-0.07296	0.6859	0.8653	no	down	28.161	31.023	25.183	20.959	26.073	27.895	28.122	24.976
ENSAPLG00000014120	FEZ1	1.291	0.3684	0.3194	0.6058	no	up	0.825	0.871	0.57	1.765	1.04	0.612	0.755	1.139
ENSAPLG00000009329	PRKCA	1.121	0.1649	0.4114	0.6865	no	up	6.067	9.209	8.565	9.263	8.431	8.012	7.947	8.569
ENSAPLG00000009614	TIE1	0.957	-0.06405	0.7365	0.8905	no	down	8.693	6.449	5.603	7.079	6.528	5.074	6.915	6.227
ENSAPLG00000013696	GAS6	1.364	0.4474	0.05493	0.2242	no	up	7.375	5.304	7.017	10.489	9.675	6.223	6.565	8.796
ENSAPLG00000016441	CNOT4	0.924	-0.1143	0.5099	0.7563	no	down	4.809	5.882	5.413	5.075	4.568	4.566	5.368	4.736
ENSAPLG00000006379	IKBKB	0.966	-0.0501	0.7113	0.8772	no	down	23.523	24.006	22.714	19.673	22.786	21.766	23.414	21.408
ENSAPLG00000002717	-	1.082	0.1138	0.5196	0.7625	no	up	15.202	19.132	19.191	18.666	17.716	18.801	17.842	18.394
ENSAPLG00000010084	ARHGAP17	1.312	0.3915	0.005116	0.04642	no	up	8.331	8.201	8.936	11.317	10.26	10.883	8.489	10.82
ENSAPLG00000007040	-	0.945	-0.08215	0.775	0.9122	no	down	3.984	4.981	2.621	3.211	3.278	3.747	3.862	3.412
ENSAPLG00000008400	-	0.995	-0.00667	0.9856	0.996	no	down	0.101	0.108	0.304	0.14	0.158	0.198	0.171	0.165
ENSAPLG00000008063	OSTC	1.182	0.2411	0.1948	0.4666	no	up	50.819	51.515	38.724	44.301	61.441	53.399	47.019	53.047
ENSAPLG00000013780	CNKSR2	1.136	0.1834	0.5944	0.8087	no	up	0.04	0.108	0.038	0.03	0.065	0.179	0.062	0.091
ENSAPLG00000010480	TNIK	0.989	-0.01635	0.9424	0.9821	no	down	1.821	3.044	2.279	2.463	2.043	2.504	2.381	2.337
ENSAPLG00000006364	TTLL9	0.976	-0.03558	0.9055	0.9658	no	down	6.087	2.466	2.099	3.37	2.442	3.144	3.551	2.985
ENSAPLG00000007051	PTGFRN	0.996	-0.005944	0.9852	0.9959	no	down	4.648	2.114	3.751	1.585	3.9	4.5	3.504	3.328
ENSAPLG00000001709	-	0.699	-0.5174	0.1351	0.3776	no	down	28.383	11.724	16.855	15.993	9.777	4.858	18.987	10.209
ENSAPLG00000016286	XPA	1.389	0.4742	0.07583	0.2708	no	up	30.586	15.247	11.423	28.188	24.885	23.254	19.085	25.442
ENSAPLG00000004028	TTC26	0.435	-1.201	0.000633	0.01001	yes	down	7.395	2.016	2.307	1.226	1.142	0.715	3.906	1.028
ENSAPLG00000005695	KLHL4	1.294	0.3713	0.2596	0.5419	no	up	0.553	0.822	1.443	1.426	1.105	1.28	0.939	1.27
ENSAPLG00000014752	HDAC1	0.983	-0.0247	0.8772	0.9552	no	down	10.705	8.974	11.224	10.659	8.366	9.65	10.301	9.558
ENSAPLG00000005645	ADAM33	1.417	0.5025	0.03587	0.1732	no	up	3.3	2.427	3.134	4.427	4.587	3.775	2.954	4.263
ENSAPLG00000008162	DEPTOR	1.48	0.5659	0.0005881	0.009397	no	up	31.884	37.746	35.685	47.681	44.672	55.837	35.105	49.397
ENSAPLG00000005496	CCDC85C	0.904	-0.146	0.394	0.6708	no	down	6.449	8.769	8.47	7.558	6.518	7.183	7.896	7.086
ENSAPLG00000001935	FXN	1.39	0.4752	0.02365	0.1327	no	up	8.894	6.038	5.441	9.811	9.369	8.953	6.791	9.378
ENSAPLG00000001184	LRRC8D	0.982	-0.02562	0.871	0.9532	no	down	46.633	37.863	32.837	37.69	34.189	37.102	39.111	36.327
[truncated: 14,451 more rows]

## Sheet: ANT vs MCB
Gene_id	Gene_name	FC(E/C)	Log2FC(E/C)	Pvalue	Padjust	Significant	Regulate	C1_Fpkm	C2_Fpkm	C3_Fpkm	E1_Fpkm	E2_Fpkm	E3_Fpkm	C_Fpkm	E_Fpkm
ENSAPLG00000007619	TSPAN1	1.014	0.01992	0.9562	0.9835	no	up	10.739	20.827	24.534	9.243	34.38	15.731	18.7	19.785
ENSAPLG00000013130	PDE5A	0.866	-0.2069	0.5748	0.8041	no	down	0.748	0.678	0.565	0.244	0.916	0.589	0.664	0.583
ENSAPLG00000007587	CARD9	0.906	-0.1424	0.7268	0.889	no	down	0.628	0.269	0.424	0.122	0.389	0.638	0.44	0.383
ENSAPLG00000008110	SPATS2	1.227	0.2948	0.2617	0.5575	no	up	24.957	32.257	28.855	25.965	34.426	55.008	28.69	38.466
ENSAPLG00000009348	FLAD1	1.196	0.2577	0.1644	0.4369	no	up	11.845	13.324	15.957	17.255	17.35	18.098	13.709	17.568
ENSAPLG00000005719	PLK2	1.215	0.2808	0.2312	0.5223	no	up	6.092	6.416	5.376	8.932	5.757	8.918	5.961	7.869
ENSAPLG00000001976	CHPT1	0.742	-0.4296	0.111	0.3556	no	down	1.735	1.876	1.544	0.677	1.534	2.019	1.718	1.41
ENSAPLG00000012773	-	2.025	1.018	0.005697	0.05841	no	up	242.781	69.296	92.544	182.034	422.648	467.731	134.874	357.471
ENSAPLG00000015883	DENND2A	0.763	-0.3908	0.0354	0.1866	no	down	6.122	4.568	5.291	4.194	4.692	3.991	5.327	4.292
ENSAPLG00000007242	ASCC2	1.151	0.2032	0.2594	0.555	no	up	4.836	4.225	4.302	4.905	4.372	5.643	4.454	4.973
ENSAPLG00000004827	SUCO	1.045	0.06406	0.7985	0.9237	no	up	6.282	8.83	10.94	7.956	8.458	13.015	8.684	9.81
ENSAPLG00000013272	ITGA1	0.638	-0.6484	0.01162	0.09409	no	down	9.841	9.295	9.461	7.945	6.855	4.029	9.532	6.276
ENSAPLG00000010010	NT5DC1	1.287	0.3645	0.2887	0.5826	no	up	0.818	1.142	0.546	1.62	0.973	1.121	0.835	1.238
ENSAPLG00000006401	FAM204A	1.209	0.2742	0.153	0.4212	no	up	7.757	7.354	6.148	9.132	7.966	10.146	7.086	9.081
ENSAPLG00000011796	VPS26B	0.919	-0.1218	0.5289	0.7732	no	down	7.309	7.976	9.414	6.968	7.474	9.759	8.233	8.067
ENSAPLG00000009175	UPF1	1.061	0.08533	0.5688	0.8001	no	up	29.843	28.571	31.011	31.036	31.428	39.606	29.808	34.023
ENSAPLG00000003017	-	0.665	-0.5887	0.1506	0.4181	no	down	0.808	1.189	3.634	0.621	0.389	1.73	1.877	0.913
ENSAPLG00000016336	-	1.431	0.5172	0.02318	0.1441	no	up	242.702	231.381	267.548	303.393	324.84	545.34	247.21	391.191
ENSAPLG00000015082	-	1.787	0.8377	0.003135	0.03898	no	up	362.203	241.985	240.021	900.426	490.127	388.277	281.403	592.943
ENSAPLG00000008060	OXSM	0.917	-0.1252	0.6503	0.8488	no	down	4.208	3.036	3.662	3.44	2.415	4.87	3.635	3.575
ENSAPLG00000007275	SLC11A2	1.394	0.4795	0.05299	0.2362	no	up	31.358	52.471	60.535	85.263	66.014	71.299	48.121	74.192
ENSAPLG00000011184	ANGPTL4	0.324	-1.627	6.896e-05	0.002272	yes	down	271.847	165.279	247.063	2.497	29.368	11.054	228.063	14.306
ENSAPLG00000011695	-	1.001	0.0008115	0.9983	0.9987	no	up	0.319	0.845	0.631	0.988	0.538	0.406	0.598	0.644
ENSAPLG00000011116	ACP2	1.096	0.1327	0.4341	0.7072	no	up	53.035	46.362	42.685	50.044	60.212	71.193	47.361	60.483
ENSAPLG00000002915	-	0.92	-0.1206	0.5824	0.8083	no	down	16.841	15.497	12.578	11.507	18.129	14.136	14.972	14.591
ENSAPLG00000015061	PRIMPOL	0.812	-0.3003	0.3346	0.6266	no	down	1.027	0.956	1.252	0.677	0.778	1.198	1.078	0.884
ENSAPLG00000013069	-	1.22	0.2873	0.1273	0.3818	no	up	22.644	23.334	20.363	27.985	25.316	35.684	22.114	29.662
ENSAPLG00000003769	-	1.694	0.7608	0.06259	0.26	no	up	76.935	18.348	19.262	117.909	81.087	137.922	38.182	112.306
ENSAPLG00000007618	KRIT1	0.947	-0.07928	0.6874	0.8683	no	down	2.393	1.941	2.259	2.097	2.186	2.145	2.198	2.143
ENSAPLG00000006707	OLFML1	0.76	-0.3965	0.2757	0.5704	no	down	1.506	1.773	1.365	1.642	1.431	0.386	1.548	1.153
ENSAPLG00000008538	SMARCD3	1.274	0.3491	0.05228	0.2343	no	up	4.886	4.253	4.058	5.981	6.958	7.247	4.399	6.729
ENSAPLG00000013878	NFKB1	1.205	0.2688	0.1489	0.4158	no	up	14.747	16.064	13.839	15.923	23.107	18.021	14.883	19.017
ENSAPLG00000014388	TRMT10B	0.929	-0.1064	0.7631	0.9057	no	down	5.973	15.024	16.588	11.019	14.112	9.363	12.528	11.498
ENSAPLG00000003747	TMEM254	0.919	-0.1224	0.6595	0.8551	no	down	47.97	61.562	71.164	77.84	59.548	32.736	60.232	56.708
ENSAPLG00000002987	EGFR	1.368	0.4518	0.1248	0.3779	no	up	40.552	28.525	25.146	64.78	55.702	26.813	31.408	49.098
ENSAPLG00000008759	-	2.042	1.03	0.009566	0.08247	no	up	19.603	18.274	42.318	461.859	204.966	22.958	26.732	229.928
ENSAPLG00000005492	CBFB	1.172	0.2293	0.414	0.6921	no	up	3.919	5.255	4.914	4.683	4.601	9.131	4.696	6.138
ENSAPLG00000016375	-	0.78	-0.358	0.3829	0.6669	no	down	0.698	0.455	0.198	0.355	0.309	0.251	0.45	0.305
ENSAPLG00000006681	KLF13	0.926	-0.1108	0.6536	0.851	no	down	6.95	8.979	7.908	8.367	6.512	8.3	7.946	7.726
ENSAPLG00000001801	USP15	1.318	0.398	0.02708	0.1578	no	up	12.653	10.576	9.461	16.422	17.03	16.175	10.897	16.542
ENSAPLG00000009094	USP36	1.136	0.1835	0.5207	0.7677	no	up	7.767	8.041	7.428	6.691	8.584	12.735	7.745	9.337
ENSAPLG00000015132	SLC12A7	1.479	0.5648	0.01715	0.1198	no	up	9.213	4.94	7.108	9.82	13.585	11.576	7.087	11.66
ENSAPLG00000009208	FAM214A	0.915	-0.1288	0.4433	0.7145	no	down	10.35	9.48	9.97	10.73	9.957	8.464	9.933	9.717
ENSAPLG00000012212	-	1.182	0.2416	0.5313	0.7751	no	up	1.206	0.947	1.12	0.599	3.262	0.657	1.091	1.506
ENSAPLG00000006015	RAD17	1.11	0.1507	0.5905	0.8135	no	up	4.038	3.519	3.794	5.848	4.979	2.812	3.784	4.546
ENSAPLG00000015766	NDRG4	1.014	0.01986	0.9593	0.9854	no	up	0.1	0.186	0.348	0.078	0.435	0.135	0.211	0.216
ENSAPLG00000006796	ASPH	0.753	-0.4093	0.0708	0.2761	no	down	15.116	14.467	19.855	17.022	10.861	10.532	16.479	12.805
ENSAPLG00000015271	ERG	1.003	0.003844	0.9874	0.9955	no	up	2.074	1.541	1.572	2.175	1.785	1.604	1.729	1.855
ENSAPLG00000015484	-	1.112	0.1531	0.6392	0.8422	no	up	5.414	4.736	3.408	5.948	6.318	4.078	4.519	5.448
ENSAPLG00000011627	NCEH1	1.056	0.0786	0.7346	0.8936	no	up	5.614	4.671	5.093	4.261	5.837	7.286	5.126	5.795
ENSAPLG00000005043	DUSP23	0.82	-0.2856	0.4357	0.708	no	down	18.715	14.634	19.365	4.095	9.877	22.195	17.571	12.056
ENSAPLG00000006410	-	0.89	-0.1684	0.3151	0.6084	no	down	3.161	2.869	3.022	2.852	3.216	2.763	3.017	2.944
ENSAPLG00000002140	-	0.72	-0.4734	0.1844	0.4634	no	down	7.578	7.438	11.316	5.504	9.373	2.995	8.777	5.957
ENSAPLG00000013412	CASP7	1.429	0.5147	0.05874	0.2508	no	up	6.092	7.549	6.515	7.224	9.556	14.03	6.719	10.27
ENSAPLG00000013102	TMTC3	0.806	-0.3106	0.06276	0.2605	no	down	5.883	7.27	6.967	6.092	5.574	6.01	6.707	5.892
ENSAPLG00000014234	FBXO30	0.845	-0.2424	0.3194	0.6123	no	down	3.43	4.736	4.058	4.483	3.067	3.314	4.075	3.621
ENSAPLG00000015513	TINAG	0.936	-0.0957	0.7544	0.9015	no	down	195.659	120.626	116.532	188.436	160.022	74.594	144.272	141.017
ENSAPLG00000015765	CABP1	1.243	0.3135	0.4383	0.7104	no	up	0.11	0.176	0.075	0.211	0.229	0.203	0.12	0.214
ENSAPLG00000007389	TAPT1	0.794	-0.333	0.1046	0.3426	no	down	30.431	23.52	24.694	25.233	18.987	17.325	26.215	20.515
ENSAPLG00000012891	DLGAP4	0.908	-0.1395	0.4482	0.7173	no	down	3.46	3.398	3.126	2.763	3.685	3.179	3.328	3.209
ENSAPLG00000010641	PPARA	1.05	0.07018	0.7661	0.9069	no	up	61.112	63.112	46.498	72.991	56.984	43.027	56.907	57.667
ENSAPLG00000003301	ACTR1A	1.162	0.2167	0.1219	0.3752	no	up	32.774	32.592	27.076	36.562	37.265	37.935	30.814	37.254
ENSAPLG00000010346	CCDC174	1.029	0.04127	0.8527	0.9451	no	up	4.876	4.717	4.707	4.427	6.237	5.034	4.767	5.233
ENSAPLG00000006878	BLM	0.757	-0.4009	0.2141	0.4998	no	down	0.419	0.65	0.546	0.388	0.401	0.435	0.538	0.408
ENSAPLG00000006452	-	1.601	0.6791	0.06819	0.2708	no	up	2.572	2.061	1.76	2.253	5.116	5.392	2.131	4.254
ENSAPLG00000007065	NUP85	1.056	0.07829	0.6276	0.8349	no	up	14.189	17.178	15.477	16.633	17.751	18.552	15.615	17.645
ENSAPLG00000014915	CENPU	0.689	-0.5383	0.1493	0.4165	no	down	3.111	3.863	3.935	0.976	1.602	3.913	3.636	2.164
ENSAPLG00000009048	NUDT7	1.438	0.5236	0.02778	0.1605	no	up	11.696	7.122	10.149	15.879	17.362	12.6	9.656	15.28
ENSAPLG00000008244	NACC2	1.108	0.1476	0.6962	0.8745	no	up	0.708	0.631	0.904	0.388	1.27	1.082	0.748	0.913
ENSAPLG00000003599	-	0.966	-0.04968	0.8466	0.9422	no	down	9.333	7.261	7.127	7.934	6.89	6.377	7.907	7.067
ENSAPLG00000011956	-	1.103	0.1412	0.7266	0.889	no	up	0.778	1.216	0.141	1.01	0.881	0.831	0.712	0.907
ENSAPLG00000013568	ADD2	1.183	0.2428	0.5537	0.7893	no	up	0.279	0.223	0.075	0.344	0.217	0.28	0.192	0.28
ENSAPLG00000010712	HEATR6	0.776	-0.3656	0.06936	0.2729	no	down	3.51	3.937	4.406	2.952	2.884	3.836	3.951	3.224
ENSAPLG00000003804	-	1.029	0.04104	0.8714	0.9513	no	up	20.64	11.746	18.142	19.496	20.12	14.088	16.843	17.901
ENSAPLG00000012930	MAP3K2	1.193	0.2547	0.2554	0.5505	no	up	3.41	5.098	4.528	5.049	5.917	4.938	4.345	5.301
ENSAPLG00000003832	ZC3HC1	1.35	0.4332	0.04539	0.2161	no	up	9.742	7.001	8.897	12.184	10.461	14.6	8.547	12.415
ENSAPLG00000001531	-	1.305	0.3839	0.1364	0.3967	no	up	4.786	4.828	4.933	5.914	9.339	5.633	4.849	6.962
ENSAPLG00000012999	GARNL3	1.046	0.06489	0.8411	0.9391	no	up	1.705	1.625	1.271	2.219	1.602	1.459	1.534	1.76
ENSAPLG00000007604	CRIPT	1.431	0.5175	0.01269	0.09912	no	up	21.597	19.657	25.212	33.178	28.532	41.114	22.155	34.275
ENSAPLG00000006246	PSPC1	1.758	0.8139	0.001022	0.01801	no	up	5.245	3.157	5.244	7.501	9.705	9.914	4.549	9.04
ENSAPLG00000001929	-	0.719	-0.4769	0.03576	0.187	no	down	10.32	12.99	136.029	13.959	18.884	16.262	53.113	16.368
ENSAPLG00000015025	-	0.87	-0.2003	0.379	0.6632	no	down	7.219	5.692	5.875	5.581	4.395	6.271	6.262	5.416
ENSAPLG00000002474	CPS1	1.18	0.2383	0.547	0.7858	no	up	0.09	0.102	0.104	0.155	0.126	0.116	0.099	0.132
ENSAPLG00000010343	LAMA1	0.564	-0.8254	0.04466	0.2144	no	down	0.877	0.316	0.339	0.022	0.069	0.425	0.511	0.172
ENSAPLG00000004507	PIGO	1.037	0.05221	0.8131	0.9298	no	up	3.968	4.206	3.869	2.863	5.093	4.657	4.014	4.204
ENSAPLG00000014980	ATOH8	2.158	1.11	1.489e-08	2.023e-06	yes	up	6.491	15.302	8.134	16.866	17.774	21.721	9.976	18.787
ENSAPLG00000013841	CXorf57	1.027	0.03889	0.8785	0.9546	no	up	1.077	1.987	1.591	1.343	1.808	1.913	1.552	1.688
ENSAPLG00000006990	PPA1	1.297	0.375	0.09633	0.3277	no	up	170.752	191.742	215.091	198.711	248.606	361.009	192.528	269.442
ENSAPLG00000004133	SLC30A4	0.898	-0.156	0.4389	0.7106	no	down	13.112	13.427	12.361	15.368	10.655	12.107	12.967	12.71
ENSAPLG00000012028	KLHL15	1.039	0.055	0.7367	0.8945	no	up	5.663	6.286	5.875	6.869	6.1	6.155	5.941	6.375
ENSAPLG00000008850	-	1.014	0.02015	0.9513	0.9808	no	up	15.026	12.387	13.886	20.14	14.638	8.145	13.766	14.308
ENSAPLG00000008119	KCNK1	0.625	-0.6787	0.0001375	0.00389	no	down	31.249	42.053	37.582	24.012	24.229	24.002	36.961	24.081
ENSAPLG00000011646	AMN	1.56	0.6414	0.09564	0.3259	no	up	2.483	2.656	0.951	2.896	2.3	8.976	2.03	4.724
ENSAPLG00000007884	-	1.223	0.2901	0.03619	0.1885	no	up	13.211	10.957	12.625	15.235	15.943	15.924	12.264	15.701
ENSAPLG00000004455	-	0.63	-0.6666	0.01501	0.1104	no	down	5.324	5.618	9.622	3.529	3.594	5.904	6.855	4.342
ENSAPLG00000005814	MYL3	1.71	0.7737	0.05787	0.249	no	up	1.516	1.913	1.412	3.007	14.901	1.15	1.614	6.353
ENSAPLG00000009190	ADAMTS6	1.55	0.6327	0.1224	0.3757	no	up	0.01	0.065	0.066	0.1	0.137	0.174	0.047	0.137
ENSAPLG00000012939	EML4	0.838	-0.2554	0.3017	0.5952	no	down	3.041	2.693	3.173	3.451	2.3	2.068	2.969	2.606
ENSAPLG00000007716	ADAM17	1.033	0.04703	0.7535	0.9011	no	up	10.938	9.434	10.469	11.107	11.674	11.363	10.28	11.381
ENSAPLG00000006614	CDC37L1	0.965	-0.05193	0.8044	0.9261	no	down	1.805	1.579	1.808	1.897	1.671	1.478	1.731	1.682
ENSAPLG00000014246	NDUFV1	1.371	0.4548	0.008315	0.07505	no	up	165.477	156.133	159.81	195.038	223.381	289.671	160.473	236.03
ENSAPLG00000011426	C21orf62	1.016	0.02324	0.9494	0.9797	no	up	8.156	10.567	19.601	19.141	8.767	10.464	12.775	12.791
ENSAPLG00000012391	-	0.854	-0.2284	0.5785	0.806	no	down	1.077	0.492	0.612	0.388	0.767	0.531	0.727	0.562
ENSAPLG00000001661	GPR18	0.788	-0.3436	0.3857	0.6687	no	down	0.738	0.91	1.092	0.477	0.881	0.618	0.913	0.659
ENSAPLG00000003935	DCAF17	1.039	0.05558	0.8018	0.9251	no	up	2.144	2.683	2.146	3.029	2.278	2.696	2.324	2.668
ENSAPLG00000003096	LYSMD2	0.847	-0.24	0.1079	0.349	no	down	29.733	31.022	31.567	26.653	28.177	27.422	30.774	27.417
ENSAPLG00000002242	SDF2	1.4	0.4851	0.2293	0.5203	no	up	28.497	22.062	31.03	15.257	46.214	54.052	27.196	38.508
ENSAPLG00000010252	KPNA2	0.278	-1.847	2.363e-09	4.334e-07	yes	down	4.946	9.49	5.347	1.609	1.866	1.053	6.594	1.509
ENSAPLG00000008073	XPOT	0.868	-0.2047	0.2761	0.5709	no	down	27.57	31.719	31.84	33.278	25.076	25.383	30.376	27.912
ENSAPLG00000002938	-	1.17	0.2268	0.5463	0.7857	no	up	1.565	1.059	2.843	17.621	13.23	2.541	1.822	11.131
ENSAPLG00000003508	LETM1	1.038	0.05397	0.7651	0.9067	no	up	8.934	8.979	7.795	10.863	8.538	8.831	8.569	9.411
ENSAPLG00000011128	MRPL3	1.251	0.3235	0.09002	0.316	no	up	21.647	19.536	18.829	26.897	22.375	31.5	20.004	26.924
ENSAPLG00000009538	CENPN	0.561	-0.8334	0.03351	0.1807	no	down	0.419	1.309	0.518	0.133	0	0.222	0.749	0.118
ENSAPLG00000007417	CD80	1.549	0.6312	0.06644	0.2681	no	up	128.645	37.773	34.937	142.897	111.885	104.026	67.118	119.603
ENSAPLG00000008161	SEMA3F	0.915	-0.1282	0.6147	0.8285	no	down	6.062	3.928	3.672	3.817	5.013	4.213	4.554	4.348
ENSAPLG00000016114	-	1.135	0.1826	0.3864	0.6691	no	up	3.121	2.507	3.455	3.085	4.029	3.488	3.028	3.534
ENSAPLG00000013826	DDX20	0.863	-0.2125	0.2927	0.5858	no	down	14.119	14.838	16.682	16.134	13.265	11.827	15.213	13.742
ENSAPLG00000006202	ACAA1	1.378	0.463	0.08131	0.2974	no	up	123.121	126.726	132.706	151.33	136.778	302.445	127.518	196.851
ENSAPLG00000012037	RHOG	1.161	0.2157	0.4392	0.7109	no	up	17.13	15.683	17.539	14.092	27.697	19.605	16.784	20.465
ENSAPLG00000010592	INTS12	0.785	-0.3493	0.188	0.4681	no	down	3.43	5.014	5.112	2.574	4.303	4.145	4.519	3.674
ENSAPLG00000006890	-	1.011	0.01543	0.9307	0.9727	no	up	79.438	77.3	71.728	67.976	75.124	98.731	76.155	80.61
ENSAPLG00000002835	ADRBK1	1.142	0.1914	0.3199	0.6128	no	up	14.428	13.111	10.488	16.789	14.89	15.354	12.676	15.678
ENSAPLG00000014922	ZFAT	1.196	0.2579	0.4503	0.7186	no	up	3.011	2.117	2.721	5.226	3.605	1.382	2.616	3.404
ENSAPLG00000010463	-	1.648	0.721	0.02067	0.1349	no	up	3.44	1.216	4.886	5.26	5.78	9.45	3.181	6.83
ENSAPLG00000014901	GPC3	1.118	0.1614	0.622	0.8316	no	up	3.3	2.461	2.297	3.884	3.239	1.208	2.686	2.777
ENSAPLG00000006507	DHRS11	1.225	0.2923	0.2281	0.5192	no	up	1.077	1.922	1.327	1.82	2.026	2.01	1.442	1.952
ENSAPLG00000010639	TNFRSF9	1.341	0.4236	0.3023	0.5958	no	up	0.289	0.715	1.968	1.376	1.66	2.493	0.991	1.843
ENSAPLG00000005117	DAG1	0.851	-0.2334	0.1236	0.3769	no	down	35.855	33.789	42.516	31.58	33.533	35.877	37.387	33.663
ENSAPLG00000012223	ACVR2B	1.953	0.9654	0.01308	0.1015	no	up	0.299	0.195	0.339	0.599	0.778	1.053	0.278	0.81
ENSAPLG00000016067	ACLY	0.408	-1.295	7.828e-06	0.0004101	yes	down	356.599	544.603	786.81	181.412	155.696	298.957	562.671	212.022
ENSAPLG00000014626	SLC35A4	0.943	-0.08532	0.7238	0.8884	no	down	16.671	16.175	17.53	11.296	17.865	20.465	16.792	16.542
ENSAPLG00000007894	CBX1	1.021	0.03049	0.8719	0.9514	no	up	25.934	22.248	24.713	21.649	26.094	27.171	24.298	24.971
ENSAPLG00000012336	GGA2	1.059	0.08299	0.6783	0.865	no	up	8.485	7.66	6.901	6.957	10.266	9.005	7.682	8.743
ENSAPLG00000011133	FDFT1	0.715	-0.4839	0.1312	0.3887	no	down	74.532	205.772	114.357	63.692	89.545	119.003	131.554	90.747
ENSAPLG00000010684	-	1.185	0.2453	0.4917	0.7472	no	up	1.376	1.523	1.798	2.275	2.014	1.942	1.566	2.077
ENSAPLG00000007574	ARID1B	0.899	-0.1542	0.3721	0.6575	no	down	10.18	9.796	9.593	10.064	10.426	8.02	9.856	9.503
ENSAPLG00000006984	SPRED1	0.827	-0.2739	0.07261	0.28	no	down	9.432	9.202	9.452	8.344	8.778	7.595	9.362	8.239
ENSAPLG00000003613	KATNB1	0.547	-0.8715	0.0002196	0.005654	no	down	10.36	13.947	16.692	5.493	7.279	9.15	13.666	7.307
ENSAPLG00000015347	MSH2	1.027	0.03832	0.8487	0.9435	no	up	1.954	1.773	2.146	2.042	2.209	2.222	1.958	2.158
ENSAPLG00000012136	-	1.017	0.0244	0.9185	0.9686	no	up	24.857	26.12	24.6	35.93	26.758	19.103	25.192	27.264
ENSAPLG00000010528	SP4	1.18	0.2385	0.3953	0.6764	no	up	2.194	1.727	2.269	3.551	2.529	1.932	2.063	2.671
ENSAPLG00000014672	-	0.595	-0.7497	0.04839	0.2239	no	down	0.299	0.306	0.282	0.133	0.217	0.106	0.296	0.152
ENSAPLG00000007195	-	0.873	-0.196	0.2469	0.5425	no	down	2.523	2.925	2.476	2.508	2.529	2.348	2.641	2.462
ENSAPLG00000007305	FAM20C	1.253	0.3254	0.04714	0.221	no	up	16.592	16.268	18.057	25.477	20.738	22.272	16.972	22.829
ENSAPLG00000010963	ZBTB25	1.044	0.06247	0.7794	0.9133	no	up	3.619	3.891	4.839	3.806	4.063	4.783	4.116	4.217
ENSAPLG00000014934	ILKAP	1.046	0.06545	0.729	0.8897	no	up	18.287	17.698	19.488	18.697	18.678	24.002	18.491	20.459
ENSAPLG00000012639	KIF16B	1.036	0.05039	0.8234	0.9329	no	up	1.466	2.117	1.93	2.275	2.026	1.846	1.838	2.049
ENSAPLG00000002273	HIST1H4L	2.364	1.241	6.522e-05	0.002195	yes	up	3.799	4.058	6.788	7.812	10.529	22.021	4.882	13.454
ENSAPLG00000013621	SLC20A2	1.262	0.3354	0.108	0.3491	no	up	4.268	3.612	3.653	6.569	4.28	5.45	3.844	5.433
ENSAPLG00000009530	GOSR1	1.17	0.2264	0.168	0.4428	no	up	9.044	8.914	7.974	10.43	9.602	11.073	8.644	10.368
ENSAPLG00000002863	SLC25A12	0.633	-0.6594	0.0162	0.1157	no	down	1.894	3.018	2.363	1.687	1.682	1.227	2.425	1.532
ENSAPLG00000015741	SNX2	0.907	-0.1405	0.4102	0.6899	no	down	27.171	27.002	29.74	30.182	26.987	23.431	27.971	26.867
ENSAPLG00000001502	-	1.035	0.0501	0.884	0.9569	no	up	3.32	2.414	3.182	2.219	1.774	5.884	2.972	3.292
ENSAPLG00000001018	COL6A2	0.743	-0.4276	0.08491	0.3049	no	down	20.211	16.11	14.31	8.145	13.345	19.402	16.877	13.631
ENSAPLG00000005852	WDR73	1.091	0.125	0.5462	0.7857	no	up	12.184	8.691	10.94	13.615	11.147	12.803	10.605	12.522
ENSAPLG00000003534	MRPS22	1.276	0.352	0.1091	0.3516	no	up	16.731	17.131	15.317	21.183	18.838	28.891	16.393	22.971
ENSAPLG00000013137	C10orf118	0.803	-0.3162	0.1388	0.4002	no	down	3.889	4.429	4.001	3.85	3.731	2.86	4.106	3.48
ENSAPLG00000005434	TADA1	1.364	0.4474	0.007528	0.07061	no	up	24.229	19.871	17.982	30.148	25.968	32.476	20.694	29.531
ENSAPLG00000004504	AUP1	1.255	0.3272	0.1334	0.3924	no	up	35.706	48.674	47.788	55.803	48.915	74.556	44.056	59.758
ENSAPLG00000003082	METTL6	0.936	-0.09485	0.601	0.8193	no	down	14.009	15.822	14.461	16.411	13.425	14.194	14.764	14.677
ENSAPLG00000002657	FERMT2	1.705	0.7698	2.287e-06	0.0001454	no	up	13.929	11.096	11.467	21.094	21.471	25.026	12.164	22.53
ENSAPLG00000004751	PPARD	0.73	-0.4533	0.08434	0.3039	no	down	5.933	10.864	10.318	5.049	7.245	6.802	9.038	6.365
ENSAPLG00000015845	TMEM87A	1.082	0.1133	0.4222	0.6988	no	up	14.817	14.81	15.317	17.332	15.908	18.446	14.981	17.229
ENSAPLG00000011441	LRCH2	1.018	0.02608	0.9172	0.9684	no	up	1.815	2.377	2.099	2.119	2.392	2.097	2.097	2.203
ENSAPLG00000007185	CEP250	1.052	0.07323	0.7499	0.8999	no	up	1.516	1.644	1.713	1.731	2.049	1.295	1.624	1.692
ENSAPLG00000009963	FBXW11	1.098	0.1349	0.5277	0.7729	no	up	7.937	9.508	8.84	9.066	8.378	13.634	8.762	10.359
ENSAPLG00000001849	CLDN2	0.825	-0.2778	0.1158	0.364	no	down	248.694	250.156	307.437	223.345	269.653	196.815	268.762	229.938
ENSAPLG00000005098	-	0.638	-0.6494	0.0933	0.3216	no	down	2.892	1.235	2.316	1.42	0.824	1.275	2.148	1.173
ENSAPLG00000012285	-	2.521	1.334	0.0008788	0.01642	yes	up	0.04	0.111	0.292	0.732	0.618	0.831	0.148	0.727
ENSAPLG00000008746	NUDT16L1	1.44	0.5258	0.0192	0.129	no	up	24.768	22.47	26.445	36.851	34.38	39.626	24.561	36.952
ENSAPLG00000004687	-	0.812	-0.2999	0.4184	0.6954	no	down	3.759	16.249	5.507	0	10.266	0.647	8.505	3.638
ENSAPLG00000007086	WDR76	1.014	0.01959	0.9372	0.9748	no	up	5.444	4.401	6.788	6.48	6.272	4.706	5.544	5.819
ENSAPLG00000009119	BTBD11	0.945	-0.08183	0.8352	0.9367	no	down	0.419	0.483	0.697	0.178	0.916	0.493	0.533	0.529
ENSAPLG00000005864	HBM	0.307	-1.704	1.038e-10	2.595e-08	yes	down	317.384	180.748	161.495	68.697	84.612	42.95	219.876	65.42
ENSAPLG00000016156	ARIH1	1.034	0.04884	0.7901	0.9195	no	up	20.171	23.055	20.222	19.818	22.089	28.495	21.149	23.467
ENSAPLG00000012309	RASGRP3	1.049	0.0693	0.8225	0.9328	no	up	1.127	1.077	1.205	1.398	1.328	0.734	1.136	1.153
ENSAPLG00000007937	WIPF1	0.591	-0.7599	0.001277	0.021	no	down	17.688	14.42	18.942	9.731	10.312	6.725	17.017	8.923
ENSAPLG00000016132	-	0.862	-0.214	0.3469	0.637	no	down	13.062	12.387	15.345	14.769	14.169	11.817	13.598	13.585
ENSAPLG00000012523	OLFM3	0.688	-0.5397	0.006556	0.06452	no	down	34.818	36.714	39.39	31.203	29.951	21.141	36.974	27.432
ENSAPLG00000011600	SMIM5	0.944	-0.08349	0.8222	0.9326	no	down	0.568	0.371	0.395	1.043	0	0.174	0.445	0.406
ENSAPLG00000010666	METRNL	0.472	-1.082	0.0001397	0.003931	yes	down	3.819	3.241	4.999	2.164	1.717	1.507	4.02	1.796
ENSAPLG00000015127	-	1.51	0.595	0.1377	0.3986	no	up	11.696	9.211	19.883	12.339	25.854	31.393	13.597	23.195
ENSAPLG00000013429	EIF3I	1.296	0.3736	0.01546	0.1122	no	up	169.545	137.219	145.999	227.906	199.496	201.762	150.921	209.721
ENSAPLG00000009644	ST13	1.113	0.154	0.4171	0.6944	no	up	79.109	95.5	88.335	124.844	90.552	98.915	87.648	104.77
ENSAPLG00000009761	-	1.029	0.04156	0.8267	0.9338	no	up	24.997	19.601	22.773	22.514	22.718	23.219	22.457	22.817
ENSAPLG00000008873	C11orf58	1.442	0.5283	0.001656	0.02505	no	up	17.13	15.274	15.308	21.815	24.584	27.48	15.904	24.626
ENSAPLG00000006279	KCTD2	1.02	0.0291	0.8531	0.9451	no	up	34.36	31.617	31.002	31.535	32.778	40.196	32.326	34.836
ENSAPLG00000010118	ARFGEF2	1.025	0.03581	0.8078	0.9274	no	up	15.545	16.676	15.101	18.054	17.82	16.185	15.774	17.353
ENSAPLG00000014346	CSRP2	1.029	0.04182	0.8611	0.9488	no	up	72.478	93.243	78.488	53.983	100.04	124.298	81.403	92.774
ENSAPLG00000006652	EXOSC10	1.133	0.1802	0.2983	0.5921	no	up	5.344	5.59	6.082	6.358	6.592	7.817	5.672	6.922
ENSAPLG00000008297	MFSD7	1.136	0.1837	0.5192	0.7672	no	up	2.702	1.922	2.711	2.075	3.559	3.942	2.445	3.192
ENSAPLG00000010991	HTRA3	1.024	0.03406	0.8809	0.9555	no	up	3.809	3.779	2.693	3.884	3.697	3.72	3.427	3.767
ENSAPLG00000008082	NDUFV2	1.129	0.175	0.2599	0.5555	no	up	55.119	58.145	63.387	70.872	67.078	84.498	58.884	74.149
ENSAPLG00000006417	SLC46A2	0.791	-0.3388	0.2482	0.5436	no	down	2.164	1.959	2.561	1.886	2.381	1.131	2.228	1.799
ENSAPLG00000012452	BIN1	1.189	0.2493	0.182	0.4606	no	up	1.675	1.783	1.883	2.863	2.426	2.425	1.78	2.571
ENSAPLG00000002109	SLX4	0.724	-0.4667	0.0203	0.1336	no	down	3.909	5.543	5.536	4.072	3.777	4.01	4.996	3.953
ENSAPLG00000006801	-	1.16	0.2144	0.3722	0.6575	no	up	76.218	59.779	59.32	77.285	65.705	86.769	65.106	76.586
ENSAPLG00000006829	RPS4X	1.388	0.4728	0.0002444	0.006197	no	up	812.419	710.337	792.138	1090.18	1174.02	1145.03	771.631	1136.41
ENSAPLG00000008519	AARS	1.003	0.004469	0.9784	0.9917	no	up	45.786	55.712	49.341	51.254	53.608	63.28	50.28	56.047
ENSAPLG00000015742	POMGNT2	0.924	-0.1144	0.6777	0.8649	no	down	1.346	2.015	2.034	1.631	1.568	1.797	1.798	1.665
ENSAPLG00000008578	CENPC	1.255	0.3273	0.1913	0.4726	no	up	1.645	2.043	1.845	2.253	3.308	2.106	1.844	2.556
ENSAPLG00000015466	C5orf15	0.918	-0.1229	0.5337	0.7768	no	down	22.275	24.588	25.381	26.709	18.243	25.441	24.081	23.464
ENSAPLG00000004106	TMEM98	1.116	0.1585	0.3565	0.6443	no	up	139.712	161.983	184.363	194.018	207.232	160.387	162.019	187.212
ENSAPLG00000008144	AQR	0.843	-0.2463	0.09337	0.3218	no	down	6.671	7.633	8.275	6.624	6.947	7.15	7.526	6.907
ENSAPLG00000004196	RIOK1	1.117	0.1591	0.4829	0.7422	no	up	6.082	9.722	7.287	9.565	8.755	9.508	7.697	9.276
ENSAPLG00000005562	PTPLB	0.692	-0.5314	0.006195	0.06177	no	down	97.685	149.113	132.065	87.538	84.143	97.021	126.288	89.567
ENSAPLG00000003991	USPL1	0.861	-0.2162	0.2523	0.5481	no	down	2.154	2.813	2.278	2.375	2.175	2.087	2.415	2.212
ENSAPLG00000010628	-	1.026	0.03656	0.8671	0.9511	no	up	19.005	17.169	15.327	18.73	22.318	15.006	17.167	18.685
ENSAPLG00000013454	TAF4	1.167	0.2224	0.2895	0.5832	no	up	2.363	1.811	1.939	2.863	2.552	2.309	2.038	2.575
ENSAPLG00000014526	ETV7	1.712	0.7756	0.03736	0.1918	no	up	1.645	2.033	1.732	1.775	1.969	8.416	1.803	4.053
ENSAPLG00000015859	DGKZ	1.026	0.0367	0.8185	0.9319	no	up	13.112	10.632	11.674	13.06	10.884	12.455	11.806	12.133
ENSAPLG00000011874	GRK6	1.247	0.3189	0.1534	0.422	no	up	3.988	2.804	3.201	3.762	4.624	3.884	3.331	4.09
ENSAPLG00000011924	GLT1D1	0.3	-1.736	2.167e-07	2.02e-05	yes	down	2.672	8.125	5.291	1.332	1.305	1.159	5.363	1.265
ENSAPLG00000005935	DNAJB4	0.79	-0.3393	0.09469	0.3244	no	down	9.472	8.115	7.362	7.035	6.775	6.831	8.316	6.88
ENSAPLG00000013723	TPCN1	0.754	-0.4082	0.1585	0.429	no	down	5.504	3.779	4.613	5.082	3.262	2.28	4.632	3.541
ENSAPLG00000009374	QRSL1	1.276	0.3511	0.126	0.3797	no	up	3.181	4.346	3.794	4.383	5.368	6	3.774	5.25
ENSAPLG00000007804	DNLZ	1.638	0.712	0.07651	0.2875	no	up	11.147	7.688	10.667	16.311	21.619	24.601	9.834	20.844
ENSAPLG00000002216	GPR132	0.833	-0.2632	0.5206	0.7677	no	down	0.608	0.52	0.395	0.233	0.492	0.348	0.508	0.358
ENSAPLG00000005988	CEP192	0.747	-0.4216	0.08732	0.3101	no	down	1.157	1.541	1.12	1.198	0.927	0.85	1.273	0.992
ENSAPLG00000003325	NSF	0.891	-0.1659	0.3615	0.6478	no	down	11.616	8.134	9	9.11	8.984	9.179	9.583	9.091
ENSAPLG00000012219	LRP6	0.718	-0.4778	0.05726	0.2479	no	down	0.967	1.068	1.431	0.821	1.053	0.744	1.155	0.873
ENSAPLG00000014522	-	0.986	-0.02036	0.9496	0.9797	no	down	17.519	27.178	20.279	15.746	25.82	20.455	21.659	20.674
ENSAPLG00000011482	SH3TC1	0.856	-0.2251	0.2999	0.5934	no	down	11.417	13.324	9.998	12.051	11.285	8.619	11.58	10.652
ENSAPLG00000002569	FNIP1	1.467	0.5525	0.009632	0.08267	no	up	7.02	4.866	5.489	10.408	9.968	7.517	5.792	9.298
ENSAPLG00000008896	TADA2A	0.919	-0.1226	0.5758	0.8049	no	down	5.594	4.708	4.378	4.017	3.983	5.855	4.893	4.618
ENSAPLG00000003866	DBNDD2	1.148	0.199	0.6259	0.8336	no	up	1.087	0.864	1.12	0.832	1.122	2.039	1.024	1.331
ENSAPLG00000006477	HLA-DMA	0.346	-1.53	5.462e-09	8.585e-07	yes	down	76.975	48.869	83.063	22.57	28.097	15.518	69.636	22.062
ENSAPLG00000008450	-	0.54	-0.8903	0.0005403	0.01132	no	down	201.113	368.674	365.082	165.056	205.081	130.038	311.623	166.725
ENSAPLG00000009687	GCC1	1.202	0.2654	0.1839	0.4632	no	up	3.829	3.38	4.368	3.884	5.871	5.189	3.859	4.981
ENSAPLG00000012056	-	2.755	1.462	5.725e-08	6.631e-06	yes	up	4065.73	4259.9	6053.23	13765.9	11393.3	17855	4792.95	14338.1
ENSAPLG00000013098	CPQ	1.115	0.1565	0.5387	0.7807	no	up	29.324	27.67	38.787	54.116	32.378	32.089	31.927	39.528
ENSAPLG00000015137	-	1.017	0.02462	0.9003	0.9621	no	up	18.067	16.853	15.251	17.821	19.88	14.967	16.724	17.556
ENSAPLG00000014796	USP4	0.923	-0.1157	0.4643	0.7286	no	down	19.832	19.109	19.158	15.845	19.308	19.296	19.366	18.15
ENSAPLG00000006483	MFAP1	1.086	0.1191	0.4802	0.7395	no	up	21.707	18.366	23.48	23.391	24.389	25.905	21.184	24.562
ENSAPLG00000011233	SLC35E1	1.051	0.07158	0.7231	0.8884	no	up	6.97	7.113	8.351	7.39	7.142	7.923	7.478	7.485
ENSAPLG00000016430	FAM78B	3.401	1.766	2.658e-06	0.0001634	yes	up	1.555	0.316	1.196	7.967	5.928	2.957	1.022	5.617
ENSAPLG00000013992	CCNT2	0.737	-0.4405	0.03546	0.1866	no	down	2.582	2.981	2.824	2.73	2.358	2.106	2.796	2.398
ENSAPLG00000011512	-	1.12	0.1629	0.3335	0.6253	no	up	1002.2	863.666	892.28	1114.12	1282	919.568	919.38	1105.23
ENSAPLG00000006656	TBXAS1	1.014	0.02069	0.9203	0.9696	no	up	3.191	2.851	3.568	2.807	3.937	3.218	3.203	3.321
ENSAPLG00000002402	ABCB9	0.951	-0.07226	0.8153	0.9304	no	down	1.615	1.244	2.485	1.176	1.911	2.213	1.781	1.767
ENSAPLG00000007048	HDAC7	0.857	-0.2222	0.2789	0.5734	no	down	4.377	2.971	3.681	2.83	3.662	3.392	3.676	3.295
ENSAPLG00000013584	-	0.81	-0.3035	0.4574	0.7227	no	down	0.987	0.724	1.29	0.377	1.179	0.589	1	0.715
ENSAPLG00000005379	CHMP4C	1.109	0.1497	0.5079	0.7603	no	up	1.595	1.374	1.262	1.52	1.74	1.807	1.41	1.689
ENSAPLG00000015286	PLEKHG5	0.849	-0.2354	0.5651	0.7973	no	down	0.319	0.241	0.207	0.133	0.114	0.338	0.256	0.195
ENSAPLG00000003552	FMO4	1.542	0.6249	0.0178	0.1231	no	up	23.073	15.2	15.12	39.98	31.325	21.315	17.798	30.873
ENSAPLG00000010648	MYOM1	2.432	1.282	7.372e-05	0.0024	yes	up	2.084	1.021	0.998	7.102	2.838	5.305	1.368	5.082
ENSAPLG00000014099	SCAP	1.088	0.1215	0.5884	0.8117	no	up	19.493	23.733	19.686	16.778	28.269	29.297	20.971	24.781
ENSAPLG00000012572	CCBE1	0.506	-0.9821	0.001204	0.02025	no	down	7.777	4.931	6.006	3.229	3.605	2.019	6.238	2.951
ENSAPLG00000007590	C17orf103	1.265	0.3394	0.02199	0.1396	no	up	16.003	13.297	15.185	19.596	25.087	21.393	14.828	22.025
ENSAPLG00000005586	CLHC1	1.015	0.02095	0.9578	0.9845	no	up	0.249	0.176	0.028	0.189	0.08	0.203	0.151	0.157
ENSAPLG00000003443	USP5	1.126	0.1708	0.3027	0.5963	no	up	28.078	23.297	26.888	30.126	28.177	36.428	26.088	31.577
ENSAPLG00000015428	CD276	1.048	0.06757	0.8112	0.9283	no	up	6.501	11.625	13.773	9.432	12.738	13.431	10.633	11.867
ENSAPLG00000002362	PBLD	0.643	-0.6372	0.01328	0.1026	no	down	68.39	136.281	138.138	71.526	85.127	73.039	114.27	76.564
ENSAPLG00000013185	DNAH1	1.294	0.372	0.2711	0.5661	no	up	0.02	0.056	0.48	1.176	0.847	0.039	0.185	0.687
ENSAPLG00000007911	TJP1	1.214	0.2793	0.1632	0.4358	no	up	11.875	9.35	9.471	15.956	12.429	11.817	10.232	13.401
ENSAPLG00000006674	GANAB	1.225	0.2923	0.2756	0.5704	no	up	11.028	10.167	7.362	8.944	14.546	14.958	9.519	12.816
ENSAPLG00000005077	MAP7D2	1.332	0.4131	0.04253	0.2082	no	up	52.796	43.78	51.666	76.963	55.84	75.918	49.414	69.574
ENSAPLG00000004370	-	0.77	-0.3762	0.2757	0.5704	no	down	0.598	0.743	0.612	0.644	0.401	0.444	0.651	0.496
ENSAPLG00000016139	TIMM17A	1.178	0.236	0.396	0.6773	no	up	28.158	29.518	40.388	28.639	43.079	45.955	32.688	39.224
ENSAPLG00000004173	EIF2AK1	1.042	0.05958	0.7678	0.908	no	up	3.121	3.185	3.634	3.484	3.182	3.459	3.313	3.375
ENSAPLG00000002096	-	1.103	0.1411	0.6202	0.8311	no	up	64.94	67.969	75.927	57.257	76.99	86.653	69.612	73.633
ENSAPLG00000005603	TFDP2	0.788	-0.3432	0.3344	0.6264	no	down	1.037	1.319	0.791	0.411	1.03	0.995	1.049	0.812
ENSAPLG00000005328	-	1.255	0.3281	0.4235	0.6998	no	up	7.897	2.414	5.705	4.261	13.814	5.662	5.339	7.912
ENSAPLG00000010945	BTBD3	0.702	-0.5103	0.2013	0.4831	no	down	0.808	0.427	0.424	0.411	0.309	0.28	0.553	0.333
ENSAPLG00000010259	ECHDC3	1.31	0.3893	0.02403	0.1472	no	up	58.4	49.24	50.377	71.216	65.9	84.585	52.672	73.9
ENSAPLG00000011409	ARHGAP18	0.871	-0.1992	0.6115	0.826	no	down	0.987	0.956	0.555	0.644	1.293	0.232	0.833	0.723
ENSAPLG00000009409	KCNT1	1.508	0.5924	0.1408	0.4017	no	up	0.1	0.009	0.047	0.044	0.217	0.213	0.052	0.158
ENSAPLG00000015670	SLC8A1	0.793	-0.3354	0.1355	0.3953	no	down	1.695	1.727	1.986	1.387	1.888	1.217	1.803	1.497
ENSAPLG00000009401	FGL1	0.94	-0.0895	0.8233	0.9329	no	down	0.329	0.26	0.49	0.311	0.092	0.551	0.36	0.318
ENSAPLG00000008685	-	0.688	-0.5394	0.1788	0.4567	no	down	1.167	1.579	0.989	1.11	0.217	0.821	1.245	0.716
ENSAPLG00000015364	-	1.348	0.4304	0.2475	0.5429	no	up	279.185	212.82	340.821	187.715	357.275	427.197	277.609	324.062
ENSAPLG00000012472	VDAC2	1.043	0.0601	0.6377	0.8415	no	up	109.072	116.429	116.325	109.575	115.387	125.235	113.942	116.732
ENSAPLG00000011951	DSCR3	1.021	0.02941	0.8769	0.9538	no	up	8.744	9.239	9.179	8.755	10.587	10.619	9.054	9.987
ENSAPLG00000014166	-	0.595	-0.7502	0.04437	0.2135	no	down	1.545	0.789	0.866	0.411	0.87	0.367	1.067	0.549
ENSAPLG00000013707	WDR86	1.318	0.3985	0.2657	0.562	no	up	0.887	1.114	1.327	1.731	3.399	0.734	1.109	1.955
ENSAPLG00000011239	USP13	1.117	0.1594	0.6826	0.8661	no	up	0.259	0.195	0.141	0.255	0.389	0.116	0.198	0.253
ENSAPLG00000009078	CASKIN2	0.942	-0.08581	0.7595	0.9039	no	down	19.154	10.929	10.93	8.932	18.117	13.373	13.671	13.474
ENSAPLG00000004382	CUX2	0.466	-1.102	3.636e-05	0.001383	yes	down	7.658	7.837	9.857	5.859	2.724	3.372	8.451	3.985
ENSAPLG00000006156	B3GALNT2	0.709	-0.4952	0.02597	0.1543	no	down	9.004	15.451	12.926	10.442	9.167	9.72	12.46	9.776
ENSAPLG00000000922	C2orf69	1.007	0.01076	0.9766	0.9916	no	up	1.875	2.405	2.307	1.143	2.655	2.957	2.196	2.252
ENSAPLG00000007878	POMGNT1	1.02	0.02864	0.8821	0.9556	no	up	8.914	9.796	9.791	8.644	10.117	12.281	9.5	10.347
ENSAPLG00000006054	MYRF	0.91	-0.1356	0.557	0.7918	no	down	12.324	10.242	12.709	9.354	14.89	10.126	11.758	11.457
ENSAPLG00000003955	GCHFR	1.196	0.2577	0.2076	0.4921	no	up	162.815	173.84	207.466	215.078	269.264	144.734	181.374	209.692
ENSAPLG00000006977	C19orf40	1.127	0.1728	0.3536	0.6421	no	up	10.779	9.926	7.635	8.466	13.104	11.402	9.447	10.991
ENSAPLG00000010723	ODF3	0.489	-1.031	0.01207	0.09601	no	down	1.087	2.767	4.66	2.119	0.298	1.314	2.838	1.244
ENSAPLG00000010392	USP39	1.098	0.1348	0.4475	0.7172	no	up	18.287	15.571	18.264	17.632	21.07	22.301	17.374	20.334
ENSAPLG00000006309	DECR1	1.256	0.3286	0.07388	0.2827	no	up	24.309	28.562	29.533	32.734	37.104	40.669	27.468	36.836
ENSAPLG00000011581	PDSS1	0.947	-0.07853	0.7469	0.8992	no	down	5.753	5.005	5.037	4.694	4.784	6.203	5.265	5.227
ENSAPLG00000012524	SYAP1	0.933	-0.09944	0.4926	0.7478	no	down	13.421	13.51	13.519	12.284	14.203	13.74	13.483	13.409
ENSAPLG00000005165	LACC1	0.782	-0.3549	0.2365	0.529	no	down	6.471	4.438	4.886	4.982	5.127	2.503	5.265	4.204
ENSAPLG00000006897	ENPP2	1.176	0.234	0.2795	0.5739	no	up	23.252	21.412	21.135	33.977	29.127	20.639	21.933	27.914
ENSAPLG00000012767	XRCC5	0.845	-0.2435	0.3882	0.6708	no	down	1.914	3.194	1.666	1.909	1.66	2.203	2.258	1.924
ENSAPLG00000013279	-	0.935	-0.09676	0.6625	0.8566	no	down	2.233	2.665	2.58	2.53	2.014	2.242	2.493	2.262
ENSAPLG00000009694	SKIV2L2	1.098	0.1351	0.4724	0.7348	no	up	13.191	11.941	13.783	17.199	16.206	12.494	12.972	15.3
ENSAPLG00000007008	SETD7	1.351	0.4335	0.0423	0.2078	no	up	7.967	9.49	9.461	15.102	15.542	9.633	8.973	13.426
ENSAPLG00000007796	CP	0.812	-0.3001	0.2679	0.5636	no	down	243.14	360.039	236.114	244.483	305.407	143.893	279.764	231.261
ENSAPLG00000015120	-	1.223	0.2909	0.4768	0.7378	no	up	5.095	1.746	2.241	3.606	5.104	4.3	3.027	4.337
ENSAPLG00000003607	DNMT3B	0.795	-0.3311	0.413	0.6915	no	down	0.947	0.399	1.459	1.598	0.355	0.048	0.935	0.667
ENSAPLG00000008844	RBM41	1.356	0.439	0.03217	0.1755	no	up	3.669	3.64	4.058	5.015	6.009	5.855	3.789	5.626
ENSAPLG00000008043	UBXN6	1.346	0.4282	0.01015	0.08601	no	up	20.39	19.499	23.753	27.918	30.661	33.461	21.214	30.68
ENSAPLG00000004660	TRDMT1	1.677	0.7462	0.004152	0.04744	no	up	2.652	1.811	2.118	5.382	3.239	4.01	2.194	4.21
ENSAPLG00000004474	TTC37	0.729	-0.4569	0.05087	0.2311	no	down	9.652	11.783	10.045	9.432	8.79	5.498	10.493	7.907
ENSAPLG00000011800	NUDT19	1.141	0.1907	0.2773	0.5716	no	up	8.515	8.32	9.687	10.852	11.605	11.411	8.841	11.289
ENSAPLG00000012987	PPP1R7	1.032	0.04483	0.8212	0.9323	no	up	26.852	30.874	28.262	27.641	24.481	36.456	28.663	29.526
ENSAPLG00000009439	PAICS	1.179	0.2376	0.3548	0.643	no	up	400.591	399.863	456.74	741.739	344.022	522.285	419.065	536.015
ENSAPLG00000001594	-	1.043	0.06116	0.8752	0.9525	no	up	23.362	9.341	9.057	13.959	15.164	13.827	13.92	14.317
ENSAPLG00000008396	RAD9B	0.953	-0.0698	0.8574	0.9473	no	down	0.857	1.105	0.471	0.688	1.064	0.667	0.811	0.806
ENSAPLG00000013610	PTPN23	0.77	-0.3764	0.05526	0.2424	no	down	3.29	10.947	3.088	3.673	4.67	8.435	5.775	5.593
ENSAPLG00000004411	RPN1	1.195	0.2569	0.1176	0.3671	no	up	213.267	197.202	196.244	280.957	279.415	219.464	202.238	259.945
ENSAPLG00000010792	ZDHHC18	1.246	0.3174	0.3349	0.6267	no	up	1.785	1.625	2.391	2.031	2.403	2.802	1.934	2.412
ENSAPLG00000014601	PAK7	1.244	0.3147	0.4231	0.6995	no	up	0.439	0.279	0.32	0.466	0.778	0.309	0.346	0.518
ENSAPLG00000005301	UFL1	1.036	0.05066	0.7826	0.9152	no	up	10.639	10.121	9.989	12.261	9.064	9.798	10.25	10.374
ENSAPLG00000016008	XRCC4	1.022	0.03187	0.9262	0.9711	no	up	2.373	3.092	3.276	4.25	2.953	2	2.914	3.068
ENSAPLG00000001595	PSMG4	1.177	0.2355	0.443	0.7144	no	up	2.144	1.319	1.036	2.386	2.049	1.498	1.5	1.978
ENSAPLG00000013372	-	1.024	0.03482	0.8644	0.95	no	up	22.185	33.149	27.923	28.395	30.512	26.523	27.752	28.477
ENSAPLG00000006302	ATP7B	0.796	-0.3289	0.1789	0.4567	no	down	12.813	12.786	14.442	11.629	14.409	7.208	13.347	11.082
ENSAPLG00000006789	MED15	1.146	0.1963	0.2515	0.5476	no	up	2.592	2.591	2.523	2.963	3.079	3.469	2.569	3.17
ENSAPLG00000011457	LYRM4	1.128	0.1743	0.4379	0.71	no	up	15.814	14.169	14.376	20.495	16.778	16.388	14.786	17.887
ENSAPLG00000006862	-	1.478	0.5632	0.02814	0.1614	no	up	2.672	1.876	1.949	3.529	2.861	4.512	2.166	3.634
ENSAPLG00000004155	DIRC2	1.005	0.006618	0.9694	0.9896	no	up	10.459	11.811	11.636	10.741	12.315	12.89	11.302	11.982
ENSAPLG00000003474	CACYBP	0.885	-0.1763	0.3606	0.6473	no	down	41.768	58.2	54.048	48.557	37.917	51.047	51.339	45.84
ENSAPLG00000003368	RFT1	1.103	0.1413	0.4882	0.7457	no	up	3.839	5.358	4.538	5.792	4.292	5.43	4.578	5.171
ENSAPLG00000007776	CHRNA4	0.726	-0.4622	0.2517	0.5478	no	down	0.688	0.325	1.186	0.61	0.572	0.193	0.733	0.458
ENSAPLG00000005583	CA8	0.801	-0.3198	0.1962	0.4776	no	down	15.345	23.455	19.591	15.701	21.001	14.474	19.464	17.059
ENSAPLG00000014498	-	0.738	-0.4389	0.2854	0.5795	no	down	1.695	2.618	5.959	1.786	1.705	1.884	3.424	1.792
ENSAPLG00000011341	NRBF2	0.783	-0.3535	0.0936	0.3225	no	down	11.467	17.057	17.04	11.507	13.288	13.73	15.188	12.842
ENSAPLG00000003010	ICA1	0.711	-0.4922	0.1926	0.474	no	down	9.841	2.693	5.931	2.519	7.267	1.401	6.155	3.729
ENSAPLG00000012124	TBC1D12	1.008	0.01178	0.951	0.9806	no	up	7.737	7.809	8.294	9.898	7.725	7.885	7.947	8.503
ENSAPLG00000013514	DAP3	1.209	0.2739	0.1748	0.4519	no	up	17.349	16.909	19.337	20.694	20.383	28.543	17.865	23.207
ENSAPLG00000005883	SBSPON	1.067	0.09384	0.8194	0.9322	no	up	1.954	1.346	1.12	0.721	3.285	1.179	1.473	1.728
ENSAPLG00000015880	HMGB3	1.447	0.5327	0.008085	0.07419	no	up	80.196	68.795	74.195	125.62	137.67	87.455	74.395	116.915
ENSAPLG00000014297	CTTNBP2NL	0.819	-0.2885	0.1638	0.4365	no	down	6.431	4.773	5.065	4.416	4.681	4.899	5.423	4.665
ENSAPLG00000005427	MYO5B	1.156	0.2088	0.2247	0.5139	no	up	8.495	8.422	6.938	8.466	10.701	10.493	7.952	9.887
ENSAPLG00000009298	PNO1	1.496	0.5814	0.02951	0.1658	no	up	16.552	18.153	21.333	23.557	25.305	43.529	18.679	30.797
ENSAPLG00000016222	-	0.693	-0.5294	0.1957	0.4773	no	down	0.12	0.176	0.122	0	0.137	0.097	0.139	0.078
ENSAPLG00000009610	-	0.855	-0.2267	0.5744	0.804	no	down	11.237	14.578	18.97	10.963	5.78	14.001	14.928	10.248
ENSAPLG00000002893	BLOC1S2	0.896	-0.1585	0.4193	0.6961	no	down	8.435	9.842	10.205	9.876	7.977	9.537	9.494	9.13
ENSAPLG00000010989	-	1.199	0.2624	0.4698	0.7332	no	up	149.873	126.828	130.39	80.481	191.084	166.455	135.697	146.007
ENSAPLG00000008859	ZNF148	1.183	0.2419	0.2601	0.5555	no	up	2.263	2.405	2.25	3.151	2.976	2.754	2.306	2.96
ENSAPLG00000012868	COL4A5	1.165	0.2201	0.588	0.8116	no	up	0.04	0.019	0.066	0.044	0.069	0.068	0.042	0.06
ENSAPLG00000002346	CHST2	0.878	-0.188	0.4706	0.7338	no	down	4.158	3.705	4.557	4.017	3.205	3.063	4.14	3.428
ENSAPLG00000009482	TMEM79	0.758	-0.3994	0.08949	0.3149	no	down	22.405	23.204	21.38	22.303	17.373	12.252	22.33	17.309
ENSAPLG00000004894	YDJC	1.082	0.1138	0.622	0.8316	no	up	3.57	4.169	4.886	4.261	4.773	4.764	4.208	4.599
ENSAPLG00000011060	WDR75	1.439	0.5252	0.0147	0.1094	no	up	6.71	5.878	4.538	7.39	9.991	9.566	5.709	8.982
ENSAPLG00000011914	TNFSF10	2.282	1.19	4.022e-07	3.43e-05	yes	up	45.258	30.4	24.289	72.991	82.369	108.635	33.316	87.998
ENSAPLG00000004375	CCDC88A	0.7	-0.5155	0.05125	0.2322	no	down	0.768	0.715	0.678	0.577	0.572	0.415	0.72	0.521
ENSAPLG00000007479	ZNF438	1.026	0.03639	0.8691	0.9512	no	up	2.403	3.148	2.645	3.129	2.873	3.024	2.732	3.009
ENSAPLG00000011919	-	2.461	1.299	0.0009307	0.01695	yes	up	182.497	175.586	191.894	638.577	566.911	546.268	183.326	583.919
ENSAPLG00000011706	UPP1	1.146	0.1961	0.6231	0.8322	no	up	0.578	0.65	0.273	0.81	0.584	0.618	0.5	0.671
ENSAPLG00000002139	CMKLR1	0.952	-0.07122	0.8156	0.9304	no	down	5.324	4.773	5.103	4.594	6.913	2.493	5.067	4.667
ENSAPLG00000005217	SETD1B	1.165	0.2206	0.2229	0.5115	no	up	1.835	1.606	1.6	2.064	2.278	2.039	1.68	2.127
ENSAPLG00000011566	FAM84A	0.761	-0.3934	0.02844	0.1625	no	down	43.044	41.515	43.156	32.823	39.782	28.678	42.572	33.761
ENSAPLG00000009442	GOLGB1	0.894	-0.1619	0.3784	0.6626	no	down	3.101	3.259	3.257	3.207	3.365	2.541	3.206	3.038
ENSAPLG00000007566	SUPT20H	0.871	-0.1989	0.1831	0.4623	no	down	11.108	10.91	11.391	10.064	10.071	11.672	11.136	10.602
ENSAPLG00000001468	CHRM2	1.063	0.08845	0.7132	0.883	no	up	13.959	20.818	19.686	24.844	12.074	17.818	18.154	18.245
ENSAPLG00000014124	-	1.096	0.1324	0.7202	0.8869	no	up	1.147	1.541	4.538	2.53	2.564	3.604	2.409	2.899
ENSAPLG00000015901	SLC25A38	1.149	0.2	0.5503	0.7879	no	up	3.709	3.036	2.146	4.205	2.403	4.561	2.964	3.723
ENSAPLG00000012139	-	0.725	-0.4635	0.06951	0.2732	no	down	2382.64	2918.51	2173.34	2065.93	2333.42	1157.73	2491.49	1852.36
ENSAPLG00000006745	EEFSEC	1.169	0.2248	0.2639	0.5597	no	up	7.498	8.385	8.398	10.963	8.984	9.498	8.094	9.815
ENSAPLG00000006339	CABLES1	1.08	0.1105	0.6753	0.8633	no	up	19.433	10.567	9.546	18.098	19.891	13.044	13.182	17.011
ENSAPLG00000010752	-	0.441	-1.182	5.583e-07	4.619e-05	yes	down	112.581	121.016	105.291	72.203	45.425	31.79	112.963	49.806
ENSAPLG00000003636	KDM2A	1.247	0.3182	0.02973	0.1668	no	up	6.94	5.896	5.988	7.945	8.366	8.445	6.275	8.252
ENSAPLG00000002560	GABPB1	0.681	-0.5539	0.006667	0.06539	no	down	6.511	8.05	8.737	4.96	5.768	6.242	7.766	5.657
ENSAPLG00000009357	LAT2	0.933	-0.09971	0.8083	0.9274	no	down	0.947	1.606	1.431	1.72	0.343	1.536	1.328	1.2
ENSAPLG00000008641	ACADSB	1.158	0.2113	0.2948	0.5881	no	up	3.49	4.002	3.945	4.949	3.971	5.237	3.812	4.719
ENSAPLG00000014400	NPAT	1.346	0.4289	0.02109	0.1368	no	up	2.373	1.82	2.137	2.929	3.216	2.696	2.11	2.947
ENSAPLG00000004851	-	0.691	-0.5328	0.1849	0.4639	no	down	0.987	0.706	1.497	0.91	0.183	0.251	1.063	0.448
ENSAPLG00000015493	CREBRF	1.37	0.4546	0.09919	0.3326	no	up	2.134	1.662	1.553	3.928	2.163	2.077	1.783	2.723
ENSAPLG00000010971	GUCY1A3	0.889	-0.1699	0.6384	0.8417	no	down	0.479	0.39	0.781	0.699	0.32	0.483	0.55	0.501
ENSAPLG00000006947	TRHR	3.299	1.722	2.796e-05	0.001123	yes	up	0	0.139	0.245	2.319	0.618	2.908	0.128	1.948
ENSAPLG00000011297	NELL2	0.46	-1.119	2.429e-06	0.000151	yes	down	6.401	6.936	5.752	3.085	2.037	3.556	6.363	2.893
ENSAPLG00000006527	PRPF38B	0.654	-0.613	0.00052	0.01107	no	down	7.179	8.96	9.603	5.193	6.226	6.194	8.581	5.871
ENSAPLG00000010131	DENND2C	1.192	0.2537	0.2129	0.4984	no	up	4.018	4.336	3.766	4.25	6.18	5.024	4.04	5.151
ENSAPLG00000015641	OSBPL1A	0.811	-0.3027	0.176	0.4533	no	down	58.908	97.357	108.012	69.84	76.749	75.309	88.092	73.966
ENSAPLG00000007133	METTL21A	1.028	0.03968	0.8656	0.9505	no	up	17.409	13.12	14.413	17.266	21.436	22.784	14.981	20.495
ENSAPLG00000014769	PKN2	1.033	0.04741	0.7497	0.8999	no	up	4.786	4.996	4.83	5.57	5.104	5.411	4.871	5.362
ENSAPLG00000003685	MRPL21	1.26	0.3337	0.1073	0.3477	no	up	55.398	61.506	59.01	67.243	72.458	88.982	58.638	76.228
ENSAPLG00000015320	GRTP1	0.837	-0.2562	0.313	0.6061	no	down	6.302	6.732	7.88	7.978	5.722	4.609	6.971	6.103
ENSAPLG00000007789	-	1.481	0.5667	0.1602	0.4316	no	up	9.552	17.224	12.484	41.766	17.076	19.383	13.087	26.075
ENSAPLG00000014878	CCNT1	1.178	0.2361	0.2622	0.5576	no	up	10.23	7.066	10.102	8.677	12.795	11.208	9.133	10.893
ENSAPLG00000015154	CDH11	0.4	-1.323	1.017e-06	7.558e-05	yes	down	1.067	0.929	1.101	0.444	0.286	0.425	1.032	0.385
ENSAPLG00000006151	BRI3	1.613	0.6894	0.00339	0.04108	no	up	124.138	56.381	63.576	105.891	126.123	151.024	81.365	127.679
ENSAPLG00000013619	DIAPH3	0.572	-0.8051	0.0471	0.2209	no	down	0.12	0.121	0.207	0.022	0.08	0.01	0.149	0.037
ENSAPLG00000006267	BNIP2	1.043	0.06024	0.7336	0.8928	no	up	8.386	8.895	6.675	8.988	7.931	8.629	7.985	8.516
ENSAPLG00000016190	-	0.781	-0.3558	0.346	0.6358	no	down	0.459	0.446	0.122	0.255	0.217	0.309	0.342	0.26
ENSAPLG00000011045	MAP2K2	1.513	0.5974	0.00336	0.04085	no	up	11.736	13.761	12.681	17.976	20.704	23.963	12.726	20.881
ENSAPLG00000010410	-	1.291	0.368	0.2726	0.5673	no	up	15.315	16.379	12.653	12.461	12.692	41.365	14.782	22.173
ENSAPLG00000004419	ASPA	1.636	0.7103	0.01789	0.1236	no	up	2.563	3.361	2.194	3.44	4.795	7.701	2.706	5.312
ENSAPLG00000013017	NFATC1	0.612	-0.7094	0.06003	0.2534	no	down	0.628	0.353	0.405	0.3	0.24	0.203	0.462	0.248
ENSAPLG00000010073	-	1.023	0.03303	0.8203	0.9322	no	up	9.881	8.645	9.198	9.742	10.14	9.141	9.241	9.674
ENSAPLG00000004943	MTIF2	0.847	-0.2398	0.1895	0.4695	no	down	6.451	7.113	7.419	6.458	5.379	6.938	6.994	6.258
ENSAPLG00000001796	-	0.762	-0.3924	0.3126	0.6059	no	down	1.346	0.195	2.052	0.632	0.492	0.493	1.198	0.539
ENSAPLG00000010515	MADD	1.002	0.002414	0.9887	0.9956	no	up	2.383	2.767	2.721	2.929	2.793	2.744	2.624	2.822
ENSAPLG00000010029	RPS6KL1	1.447	0.533	0.1939	0.4752	no	up	0.219	0.344	0.311	1.054	0.195	0.502	0.291	0.584
ENSAPLG00000003177	DDHD1	1.795	0.8438	0.0006623	0.01337	no	up	2.054	2.331	1.582	3.185	4.75	4.3	1.989	4.078
ENSAPLG00000004394	DUS2	1.265	0.3394	0.1369	0.3974	no	up	3.41	3.092	2.909	4.782	3.685	4.493	3.137	4.32
ENSAPLG00000007260	AKR1A1	1.014	0.02021	0.9218	0.97	no	up	50.004	53.558	42.12	38.87	52.749	61.869	48.561	51.163
ENSAPLG00000012497	SUPT4H1	1.121	0.1654	0.3897	0.6722	no	up	48.718	46.631	49.689	50.266	52.601	67.84	48.346	56.902
ENSAPLG00000002735	NRP2	1.002	0.003213	0.9827	0.9934	no	up	9.123	8.023	9.537	8.145	10.152	9.827	8.894	9.375
ENSAPLG00000004901	NUBP2	1.564	0.6451	0.0168	0.1184	no	up	8.495	8.645	7.946	9.92	14.34	19.509	8.362	14.59
ENSAPLG00000012446	PDE6D	1.041	0.05791	0.8328	0.9355	no	up	40.053	38.153	46.856	47.37	58.209	27.615	41.687	44.398
ENSAPLG00000008815	-	0.87	-0.2001	0.4771	0.7378	no	down	4.886	6.1	8.69	4.705	5.15	6.976	6.559	5.61
ENSAPLG00000008849	PDZK1	0.922	-0.1169	0.7724	0.9099	no	down	0.279	0.232	0.33	0.388	0.114	0.28	0.28	0.261
ENSAPLG00000002371	RAB9A	1.039	0.05484	0.7278	0.8892	no	up	33.692	37.763	36.556	40.08	45.619	38.157	36.004	41.285
ENSAPLG00000016230	TRAF2	0.849	-0.2363	0.1515	0.4193	no	down	21.408	23.39	24.12	22.536	18.747	21.277	22.973	20.853
ENSAPLG00000014287	-	1.054	0.07529	0.6874	0.8683	no	up	6.102	4.578	5.988	6.491	6.695	5.459	5.556	6.215
ENSAPLG00000007425	RNF123	1.075	0.1042	0.5824	0.8083	no	up	20.042	24.959	28.855	23.38	22.421	28.669	24.619	24.823
ENSAPLG00000016413	MEF2BNB	1.265	0.3386	0.1604	0.4319	no	up	9.622	10.929	11.683	11.141	14.329	18.407	10.745	14.626
ENSAPLG00000004362	TBC1D4	1.014	0.0206	0.9429	0.9769	no	up	1.206	0.938	0.894	1.209	0.755	1.227	1.013	1.064
ENSAPLG00000004203	CDH2	0.606	-0.7236	0.003452	0.04168	no	down	2.403	2.479	1.864	1.62	1.259	1.266	2.249	1.382
ENSAPLG00000015716	ENKD1	1.111	0.1513	0.5513	0.7882	no	up	5.265	6.658	4.161	5.115	6.752	7.836	5.361	6.568
ENSAPLG00000014950	PPM1H	0.62	-0.6893	0.06681	0.2681	no	down	1.107	0.873	1.422	0.455	0.504	0.831	1.134	0.597
ENSAPLG00000012980	KIAA1279	0.926	-0.1107	0.5815	0.8076	no	down	7.628	5.738	7.682	6.68	7.107	6.976	7.016	6.921
ENSAPLG00000011593	MIS18BP1	0.436	-1.196	0.001963	0.02778	yes	down	0.967	1.634	0.923	0.688	0.206	0.213	1.175	0.369
ENSAPLG00000011340	CNOT7	1.065	0.09131	0.5603	0.7939	no	up	32.715	33.232	33.214	40.401	39.794	32.978	33.054	37.724
ENSAPLG00000009579	PLD3	1.375	0.4599	0.1038	0.3418	no	up	35.048	33.548	48.164	46.615	63.176	57.965	38.92	55.919
ENSAPLG00000002737	PKD2	0.967	-0.04898	0.8011	0.9248	no	down	1.884	1.736	2.034	1.709	1.831	1.942	1.885	1.827
ENSAPLG00000009560	POLR2B	1.125	0.17	0.2544	0.5495	no	up	14.278	12.869	13.303	14.802	15.679	18.465	13.483	16.315
ENSAPLG00000002678	SGSH	1.325	0.4059	0.0706	0.2757	no	up	23.83	20.883	24.007	23.702	33.03	41.771	22.907	32.834
ENSAPLG00000014600	-	1.127	0.1728	0.5634	0.7957	no	up	42.037	33.381	38.806	43.02	31.416	52.941	38.075	42.459
ENSAPLG00000004621	TCEA1	0.82	-0.2861	0.09285	0.3212	no	down	11.985	12.628	13.529	10.763	10.724	11.402	12.714	10.963
ENSAPLG00000000953	RNF146	1.102	0.1402	0.3711	0.6566	no	up	10.25	8.886	10.073	11.973	15.302	11.711	9.736	12.995
ENSAPLG00000006397	TBC1D20	1.202	0.266	0.2147	0.5006	no	up	4.218	4.438	5.3	5.559	7.164	6.368	4.652	6.364
ENSAPLG00000009993	PCYOX1	1.211	0.2757	0.2059	0.4896	no	up	101.424	98.768	68.094	87.938	126.409	136.106	89.429	116.818
ENSAPLG00000001159	FAM89A	1.184	0.244	0.2593	0.555	no	up	4.168	5.488	5.169	6.391	7.199	5.459	4.942	6.35
ENSAPLG00000009423	COMMD2	1.038	0.05368	0.7598	0.9041	no	up	22.086	25.015	21.503	26.531	22.638	21.286	22.868	23.485
ENSAPLG00000001393	CX3CR1	1.139	0.1883	0.5392	0.7812	no	up	2.243	2.256	3.446	3.861	3.445	2.59	2.648	3.299
ENSAPLG00000014106	CCDC92	0.555	-0.8502	0.02539	0.1524	no	down	1.226	2.526	2.815	0.655	0.881	1.353	2.189	0.963
ENSAPLG00000009861	PTPRE	1.152	0.2038	0.5426	0.7837	no	up	0.768	0.52	0.847	0.699	0.858	1.14	0.712	0.899
ENSAPLG00000014090	ZNF395	0.905	-0.1435	0.5676	0.799	no	down	7.029	4.726	4.575	5.57	4.612	5.846	5.443	5.343
ENSAPLG00000004628	-	1.368	0.4522	0.1565	0.4264	no	up	42.396	1.096	0.377	74.245	39.668	218.865	14.623	110.926
ENSAPLG00000016282	-	0.854	-0.2282	0.5773	0.806	no	down	1.974	0.223	0.424	0.61	1.156	0.309	0.874	0.692
ENSAPLG00000011012	MAP1S	1.066	0.09214	0.7399	0.8969	no	up	2.493	2.786	4.255	2.896	3.559	4.445	3.178	3.633
ENSAPLG00000004168	NPL	0.682	-0.5531	0.06205	0.2588	no	down	7.937	6.62	7.447	5.726	6.924	2.619	7.335	5.09
ENSAPLG00000013229	CNTNAP5	0.833	-0.2633	0.5199	0.7674	no	down	2.642	3.018	2.034	0.2	0.08	1.855	2.565	0.712
ENSAPLG00000013781	SET	1.016	0.02224	0.8625	0.9493	no	up	61.909	62.063	62.86	64.602	65.19	72.401	62.277	67.398
ENSAPLG00000007092	RIF1	1.192	0.2531	0.1432	0.4058	no	up	3.121	3.371	3.625	4.538	3.823	4.329	3.372	4.23
ENSAPLG00000005827	PRPF38A	1.167	0.2228	0.2869	0.5813	no	up	11.287	10.827	15.59	17.388	13.86	19.499	12.568	16.916
ENSAPLG00000005208	-	1.017	0.02408	0.8746	0.9525	no	up	11.197	10.047	9.433	13.06	11.628	11.324	10.226	12.004
ENSAPLG00000016183	CA13	1.308	0.3874	0.3271	0.6187	no	up	2.682	0.752	0.339	1.975	2.243	1.275	1.258	1.831
ENSAPLG00000000962	GTF3C4	1.07	0.09795	0.6354	0.8401	no	up	3.101	2.804	2.664	3.296	3.674	2.918	2.856	3.296
ENSAPLG00000009953	TIA1	1.114	0.1554	0.3134	0.6063	no	up	29.534	31.106	27.142	31.169	37.562	37.732	29.261	35.488
ENSAPLG00000010788	TIPARP	1.608	0.6856	0.001657	0.02505	no	up	5.075	3.983	3.719	6.602	6.981	9.237	4.259	7.607
ENSAPLG00000005544	PCNXL4	1.024	0.03437	0.875	0.9525	no	up	1.825	1.811	1.657	2.297	1.923	1.604	1.764	1.941
ENSAPLG00000004465	-	1.11	0.151	0.6239	0.8327	no	up	3.36	4.698	3.803	6.502	3.445	4.367	3.954	4.771
ENSAPLG00000004795	NEK4	0.7	-0.5153	0.001723	0.02554	no	down	8.475	7.688	7.503	5.57	5.265	6.715	7.889	5.85
ENSAPLG00000004619	CPNE1	1.04	0.05676	0.7191	0.8862	no	up	15.216	16.194	17.84	16.323	20.074	18.475	16.417	18.291
ENSAPLG00000014237	CABP2	1.38	0.4648	0.2526	0.5481	no	up	4.896	0.845	5.432	1.476	7.119	12.977	3.724	7.191
ENSAPLG00000004859	KIAA1328	1.136	0.1843	0.5728	0.8026	no	up	1.027	1.003	0.847	1.398	1.167	1.053	0.959	1.206
ENSAPLG00000010286	BLMH	1.183	0.2419	0.1496	0.417	no	up	81.422	62.964	64.705	95.317	86.741	82.991	69.697	88.35
ENSAPLG00000007526	TAF11	1.126	0.1716	0.4894	0.7462	no	up	11.496	10.437	14.592	12.206	15.325	15.557	12.175	14.363
ENSAPLG00000014886	COX5A	1.299	0.3775	0.04518	0.2158	no	up	147.001	134.498	149.068	152.274	197.47	244.509	143.522	198.084
ENSAPLG00000006679	CEP89	0.957	-0.06395	0.7843	0.9164	no	down	2.652	3.705	2.316	3.185	2.999	2.416	2.891	2.867
ENSAPLG00000009325	LEPROTL1	1.022	0.03153	0.8678	0.9511	no	up	15.206	16.779	15.562	17.199	16.401	17.566	15.849	17.055
ENSAPLG00000004557	-	1.095	0.1309	0.7428	0.8975	no	up	0.818	0.381	0.574	0.455	1.122	0.599	0.591	0.725
ENSAPLG00000001406	C1GALT1	0.929	-0.1066	0.708	0.8808	no	down	7.109	8.459	12.239	7.967	6.558	12.523	9.269	9.016
ENSAPLG00000006844	GPD1	1	0.0003126	0.9989	0.999	no	up	363.798	356.668	310.196	292.463	305.43	506.333	343.554	368.075
ENSAPLG00000012283	OGFOD1	1.207	0.2715	0.2789	0.5734	no	up	1.745	2.748	2.777	2.863	2.918	3.575	2.423	3.119
ENSAPLG00000005745	PLIN2	0.855	-0.2268	0.5784	0.806	no	down	47.103	163.979	392.854	52.097	113.602	289.43	201.312	151.71
ENSAPLG00000005620	GTF2H1	1.106	0.1458	0.3778	0.6619	no	up	8.844	10.251	8.859	10.297	12.04	10.948	9.318	11.095
ENSAPLG00000012627	CECR2	1.63	0.7052	0.02987	0.1672	no	up	1.655	1.671	1.572	1.742	4.876	2.754	1.633	3.124
ENSAPLG00000005028	RNF25	0.987	-0.01906	0.9284	0.9721	no	down	9.632	8.812	11.486	8.1	8.332	12.349	9.977	9.594
ENSAPLG00000016088	DGCR14	1.066	0.09231	0.5378	0.7801	no	up	5.255	5.738	6.101	5.737	5.734	6.339	5.698	5.937
ENSAPLG00000008867	PRRG1	0.759	-0.3972	0.063	0.2608	no	down	12.653	8.283	12.521	8.766	11.147	8.058	11.152	9.324
ENSAPLG00000002613	FCF1	1.518	0.6019	0.01427	0.1075	no	up	9.702	8.932	10.836	12.361	14.913	22.262	9.823	16.512
ENSAPLG00000015112	VPS72	1.228	0.2967	0.3379	0.6305	no	up	7.468	6.75	8.501	7.512	8.561	13.556	7.573	9.876
ENSAPLG00000010016	PTPN14	0.671	-0.5764	0.05831	0.2502	no	down	0.469	0.492	0.527	0.344	0.309	0.329	0.496	0.327
ENSAPLG00000003895	MGP	1.148	0.1988	0.5912	0.8138	no	up	7.359	17.169	17.774	8.278	23.325	20.185	14.101	17.263
ENSAPLG00000005917	EWSR1	1.393	0.4778	0.001429	0.02289	no	up	18.735	16.992	19.874	25.777	28.372	29.905	18.534	28.018
ENSAPLG00000015976	MX	1.753	0.8099	0.04255	0.2082	no	up	0.668	2.767	2.871	4.827	2.758	24.562	2.102	10.716
ENSAPLG00000012366	MAST3	0.904	-0.1449	0.6317	0.8374	no	down	2.014	1.198	1.525	0.954	1.923	1.556	1.579	1.478
ENSAPLG00000011905	-	1.19	0.2512	0.4043	0.6846	no	up	5.703	9.165	8.473	10.597	7.233	12.639	7.78	10.156
ENSAPLG00000015614	PUS1	0.751	-0.4123	0.06677	0.2681	no	down	11.477	17.308	13.416	8.644	12.738	10.957	14.067	10.78
ENSAPLG00000012587	SLC35C2	0.843	-0.2463	0.253	0.5489	no	down	16.053	19.815	14.574	12.861	18.163	12.764	16.814	14.596
ENSAPLG00000006283	BCL11B	0.485	-1.043	0.007662	0.07144	no	down	0.628	0.344	0.555	0.166	0.275	0.106	0.509	0.182
ENSAPLG00000007544	RP9	1.505	0.5899	0.04937	0.2266	no	up	1.306	2.182	1.77	1.62	3.319	6.677	1.753	3.872
ENSAPLG00000016270	GUCY1A2	1.107	0.1473	0.7157	0.884	no	up	0.219	0.288	0.198	0.322	0.32	0.251	0.235	0.298
ENSAPLG00000006044	STX1A	1.204	0.2684	0.513	0.7635	no	up	0.349	0.344	0.659	0.644	0.732	0.638	0.451	0.671
ENSAPLG00000009602	KLF2	1.031	0.04418	0.8749	0.9525	no	up	13.251	10.353	9.744	10.486	16.675	7.228	11.116	11.463
ENSAPLG00000010080	QKI	1.04	0.05671	0.7314	0.8912	no	up	48.897	42.285	50.621	56.347	62.546	42.515	47.268	53.803
ENSAPLG00000013717	KLF6	1.012	0.01677	0.9619	0.9866	no	up	3.35	2.823	2.598	1.387	2.163	5.74	2.924	3.097
ENSAPLG00000014756	RNF214	1.032	0.04516	0.7585	0.9032	no	up	22.335	19.49	22.256	20.728	22.134	23.374	21.36	22.079
ENSAPLG00000012923	-	1.171	0.2283	0.2144	0.5001	no	up	11.556	12.498	13.293	13.715	16.286	18.851	12.449	16.284
ENSAPLG00000016082	PCNA	1.296	0.3745	0.05369	0.2383	no	up	17.449	18.886	15.882	25.333	23.222	35.587	17.406	28.047
ENSAPLG00000005652	TMEM69	1.137	0.1856	0.3901	0.6725	no	up	8.146	10.27	9.49	10.93	9.293	13.692	9.302	11.305
ENSAPLG00000014224	MSI1	1.149	0.2006	0.4831	0.7423	no	up	1.805	1.857	2.081	2.585	2.632	1.71	1.914	2.309
ENSAPLG00000007813	STARD8	0.894	-0.1611	0.574	0.8037	no	down	10.519	9.062	9.989	7.079	8.938	11.643	9.857	9.22
ENSAPLG00000007784	UBTF	1.298	0.3767	0.3475	0.6372	no	up	11.855	6.695	4.914	13.105	7.107	18.591	7.821	12.934
ENSAPLG00000003568	RAC1	1.108	0.1474	0.2768	0.5712	no	up	90.994	81.274	83.449	99.001	104.663	92.76	85.239	98.808
ENSAPLG00000004934	-	1.058	0.08104	0.8378	0.9386	no	up	0.11	0.186	0.028	0.166	0.137	0.106	0.108	0.136
ENSAPLG00000005467	EIF2B5	1.271	0.3459	0.09043	0.3168	no	up	9.492	9.796	9.518	10.508	12.887	16.755	9.602	13.383
ENSAPLG00000012900	-	1.915	0.937	0.01189	0.09564	no	up	0.947	0.808	0.923	1.132	2.69	2.338	0.893	2.053
ENSAPLG00000005395	C15orf40	1.091	0.1252	0.6414	0.8435	no	up	7.668	9.833	8.049	12.006	6.958	9.952	8.517	9.639
ENSAPLG00000012821	RAB30	0.839	-0.254	0.312	0.6051	no	down	32.964	64.143	55.827	37.805	51.925	44.447	50.978	44.726
ENSAPLG00000009864	SMARCAL1	1.125	0.1704	0.5314	0.7751	no	up	2.642	4.169	3.05	5.193	3.891	3.024	3.287	4.036
ENSAPLG00000003195	HEY2	0.844	-0.2441	0.4861	0.7448	no	down	1.545	1.476	1.779	1.764	1.705	0.763	1.6	1.411
ENSAPLG00000009161	NUP35	1.06	0.08459	0.6783	0.865	no	up	5.275	5.45	4.434	6.891	6.569	4.957	5.053	6.139
ENSAPLG00000005691	RPP40	1.189	0.25	0.3251	0.6174	no	up	11.467	10.27	7.927	13.693	9.35	15.18	9.888	12.741
ENSAPLG00000010426	NUCB2	0.561	-0.8336	0.0001161	0.003398	no	down	108.473	80.43	90.369	47.436	66.827	47.945	93.091	54.069
ENSAPLG00000003936	CAND2	1.179	0.2379	0.1758	0.453	no	up	9.024	10.288	9.97	14.159	11.136	11.943	9.761	12.413
ENSAPLG00000014343	CCT7	1.403	0.4885	0.006538	0.0644	no	up	53.414	56.418	66.626	77.307	84.807	106.635	58.819	89.583
ENSAPLG00000015062	CARS	0.903	-0.1471	0.5736	0.8032	no	down	7.339	9.545	9.65	6.425	6.604	12.397	8.845	8.475
ENSAPLG00000007380	RFC4	0.774	-0.3689	0.1435	0.4064	no	down	7.648	6.008	8.294	5.826	4.452	7.131	7.317	5.803
ENSAPLG00000009124	LCLAT1	1.199	0.2621	0.09494	0.3244	no	up	34.23	41.218	38.1	49.156	46.295	40.718	37.849	45.39
ENSAPLG00000011036	EFTUD2	1.172	0.2294	0.1406	0.4016	no	up	19.294	19.731	21.559	22.98	22.535	27.847	20.195	24.454
ENSAPLG00000014684	RAP2A	0.61	-0.7121	0.01642	0.1167	no	down	3.639	4.271	3.323	3.207	1.808	1.701	3.744	2.239
ENSAPLG00000013483	C2orf40	0.917	-0.125	0.7013	0.8772	no	down	6.88	10.474	7.795	4.993	11.937	6.735	8.383	7.888
ENSAPLG00000009021	ATP1B4	1.04	0.05721	0.8876	0.9578	no	up	0.339	0.204	0.198	0.144	0.217	0.464	0.247	0.275
ENSAPLG00000003481	TIAM1	0.908	-0.1393	0.6252	0.8334	no	down	0.808	1.077	1.13	1.043	1.19	0.676	1.005	0.97
ENSAPLG00000004669	CD274	1.712	0.7757	0.04005	0.2004	no	up	1.974	2.804	2.052	2.053	2.873	9.856	2.277	4.927
ENSAPLG00000007116	POF1B	0.843	-0.2466	0.4204	0.697	no	down	4.985	4.531	2.005	4.05	3.285	2.986	3.84	3.44
ENSAPLG00000009721	ABCG8	0.681	-0.5535	0.03712	0.1913	no	down	9.921	6.908	5.564	5.426	3.708	6.348	7.464	5.161
ENSAPLG00000007149	TCF25	1.438	0.5236	0.005786	0.0589	no	up	27.151	22.647	19.13	32.911	34.472	41.22	22.976	36.201
ENSAPLG00000003429	STK11IP	1.117	0.1592	0.4313	0.7052	no	up	3.001	2.999	3.738	3.107	4.235	4.387	3.246	3.91
ENSAPLG00000001723	CD28	0.715	-0.4847	0.1577	0.4281	no	down	2.433	3.631	3.37	2.918	2.152	1.498	3.145	2.189
ENSAPLG00000005834	TBCE	1.115	0.1576	0.4926	0.7478	no	up	4.567	6.899	4.67	6.857	6.718	6.116	5.379	6.564
ENSAPLG00000007693	MID1	1.062	0.08728	0.8182	0.9319	no	up	0.608	0.344	0.499	0.455	0.401	0.812	0.484	0.556
ENSAPLG00000007053	TIMM9	1.369	0.453	0.03759	0.1926	no	up	17.24	16.537	17.85	27.552	23.256	25.789	17.209	25.532
ENSAPLG00000006693	RAB13	1.462	0.5481	0.007756	0.07202	no	up	5.494	4.68	4.453	4.549	7.027	4.261	4.876	5.279
ENSAPLG00000011812	ZBTB8OS	1.018	0.02594	0.8721	0.9514	no	up	26.114	22.424	25.306	24.034	26.129	24.765	24.615	24.976
ENSAPLG00000006534	PRPF4	1.189	0.2492	0.1377	0.3986	no	up	11.197	10.892	11.504	13.415	12.898	16.04	11.198	14.118
ENSAPLG00000016321	RABL5	1.588	0.6671	0.02017	0.1334	no	up	26.792	20.298	26.473	58.122	51.857	22.349	24.521	44.109
ENSAPLG00000005134	RYR3	2.346	1.23	0.0002199	0.005654	yes	up	1.625	0.585	0.876	4.494	3.308	2.039	1.029	3.28
ENSAPLG00000004892	DAO	1.059	0.08295	0.7096	0.8809	no	up	124.566	114.804	114.508	175.243	121.659	100.151	117.959	132.351
ENSAPLG00000012256	SNRPD1	1.247	0.3184	0.1611	0.4324	no	up	30.042	31.774	35.775	34.265	45.287	52.815	32.53	44.122
ENSAPLG00000003580	CYTH3	0.651	-0.619	0.1169	0.366	no	down	1.286	5.181	1.327	2.397	1.053	0.976	2.598	1.475
ENSAPLG00000003401	-	0.821	-0.2841	0.05925	0.252	no	down	12.015	12.479	12.87	8.932	11.605	11.382	12.455	10.64
ENSAPLG00000014440	CDKL2	1.47	0.556	0.09658	0.3279	no	up	0.758	1.179	2.024	1.997	2.724	2.097	1.32	2.273
ENSAPLG00000007064	TBL2	0.801	-0.3197	0.03182	0.1742	no	down	43.573	37.763	40.388	32.124	36.131	34.331	40.575	34.195
ENSAPLG00000003215	PANK2	0.804	-0.3149	0.151	0.4185	no	down	9.602	9.425	9.443	6.07	9.293	6.638	9.49	7.334
ENSAPLG00000015619	SSRP1	1.142	0.1916	0.2744	0.5694	no	up	28.078	23.984	25.033	27.374	29.608	37.703	25.698	31.562
ENSAPLG00000008623	AOAH	0.817	-0.2924	0.2609	0.5566	no	down	10.469	9.295	9.452	9.021	10.781	5.276	9.739	8.359
ENSAPLG00000006077	-	1.618	0.6945	0.000321	0.00758	no	up	232.212	266.127	182.687	400.374	364.886	453.353	227.009	406.204
ENSAPLG00000008974	CLCN2	0.916	-0.1272	0.5793	0.8065	no	down	8.047	7.029	6.242	7.09	8.103	5.508	7.106	6.9
ENSAPLG00000006114	ABCA5	1.186	0.2461	0.2653	0.5616	no	up	1.705	1.579	2.09	2.375	2.735	1.817	1.791	2.309
ENSAPLG00000015863	PFKFB2	1.147	0.198	0.4731	0.7351	no	up	3.52	2.99	2.966	3.85	5.665	2.416	3.159	3.977
ENSAPLG00000013754	PLEKHA1	0.588	-0.7649	1.531e-05	0.0007197	no	down	9.383	11.402	10.177	6.591	6.821	6.532	10.321	6.648
ENSAPLG00000002852	TPK1	0.775	-0.3671	0.1845	0.4634	no	down	4.028	4.977	5.696	3.196	4.498	3.865	4.9	3.853
ENSAPLG00000013222	PNPLA2	0.75	-0.4147	0.1371	0.3974	no	down	15.515	11.375	8.36	11.54	10.884	8.522	11.75	10.315
ENSAPLG00000010312	-	1.603	0.6812	0.06683	0.2681	no	up	57.383	159.067	102.316	142.598	232.503	128.008	106.255	167.703
ENSAPLG00000014695	ARHGDIA	1.092	0.1264	0.4584	0.723	no	up	93.687	93.104	86.697	89.425	120.892	105.707	91.163	105.341
ENSAPLG00000012540	MAOB	1.186	0.2461	0.2995	0.5927	no	up	180.523	162.837	142.619	260.54	212.417	149.913	161.993	207.623
ENSAPLG00000007219	KLHL12	0.89	-0.1675	0.4107	0.6899	no	down	11.137	11.802	15.647	11.019	11.525	13.692	12.862	12.079
ENSAPLG00000008486	SORT1	1.004	0.005752	0.9756	0.9914	no	up	63.146	64.737	53.973	68.564	69.94	51.858	60.619	63.454
ENSAPLG00000003641	GTF3C1	1.306	0.3849	0.05724	0.2479	no	up	2.373	1.606	1.892	2.918	2.552	2.899	1.957	2.79
ENSAPLG00000014362	NDUFAF7	1.292	0.3693	0.04956	0.2272	no	up	12.434	11.133	10.761	14.891	15.977	16.687	11.443	15.852
ENSAPLG00000010321	PDIA3	0.853	-0.2295	0.2525	0.5481	no	down	338.791	453.7	354.133	403.171	331.673	292.183	382.208	342.342
ENSAPLG00000013269	NUP214	1.332	0.4132	0.005286	0.05592	no	up	3.988	3.445	3.822	5.171	5.036	5.884	3.752	5.364
ENSAPLG00000010570	UVRAG	1.724	0.7861	0.003336	0.0407	no	up	6.601	5.803	5.536	6.713	15.027	15.431	5.98	12.39
ENSAPLG00000006833	RIPK2	0.888	-0.1719	0.466	0.7303	no	down	5.384	7.66	7.202	4.816	7.405	6.29	6.749	6.17
ENSAPLG00000009184	SNX27	1.32	0.4009	0.0652	0.2657	no	up	7.378	6.593	7.117	7.423	11.296	10.996	7.029	9.905
ENSAPLG00000006583	INPP4A	0.753	-0.4101	0.06424	0.264	no	down	4.218	3.185	3.747	3.373	3.273	2.251	3.717	2.966
ENSAPLG00000012144	EPB41L1	0.581	-0.7842	0.01127	0.09212	no	down	1.206	0.975	1.676	0.832	0.732	0.58	1.286	0.715
ENSAPLG00000000980	XIRP1	0.576	-0.7952	0.01849	0.1264	no	down	0.279	0.306	0.264	0.133	0.172	0.145	0.283	0.15
ENSAPLG00000009316	CDYL2	1.01	0.0146	0.9551	0.9828	no	up	1.346	1.077	1.252	1.653	1.11	1.082	1.225	1.282
ENSAPLG00000009843	IPO8	0.779	-0.3597	0.01767	0.1225	no	down	11.586	13.343	12.173	9.976	9.041	9.431	12.367	9.483
ENSAPLG00000005462	DIDO1	1.069	0.09579	0.6409	0.8434	no	up	4.766	4.048	4.735	5.881	3.983	5.633	4.516	5.166
ENSAPLG00000002884	COPB2	0.83	-0.2689	0.1127	0.3586	no	down	39.435	52.481	50.819	39.447	43.204	43.162	47.578	41.938
ENSAPLG00000009030	-	0.673	-0.5714	0.007174	0.06855	no	down	11.457	9.898	12.38	9.853	9.133	7.653	11.245	8.88
ENSAPLG00000008171	LSM5	0.984	-0.02382	0.9387	0.9752	no	down	11.038	15.525	10.855	14.003	9.534	13.634	12.473	12.39
ENSAPLG00000015342	PDK1	1.244	0.3148	0.1708	0.4466	no	up	253.919	189.04	197.957	349.72	279.255	198.013	213.639	275.663
ENSAPLG00000011602	-	0.879	-0.1863	0.6334	0.8389	no	down	0.389	4.002	1.516	0	1.682	2.396	1.969	1.359
ENSAPLG00000005008	F13A1	0.733	-0.4487	0.1573	0.4275	no	down	0.897	1.031	0.913	0.61	0.858	0.618	0.947	0.695
ENSAPLG00000015009	NPRL2	1.123	0.1674	0.4037	0.6842	no	up	7.408	6.797	7.908	8.722	8.183	8.928	7.371	8.611
ENSAPLG00000010574	-	1.195	0.2568	0.2028	0.485	no	up	4.587	5.33	5.159	5.049	7.256	7.933	5.025	6.746
ENSAPLG00000011380	JDP2	1.462	0.5484	0.1135	0.3597	no	up	3.27	4.838	6.797	7.978	8.309	8.387	4.968	8.225
ENSAPLG00000013262	STAT4	1.168	0.2246	0.4541	0.7212	no	up	30.88	46.492	31.623	33.755	28.784	89.455	36.332	50.665
ENSAPLG00000002899	-	0.795	-0.3311	0.04683	0.2201	no	down	5.285	6.286	5.931	5.104	4.372	5.189	5.834	4.888
ENSAPLG00000003445	TFPI	0.68	-0.5558	0.1184	0.3683	no	down	3.141	5.023	3.276	1.132	4.338	1.894	3.813	2.455
ENSAPLG00000006434	DUSP11	0.823	-0.2811	0.1714	0.4476	no	down	5.185	4.373	4.783	5.071	4.544	3.459	4.78	4.358
ENSAPLG00000012816	SLC25A22	0.609	-0.7162	0.001597	0.02458	no	down	34.22	27.141	24.148	20.739	18.049	13.962	28.503	17.583
ENSAPLG00000012665	-	1.026	0.03661	0.8614	0.9488	no	up	3.28	3.454	3.577	3.617	3.227	3.575	3.437	3.473
ENSAPLG00000006989	RHOT1	0.952	-0.07162	0.6862	0.8677	no	down	7.987	10.056	9.763	9.765	8.641	8.58	9.269	8.995
ENSAPLG00000001416	H1F0	0.987	-0.01956	0.9612	0.9862	no	down	1.805	3.287	2.015	0.832	2.243	3.459	2.369	2.178
ENSAPLG00000010339	ECT2	0.424	-1.238	0.001808	0.02649	yes	down	0.867	0.826	0.367	0.133	0.32	0.097	0.687	0.183
ENSAPLG00000009926	POGZ	0.88	-0.1845	0.211	0.4962	no	down	6.152	6.416	6.552	5.282	6.398	5.846	6.373	5.842
ENSAPLG00000005336	BBX	1.036	0.05038	0.7642	0.9062	no	up	3.739	3.621	3.719	4.805	4.086	3.073	3.693	3.988
ENSAPLG00000010901	-	0.736	-0.4417	0.1373	0.3978	no	down	1.775	2.21	1.591	1.864	1.225	0.976	1.859	1.355
ENSAPLG00000004588	-	0.836	-0.259	0.1469	0.4128	no	down	11.277	9.935	15.261	10.575	9.762	15.006	12.158	11.781
ENSAPLG00000003468	HGF	0.756	-0.404	0.2749	0.5697	no	down	4.278	1.114	1.986	0.866	2.06	2.039	2.459	1.655
ENSAPLG00000012279	MMAA	1.347	0.4301	0.1594	0.4305	no	up	4.387	4.838	2.203	5.204	5.139	7.025	3.809	5.789
ENSAPLG00000004048	PCMTD1	1.267	0.3418	0.1843	0.4634	no	up	13.401	9.592	9.763	19.319	15.657	10.204	10.919	15.06
ENSAPLG00000003055	C12orf4	0.78	-0.3589	0.06292	0.2608	no	down	11.895	12.201	15.562	11.518	11.17	9.344	13.219	10.677
ENSAPLG00000015992	BBS4	0.847	-0.2396	0.3905	0.6725	no	down	3.41	2.981	2.768	2.597	2.094	3.082	3.053	2.591
ENSAPLG00000006925	TPST1	0.76	-0.3953	0.06712	0.2686	no	down	10.29	13.027	12.352	12.217	9.328	8.213	11.89	9.919
ENSAPLG00000008939	-	0.723	-0.4684	0.254	0.5492	no	down	4.068	0.585	8.106	2.785	2.037	0.57	4.253	1.797
ENSAPLG00000005118	ECM2	0.462	-1.114	0.006729	0.06576	no	down	0.419	0.241	0.358	0.111	0.034	0.068	0.339	0.071
ENSAPLG00000008812	RPF2	0.899	-0.1541	0.4187	0.6956	no	down	26.263	36.231	33.308	31.103	27.811	31.722	31.934	30.212
ENSAPLG00000011498	VMP1	1.02	0.02858	0.8848	0.9573	no	up	42.855	52.945	56.185	68.32	50.369	52.738	50.662	57.142
ENSAPLG00000016365	MCM6	1.069	0.09591	0.5837	0.8088	no	up	5.354	5.339	5.771	6.869	6.226	5.788	5.488	6.294
ENSAPLG00000009236	ITGA9	0.735	-0.4446	0.08911	0.3141	no	down	1.924	1.532	1.61	1.853	1.156	0.986	1.689	1.332
ENSAPLG00000016142	TSPAN5	1.229	0.2974	0.2548	0.55	no	up	12.932	10.706	17.709	23.002	21.997	13.827	13.782	19.609
ENSAPLG00000006762	PITPNM3	0.726	-0.4615	0.08582	0.3071	no	down	2.263	2.312	3.672	2.297	1.179	2.126	2.749	1.867
ENSAPLG00000000793	-	0.62	-0.6895	5.124e-05	0.001836	no	down	14.627	20.743	18	11.174	13.173	12.6	17.79	12.316
ENSAPLG00000002064	-	0.431	-1.213	0.002247	0.03062	yes	down	1.007	0.585	1.205	0.144	0.252	0.348	0.932	0.248
ENSAPLG00000007236	SMC2	0.45	-1.152	0.001786	0.02623	yes	down	1.545	2.024	1.309	1.01	0.481	0.222	1.626	0.571
ENSAPLG00000009905	PGPEP1L	0.684	-0.5479	0.1604	0.4319	no	down	1.795	0.826	0.876	0.877	0.355	0	1.166	0.411
ENSAPLG00000008708	AOX1	1.63	0.7053	0.02566	0.1531	no	up	59.476	26.686	29.411	48.823	119.118	60.419	38.524	76.12
ENSAPLG00000005048	ATP11C	0.897	-0.1567	0.4108	0.6899	no	down	44.56	48.525	65.524	51.509	53.367	45.452	52.87	50.109
ENSAPLG00000006808	TRUB1	1.285	0.3621	0.1758	0.453	no	up	8.346	12.322	13.915	21.693	14.157	13.025	11.528	16.292
ENSAPLG00000012367	CRYZ	1.011	0.01507	0.9125	0.9666	no	up	50.403	46.742	47.741	49.389	51.536	50.776	48.295	50.567
ENSAPLG00000010856	HNRNPK	0.84	-0.2511	0.1611	0.4324	no	down	30.082	34.244	36.519	32.468	31.977	25.19	33.615	29.878
ENSAPLG00000015923	-	0.517	-0.953	0.02019	0.1334	no	down	0.967	1.681	0.471	0.433	0.298	0.213	1.04	0.315
ENSAPLG00000015652	-	0.817	-0.2924	0.4445	0.7154	no	down	1.246	0.975	1.083	1.01	1.259	0.386	1.101	0.885
ENSAPLG00000011940	CRISPLD2	0.551	-0.8605	0.01438	0.1079	no	down	1.974	1.133	1.808	0.444	0.847	1.053	1.638	0.781
ENSAPLG00000009920	LRRC49	1.059	0.08209	0.8414	0.9393	no	up	0.13	0.297	0.217	0.233	0.366	0.164	0.215	0.254
ENSAPLG00000009394	-	0.923	-0.1157	0.6967	0.8747	no	down	11.736	8.375	10.836	6.624	11.365	7.952	10.316	8.647
ENSAPLG00000004277	DUSP5	1.395	0.4802	0.2189	0.5059	no	up	2.822	2.21	1.224	1.332	2.953	6.686	2.085	3.657
ENSAPLG00000015685	ALKBH1	1.058	0.08154	0.7057	0.8794	no	up	3.939	3.714	4.302	4.627	4.132	4.474	3.985	4.411
ENSAPLG00000010892	KCNK3	0.875	-0.1922	0.6119	0.8261	no	down	1.815	0.074	0.226	0.677	0.092	0.657	0.705	0.475
ENSAPLG00000012947	CHAMP1	1.375	0.4598	0.08456	0.3042	no	up	3.44	1.838	1.93	3.773	4.372	3.623	2.403	3.923
ENSAPLG00000015267	VDAC1	0.594	-0.751	0.009772	0.08366	no	down	44.091	107.998	99.153	51.597	55.279	38.669	83.747	48.515
ENSAPLG00000004664	BRE	1.011	0.0152	0.9379	0.9749	no	up	15.226	16.686	16.701	20.129	16.961	14.175	16.204	17.088
ENSAPLG00000015041	ZNF821	1.142	0.1912	0.449	0.7181	no	up	2.842	2.247	2.655	1.298	2.896	3.759	2.581	2.651
ENSAPLG00000012834	PBX4	0.83	-0.2693	0.3265	0.6179	no	down	2.961	1.903	3.069	2.541	2.209	2.087	2.644	2.279
ENSAPLG00000002595	CPB2	1.239	0.3091	0.1309	0.388	no	up	100.307	67.774	63.425	103.095	108.612	98.19	77.169	103.299
ENSAPLG00000008052	BEND5	0.857	-0.2219	0.3997	0.6805	no	down	4.507	6.063	3.879	3.828	4.349	4.58	4.816	4.252
ENSAPLG00000005770	ATP6V0C	1.316	0.3959	0.06249	0.2599	no	up	128.585	96.93	116.061	119.506	176.526	192.196	113.859	162.743
ENSAPLG00000010206	HSCB	1.256	0.329	0.1027	0.34	no	up	5.035	4.624	5.78	6.38	6.695	8.087	5.146	7.054
ENSAPLG00000004161	-	1.029	0.04103	0.7977	0.9236	no	up	40.113	44.644	47.59	46.416	40.973	49.163	44.116	45.517
ENSAPLG00000003133	CHID1	0.782	-0.3547	0.04481	0.2148	no	down	13.401	14.485	17.596	12.672	12.246	12.233	15.161	12.384
ENSAPLG00000010537	RAB27B	0.82	-0.2869	0.39	0.6725	no	down	3.081	2.405	1.487	1.975	1.282	1.99	2.324	1.749
ENSAPLG00000000969	TBC1D8	0.625	-0.6777	0.01647	0.1169	no	down	2.582	1.801	2.212	1.32	1.854	0.928	2.198	1.367
ENSAPLG00000011750	B3GALT5	1.554	0.6363	0.03438	0.1832	no	up	13.351	10.975	11.09	29.05	29.802	10.464	11.805	23.105
ENSAPLG00000006092	WSCD1	1.365	0.4486	0.2444	0.5395	no	up	0.628	0.232	0.555	0.91	0.95	0.56	0.472	0.807
ENSAPLG00000003404	RECQL	0.847	-0.2402	0.21	0.4945	no	down	3.739	3.584	4.848	3.284	3.628	3.933	4.057	3.615
ENSAPLG00000004719	ZNF609	0.914	-0.1291	0.4363	0.7087	no	down	9.243	8.784	10.384	7.767	10.552	9.402	9.47	9.24
ENSAPLG00000003887	PGR	0.476	-1.072	0.007609	0.07113	no	down	0.578	0.446	0.951	0.189	0.286	0.145	0.658	0.207
ENSAPLG00000010157	SUPT16H	1.005	0.007263	0.9689	0.9895	no	up	18.057	17.726	17.982	18.952	20.395	17.006	17.922	18.784
ENSAPLG00000002790	NCOA7	1.429	0.5152	0.1497	0.417	no	up	4.098	3.352	5.696	4.405	3.33	20.204	4.382	9.313
ENSAPLG00000002689	SRA1	1.12	0.1631	0.4396	0.7111	no	up	73.795	109.344	126.031	94.518	122.746	121.428	103.057	112.897
ENSAPLG00000009434	CCDC124	0.935	-0.09683	0.6022	0.82	no	down	28.407	25.154	25.4	28.495	24.24	24.359	26.32	25.698
ENSAPLG00000011191	-	1.212	0.2769	0.4089	0.6895	no	up	2.303	1.783	1.968	2.519	2.747	2.773	2.018	2.68
ENSAPLG00000005229	GNAI1	0.691	-0.5342	0.08509	0.3052	no	down	1.805	4.299	2.655	1.587	2.094	2.29	2.92	1.99
ENSAPLG00000009148	-	0.672	-0.5743	0.1588	0.4296	no	down	0.838	0.566	1.299	0.566	0.687	0.193	0.901	0.482
ENSAPLG00000013164	PCBD2	1.123	0.1676	0.3454	0.6358	no	up	143.062	155.483	191.019	204.071	207.725	176.456	163.188	196.084
ENSAPLG00000008223	SLC46A3	0.589	-0.7639	0.002515	0.03334	no	down	9.273	7.558	7.136	6.203	3.971	3.991	7.989	4.722
ENSAPLG00000002990	SLC30A10	0.938	-0.09261	0.7707	0.9092	no	down	17.978	8.18	16.08	16.533	17.648	7.295	14.079	13.825
ENSAPLG00000006726	NOP14	1.074	0.103	0.5068	0.7595	no	up	6.93	6.444	7.042	6.025	7.645	7.633	6.805	7.101
ENSAPLG00000003922	HECA	0.733	-0.4487	0.01503	0.1104	no	down	12.274	11.486	13.576	10.553	9.053	9.025	12.445	9.544
ENSAPLG00000009283	ADAT2	1.048	0.06749	0.7862	0.9176	no	up	4.028	4.438	4.105	3.884	4.051	6.097	4.19	4.677
ENSAPLG00000000583	SLC16A1	2.078	1.055	7.77e-05	0.002492	yes	up	56.824	45.136	45.735	86.295	189.184	95.291	49.232	123.59
ENSAPLG00000014987	LRRC39	0.854	-0.2278	0.5766	0.8055	no	down	0.339	0.566	0.151	0.144	0.309	0.309	0.352	0.254
ENSAPLG00000009686	MRPL45	1.408	0.4938	0.01899	0.1283	no	up	31.019	37.661	38.646	52.041	44.2	67.879	35.775	54.707
ENSAPLG00000007010	INTS6	0.826	-0.2758	0.1444	0.4081	no	down	10.669	8.942	10.186	9.632	9.179	7.199	9.932	8.67
ENSAPLG00000002534	DNMT1	1.458	0.5435	0.003713	0.04377	no	up	62.707	48.599	54.952	85.596	83.479	107.118	55.419	92.064
ENSAPLG00000003398	SLCO4A1	0.741	-0.4327	0.2905	0.5839	no	down	0.359	0.093	0.226	0.144	0.069	0.155	0.226	0.123
ENSAPLG00000011527	ASNSD1	1.057	0.08025	0.579	0.8064	no	up	12.912	12.981	12.935	13.992	14.192	15.817	12.943	14.667
ENSAPLG00000015329	-	2.553	1.352	0.0008352	0.01582	yes	up	0.618	0.436	0.631	1.099	2.06	6.397	0.562	3.185
ENSAPLG00000005857	H1FOO	0.791	-0.338	0.4097	0.6899	no	down	2.632	0.984	0.471	0.144	0.607	1.846	1.362	0.866
ENSAPLG00000013802	-	0.582	-0.7804	0.0574	0.2482	no	down	0.249	0.557	0.715	0.333	0.126	0.116	0.507	0.192
ENSAPLG00000003019	CSNK1G3	1.365	0.4488	0.0799	0.2941	no	up	6.551	5.933	5.178	10.22	9.808	5.74	5.887	8.589
ENSAPLG00000007756	POC1A	1.157	0.2103	0.4581	0.7229	no	up	4.018	3.194	3.672	4.538	3.044	6.049	3.628	4.544
ENSAPLG00000013286	SORL1	1.041	0.0578	0.824	0.9333	no	up	36.503	18.561	19.478	24.844	32.629	21.238	24.847	26.237
ENSAPLG00000014085	HELB	1.006	0.008201	0.973	0.9904	no	up	1.625	1.653	1.808	2.23	1.396	1.894	1.695	1.84
ENSAPLG00000011845	TUBB6	0.864	-0.2108	0.2734	0.5682	no	down	10.4	9.954	10.892	8.245	10.93	9.257	10.415	9.477
ENSAPLG00000005541	TRPC3	0.925	-0.1132	0.7399	0.8969	no	down	0.548	0.669	0.65	0.832	0.526	0.464	0.622	0.607
ENSAPLG00000015586	CDC5L	0.922	-0.1171	0.4084	0.6891	no	down	22.893	24.095	24.157	22.57	21.848	25.837	23.715	23.418
ENSAPLG00000016005	OSBPL8	1.003	0.00479	0.983	0.9934	no	up	6.541	4.931	4.67	6.902	5.722	4.29	5.381	5.638
ENSAPLG00000005284	KRTCAP3	1.319	0.3998	0.169	0.4445	no	up	27.978	17.02	22.265	23.069	33.442	37.075	22.421	31.195
ENSAPLG00000010993	ATG9A	1.082	0.1132	0.5114	0.7626	no	up	16.631	11.31	14.517	15.934	15.485	13.643	14.153	15.021
ENSAPLG00000016306	RAB19	1.006	0.00853	0.9714	0.9898	no	up	6.411	5.023	5.093	6.758	4.635	6.078	5.509	5.824
ENSAPLG00000013491	C1orf131	0.827	-0.2736	0.2853	0.5795	no	down	40.223	64.459	74.355	48.957	51.708	43.935	59.679	48.2
ENSAPLG00000009719	ATP11B	0.811	-0.3017	0.04369	0.2117	no	down	11.536	12.387	12.54	11.13	10.77	10.088	12.154	10.663
ENSAPLG00000015090	FAM92A1	0.793	-0.3346	0.4128	0.6913	no	down	3.599	1.393	2.175	2.008	1.797	1.198	2.389	1.668
ENSAPLG00000001202	GPX1	1.41	0.4954	0.04855	0.2241	no	up	1073.18	1065.96	1230.07	1235.79	1909.14	1551.47	1123.07	1565.47
ENSAPLG00000001965	DUS1L	1.089	0.1226	0.5537	0.7893	no	up	5.275	4.206	4.321	5.47	5.814	4.87	4.601	5.385
ENSAPLG00000012392	ENPEP	0.824	-0.2799	0.2248	0.514	no	down	50.642	45.294	44.7	53.817	36.486	30.794	46.879	40.366
ENSAPLG00000009189	SLC22A5	1.908	0.932	2.232e-08	2.869e-06	no	up	15.943	13.139	15.044	37.616	36.189	31.703	14.709	35.169
ENSAPLG00000002578	USP1	0.855	-0.2265	0.2363	0.529	no	down	6.012	7.651	8.247	6.691	6.1	7.034	7.303	6.608
ENSAPLG00000014984	GALNT18	1.018	0.02557	0.9188	0.9686	no	up	2.921	2.052	2.664	3.051	2.838	2.174	2.546	2.688
ENSAPLG00000007347	RNF20	0.867	-0.2057	0.3393	0.6309	no	down	31.299	37.55	35.982	33.844	38.615	23.644	34.944	32.034
ENSAPLG00000011153	RALGAPA1	0.869	-0.203	0.2934	0.5867	no	down	4.896	4.81	4.359	5.171	4.773	4.02	4.688	4.655
ENSAPLG00000004868	DOK5	1.102	0.1395	0.732	0.8915	no	up	0.469	0.111	0.207	0.3	0.618	0.145	0.262	0.354
ENSAPLG00000012439	SERPINB10	1.653	0.7249	0.0503	0.2298	no	up	1.346	1.04	0.433	1.553	2.484	2.019	0.94	2.019
ENSAPLG00000011632	-	0.822	-0.2831	0.1391	0.4006	no	down	11.835	9.787	13.143	8.089	10.873	11.15	11.588	10.037
ENSAPLG00000003089	YIPF3	1.161	0.2155	0.1388	0.4002	no	up	41.509	36.101	43.551	46.693	52.315	51.82	40.387	50.276
ENSAPLG00000016250	NDUFA4	1.363	0.4464	0.02757	0.1599	no	up	515.775	489.383	574.741	659.582	762.286	740.764	526.633	720.877
ENSAPLG00000013532	IK	1.048	0.06732	0.6328	0.8385	no	up	52.537	47.68	47.072	52.23	52.2	59.724	49.096	54.718
ENSAPLG00000002580	HNF1A	1.278	0.3538	0.07613	0.2868	no	up	15.465	12.814	14.592	18.564	24.732	16.61	14.29	19.969
ENSAPLG00000014047	ELAC2	1.134	0.1818	0.2915	0.585	no	up	25.236	27.596	28.271	34.321	27.719	37.345	27.034	33.128
ENSAPLG00000002222	PRSS35	0.717	-0.4798	0.2406	0.5343	no	down	0.618	0.78	0.697	0.743	0.114	0.367	0.698	0.408
ENSAPLG00000007944	-	2.098	1.069	0.007257	0.06896	no	up	0.07	0.409	0.207	0.732	0.412	1.053	0.229	0.732
ENSAPLG00000009320	C1D	0.818	-0.2902	0.1256	0.3795	no	down	26.772	27.828	28.243	23.868	23.451	27.007	27.614	24.775
ENSAPLG00000008919	UBR1	1.056	0.07803	0.6256	0.8336	no	up	5.324	5.924	6.11	6.325	5.528	5.846	5.786	5.9
ENSAPLG00000008763	ADA	0.699	-0.5176	0.1326	0.3911	no	down	2.134	1.449	1.648	1.254	1.076	1.159	1.744	1.163
ENSAPLG00000002667	COLEC11	0.773	-0.3715	0.1243	0.377	no	down	9.752	7.855	5.809	9.177	6.192	5.527	7.805	6.965
ENSAPLG00000005592	GTPBP6	1.737	0.7969	0.0007154	0.01406	no	up	3.609	3.148	3.643	8.034	5.917	5.498	3.467	6.483
ENSAPLG00000007352	MEF2A	0.862	-0.2143	0.2227	0.5114	no	down	7.269	5.738	6.882	7.113	5.619	6.329	6.63	6.354
ENSAPLG00000012537	PTCHD1	1.738	0.7976	0.04662	0.22	no	up	0.15	0.084	0.198	0.422	0.366	0.367	0.144	0.385
ENSAPLG00000002973	EYA3	0.819	-0.2879	0.092	0.3199	no	down	9.403	12.015	11.457	8.799	9.911	9.846	10.958	9.519
ENSAPLG00000008595	C1QTNF2	0.737	-0.4412	0.2752	0.57	no	down	0.538	0.455	0.565	0.477	0.103	0.213	0.519	0.264
ENSAPLG00000012412	TLDC1	0.817	-0.2918	0.2618	0.5576	no	down	12.962	14.55	17.483	17.277	8.664	15.557	14.998	13.833
ENSAPLG00000005825	VCPKMT	1.998	0.9983	0.0004472	0.00996	no	up	6.77	5.636	5.517	7.923	15.782	16.088	5.974	13.264
ENSAPLG00000012966	PRCP	1.014	0.01967	0.9111	0.9665	no	up	16.641	16.936	18.085	14.658	20.681	17.634	17.221	17.658
ENSAPLG00000016200	-	1.361	0.4445	0.02897	0.1641	no	up	12.184	12.145	10.516	14.281	16.755	20.523	11.615	17.186
ENSAPLG00000003051	POLRMT	1.348	0.4308	0.01395	0.1064	no	up	24.169	23.538	19.027	26.764	32.561	34.282	22.245	31.202
ENSAPLG00000003144	NSD1	0.874	-0.195	0.3106	0.6035	no	down	5.185	6.1	6.92	4.905	6.672	5.421	6.068	5.666
ENSAPLG00000012343	COQ7	1.168	0.2243	0.1984	0.4803	no	up	19.533	20.047	18.904	24.057	22.009	26.659	19.495	24.242
ENSAPLG00000001615	P2RY1	0.33	-1.598	1.444e-08	1.986e-06	yes	down	15.285	23.418	19.799	6.136	3.548	7.45	19.501	5.711
ENSAPLG00000002486	BACH2	2.502	1.323	0.000212	0.005528	yes	up	1.157	1.532	1.685	2.486	9.568	3.15	1.458	5.068
ENSAPLG00000013127	IGDCC4	0.483	-1.051	0.0004286	0.009605	yes	down	10.12	13.064	13.849	6.602	7.29	2.841	12.344	5.578
ENSAPLG00000010021	-	0.929	-0.1061	0.7961	0.9228	no	down	56.495	20.688	27.622	24.212	21.265	29.036	34.935	24.838
ENSAPLG00000015877	VMA21	1.166	0.2219	0.3906	0.6725	no	up	15.315	10.752	12.521	14.27	15.004	17.905	12.863	15.726
ENSAPLG00000000996	-	1.105	0.1445	0.3228	0.615	no	up	33.791	29.824	34.73	38.127	43.433	32.205	32.782	37.922
ENSAPLG00000012178	PLEKHA6	0.92	-0.1206	0.5503	0.7879	no	down	19.942	14.16	14.216	13.926	15.05	15.315	16.106	14.764
ENSAPLG00000003738	SH3PXD2B	1.267	0.3417	0.2595	0.555	no	up	4.138	3.853	2.495	4.527	7.371	2.879	3.495	4.926
ENSAPLG00000005294	DENND1A	1.054	0.07627	0.6794	0.8653	no	up	4.666	3.473	3.596	4.505	4.269	3.527	3.912	4.1
ENSAPLG00000002023	EMP1	1.705	0.7696	0.06116	0.2564	no	up	0.189	0.241	0.32	0.377	0.732	1.256	0.25	0.788
ENSAPLG00000011096	RFX3	0.919	-0.1217	0.7605	0.9046	no	down	0.389	0.223	0.452	0.189	0.366	0.406	0.355	0.32
ENSAPLG00000012146	COMMD4	1.291	0.3683	0.1073	0.3477	no	up	33.702	24.745	26.069	35.264	30.501	39.162	28.172	34.976
ENSAPLG00000009549	PAM	0.941	-0.08733	0.6751	0.8633	no	down	49.366	50.939	38.684	54.261	47.37	36.901	46.33	46.177
ENSAPLG00000015774	MED14	1.081	0.1121	0.4561	0.7219	no	up	6.102	6.899	6.92	7.113	7.714	8.329	6.64	7.719
ENSAPLG00000010957	-	1.406	0.492	0.2303	0.5213	no	up	171.809	152.994	72.227	453.059	243.238	82.556	132.343	259.618
ENSAPLG00000010488	AP3M1	0.921	-0.118	0.4743	0.7359	no	down	104.764	130.867	120.759	121.726	113.407	99.543	118.797	111.559
ENSAPLG00000006106	ZMAT4	0.566	-0.8212	0.04399	0.2125	no	down	0.179	1.681	1.054	0.055	0.32	0.338	0.971	0.238
ENSAPLG00000005880	ZC3H7B	1.035	0.05015	0.7535	0.9011	no	up	26.453	21.124	26.021	22.192	27.159	24.436	24.533	24.596
ENSAPLG00000003731	TRIM24	1.005	0.007575	0.9755	0.9914	no	up	2.563	2.238	2.532	3.14	1.797	2.889	2.444	2.609
ENSAPLG00000016346	FANCL	0.515	-0.9573	0.002363	0.03179	no	down	2.493	5.729	5.018	2.341	1.82	2.3	4.413	2.154
ENSAPLG00000000857	SLC47A1	1.444	0.5302	0.1176	0.367	no	up	1.605	1.69	1.798	2.075	1.843	4.715	1.698	2.878
ENSAPLG00000016100	TSSC1	0.824	-0.2793	0.145	0.4092	no	down	4.856	4.977	4.783	4.782	3.468	4.909	4.872	4.386
ENSAPLG00000012798	MOB1B	0.745	-0.4241	0.1634	0.4359	no	down	3.45	6.221	3.606	3.54	5.047	1.961	4.426	3.516
ENSAPLG00000012019	HNRNPA2B1	0.925	-0.1123	0.4927	0.7478	no	down	111.694	133.876	136.98	126.519	141.001	109.398	127.517	125.639
ENSAPLG00000013364	AGA	1.101	0.139	0.5121	0.7631	no	up	8.037	9.267	8.972	12.339	8.355	10.377	8.759	10.357
ENSAPLG00000013500	ARL5B	0.891	-0.1662	0.2446	0.5399	no	down	19.393	20.623	20.354	19.751	18.884	18.658	20.123	19.098
ENSAPLG00000000726	GJA1	0.623	-0.6821	0.02393	0.1469	no	down	6.022	4.754	3.276	3.329	2.999	2.242	4.684	2.857
ENSAPLG00000008728	-	1.525	0.6089	0.000672	0.01348	no	up	469.29	480.915	514.432	725.35	787.911	744.841	488.212	752.701
ENSAPLG00000010757	-	1.047	0.06625	0.7251	0.8887	no	up	4.776	5.107	5.234	5.814	4.933	5.962	5.039	5.57
ENSAPLG00000014781	NIPAL4	1.573	0.6539	0.005739	0.05868	no	up	40.113	33.446	24.459	51.808	70.844	43.529	32.673	55.394
ENSAPLG00000000632	-	1.046	0.06428	0.8275	0.9338	no	up	4.507	3.352	3.832	4.45	3.113	5.372	3.897	4.312
ENSAPLG00000009543	RGS8	3.046	1.607	7.31e-06	0.0003848	yes	up	11.935	3.073	5.225	25.355	54.81	17.508	6.744	32.558
ENSAPLG00000015335	PSTK	1.129	0.1754	0.6166	0.8296	no	up	5.135	2.823	3.719	3.063	6.489	4.657	3.892	4.736
ENSAPLG00000008017	PANK4	1.366	0.4498	0.05034	0.2299	no	up	2.513	2.34	2.655	3.451	3.159	4.628	2.503	3.746
ENSAPLG00000008437	PPIL4	1.245	0.3167	0.1754	0.4527	no	up	2.772	1.959	2.749	3.196	3.639	3.421	2.493	3.419
ENSAPLG00000011466	DIP2A	0.64	-0.6446	0.001515	0.02365	no	down	7.099	6.741	8.125	5.659	5.059	3.807	7.322	4.842
ENSAPLG00000016074	MED6	1.003	0.003839	0.9828	0.9934	no	up	22.913	21.022	26.116	24.922	21.688	27.47	23.35	24.693
ENSAPLG00000010381	-	0.781	-0.3562	0.3801	0.6641	no	down	0.299	0.297	0.235	0.033	0.355	0.193	0.277	0.194
ENSAPLG00000004512	PHTF1	1.111	0.1517	0.4959	0.7504	no	up	2.622	1.773	2.89	2.275	3.067	2.464	2.428	2.602
ENSAPLG00000015931	-	1.056	0.07893	0.7215	0.8873	no	up	21.258	17.094	22.623	22.414	18.06	27.693	20.325	22.722
ENSAPLG00000013833	MSANTD3	1.053	0.07473	0.8557	0.9464	no	up	0.409	0.641	0.508	0.499	0.629	0.657	0.519	0.595
ENSAPLG00000010149	HNRNPM	1.037	0.05214	0.6799	0.8653	no	up	44.56	41.041	47.684	43.819	45.745	46.786	44.428	45.45
ENSAPLG00000014473	KDELR3	0.773	-0.3715	0.3111	0.6041	no	down	0.848	0.994	0.8	0.555	0.687	0.715	0.881	0.652
ENSAPLG00000005749	-	1.014	0.02072	0.906	0.964	no	up	27.809	29.221	37.102	34.62	34.506	30.041	31.377	33.056
ENSAPLG00000003855	AADAT	1.39	0.4755	0.0665	0.2681	no	up	13.371	17.373	13.999	31.558	16.011	23.818	14.914	23.796
ENSAPLG00000002589	APOA1	1.47	0.5555	0.02804	0.1611	no	up	18924.4	10415.6	17176.6	19958.3	22662.5	32302.9	15505.5	24974.6
ENSAPLG00000006660	CBR4	0.9	-0.1514	0.446	0.7158	no	down	17.569	18.794	21.983	22.359	18.152	15.895	19.449	18.802
ENSAPLG00000006822	-	1.017	0.02399	0.8871	0.9576	no	up	56.066	50.846	66.513	75.011	78.603	100.19	57.808	84.601
ENSAPLG00000011176	RBM5	1.047	0.06587	0.6604	0.8552	no	up	34.858	39.509	38.326	40.59	36.131	37.316	37.564	38.012
ENSAPLG00000009525	RER1	0.924	-0.1136	0.4171	0.6944	no	down	24.259	25.646	23.79	25.055	23.76	24.349	24.565	24.388
ENSAPLG00000001911	-	1.092	0.1269	0.6758	0.8638	no	up	15.804	14.624	20.326	23.735	24.87	10.609	16.918	19.738
ENSAPLG00000003222	IBTK	0.757	-0.4009	0.02151	0.1382	no	down	7.588	8.255	9.772	7.257	6.192	7.044	8.538	6.831
ENSAPLG00000010188	SCRIB	0.826	-0.2766	0.04215	0.2076	no	down	15.236	14.615	14.997	12.339	12.235	14.436	14.949	13.003
ENSAPLG00000012830	ATP2B4	1.051	0.0721	0.7732	0.9104	no	up	3.679	3.566	6.317	4.472	5.425	6.174	4.521	5.357
ENSAPLG00000004156	NDFIP1	1.265	0.3393	0.01026	0.08668	no	up	62.817	54.96	59.104	74.977	83.845	81.203	58.96	80.008
ENSAPLG00000013864	GMDS	1.225	0.2928	0.2504	0.5462	no	up	3.35	3.287	3.738	4.328	4.612	4.822	3.458	4.587
ENSAPLG00000015418	KIAA0226L	0.778	-0.3615	0.1698	0.4453	no	down	1.605	1.486	1.977	1.132	1.328	1.594	1.689	1.351
ENSAPLG00000002577	LRRC1	1.21	0.2755	0.4333	0.7066	no	up	1.117	1.356	1.177	1.099	2.953	1.005	1.217	1.686
ENSAPLG00000014592	SLC22A18	1.111	0.1522	0.3886	0.671	no	up	35.566	27.401	26.069	34.875	34.804	39.346	29.679	36.342
ENSAPLG00000015358	EXD3	0.933	-0.1008	0.6871	0.8682	no	down	5.614	4.828	7.033	3.806	7.359	6.223	5.825	5.796
ENSAPLG00000004765	-	1.668	0.738	0.0007466	0.01449	no	up	6.351	5.32	6.157	10.197	13.07	9.662	5.943	10.976
ENSAPLG00000014778	TMCO3	0.643	-0.6364	0.07879	0.2924	no	down	0.778	2.99	1.892	1.187	1.522	0.715	1.887	1.141
ENSAPLG00000006233	-	0.524	-0.9337	0.02217	0.1401	no	down	0.319	1.254	1.214	0.344	0.092	0.493	0.929	0.31
ENSAPLG00000006935	-	1.07	0.09813	0.7374	0.8951	no	up	25.067	22.675	12.672	19.751	33.179	16.832	20.138	23.254
ENSAPLG00000003280	SOD1	1.163	0.2182	0.1239	0.3769	no	up	848.075	886.842	908.011	1223.89	1044.87	991.022	880.976	1086.6
ENSAPLG00000011964	EPG5	1.018	0.02621	0.8896	0.9586	no	up	8.744	9.007	8.69	11.729	12.269	8.706	8.814	10.901
ENSAPLG00000005239	VPS52	1.489	0.574	0.07097	0.2765	no	up	7.598	4.791	6.044	9.665	11.365	12.667	6.144	11.232
ENSAPLG00000000776	-	0.898	-0.1549	0.198	0.4796	no	down	443.186	415.054	409.066	390.798	400.502	415.786	422.435	402.362
ENSAPLG00000010652	PLCG2	1.147	0.1973	0.2668	0.563	no	up	5.813	4.429	4.839	6.358	6.352	5.933	5.027	6.214
ENSAPLG00000001542	-	1.912	0.9349	0.004889	0.05347	no	up	5.354	2.312	5.281	6.003	12.12	12.725	4.316	10.283
ENSAPLG00000002842	SH3TC2	1.076	0.1062	0.5398	0.7817	no	up	4.706	4.048	3.916	4.527	5.7	5.247	4.223	5.158
ENSAPLG00000015689	-	1.818	0.8624	0.002748	0.03583	no	up	1.715	1.226	2.259	3.296	3.079	4.715	1.733	3.697
ENSAPLG00000011999	GDPD5	0.714	-0.4851	0.03858	0.1955	no	down	4.028	3.946	5.432	4.017	2.781	2.957	4.469	3.252
ENSAPLG00000015662	ERI2	0.668	-0.5812	0.01264	0.09878	no	down	2.423	2.498	2.325	1.676	1.854	1.43	2.415	1.653
ENSAPLG00000011245	SEC23A	0.88	-0.1846	0.3714	0.6567	no	down	28.208	41.125	45.34	37.383	34.667	34.988	38.224	35.679
ENSAPLG00000011154	ALG2	1.035	0.04918	0.8401	0.9388	no	up	14.976	11.607	14.649	10.974	12.555	18.214	13.744	13.914
ENSAPLG00000012909	PXN	1.018	0.02605	0.8895	0.9586	no	up	12.444	11.69	11.514	10.375	10.976	14.716	11.883	12.022
ENSAPLG00000014255	FAM134C	1.317	0.3976	0.01503	0.1104	no	up	22.056	16.76	19.45	26.398	28.292	28.011	19.422	27.567
ENSAPLG00000013975	DYNLRB1	1.003	0.004588	0.9748	0.9914	no	up	23.282	25.219	23.658	27.763	25.408	27.567	24.053	26.913
ENSAPLG00000008627	FAM189A2	0.75	-0.4151	0.1051	0.3435	no	down	2.214	3.398	2.608	1.875	1.991	2.493	2.74	2.12
ENSAPLG00000011990	TXNRD3	1.408	0.4932	0.0001705	0.004592	no	up	20.41	20.651	20.175	28.872	30.867	33.413	20.412	31.051
ENSAPLG00000007365	UMPS	1.035	0.05023	0.8101	0.9281	no	up	6.182	7.818	7.692	7.701	7.05	9.073	7.231	7.941
ENSAPLG00000015431	SPAG1	0.949	-0.07497	0.8553	0.946	no	down	0.299	0.056	0.198	0.1	0.252	0.164	0.184	0.172
ENSAPLG00000002354	MPHOSPH6	1.147	0.1983	0.2533	0.5489	no	up	19.982	18.571	17.426	25.222	23.588	20.088	18.66	22.966
ENSAPLG00000005685	MYLK	1.665	0.7358	0.02338	0.145	no	up	7.648	4.94	4.971	8.611	20.257	6.58	5.853	11.816
ENSAPLG00000005439	LMTK2	0.823	-0.2811	0.1539	0.4225	no	down	5.494	6.37	6.204	6.17	5.013	4.532	6.023	5.238
ENSAPLG00000012086	CASC3	1.014	0.02009	0.927	0.9715	no	up	12.065	9.582	11.777	8.633	14.295	11.344	11.141	11.424
ENSAPLG00000010614	THOC2	0.687	-0.5422	0.001858	0.02687	no	down	10.41	12.247	12.757	9.055	9.236	7.546	11.805	8.612
ENSAPLG00000014869	POLQ	0.699	-0.517	0.1723	0.4492	no	down	0.15	0.288	0.16	0.133	0.172	0.077	0.199	0.127
ENSAPLG00000007900	GTDC1	0.907	-0.1402	0.5829	0.8086	no	down	4.956	4.03	3.662	5.104	4.189	3.14	4.216	4.144
ENSAPLG00000005705	MARK1	0.681	-0.5542	0.001639	0.02496	no	down	9.871	12.452	12.229	7.601	8.584	7.305	11.517	7.83
ENSAPLG00000001995	GPAT	0.317	-1.656	9.875e-14	4.724e-11	yes	down	182.168	303.927	294.935	75.776	77.07	84.769	260.343	79.205
ENSAPLG00000007208	RAB26	0.861	-0.2156	0.5977	0.8183	no	down	1.675	1.059	0.65	1.465	0.778	0.396	1.128	0.88
ENSAPLG00000005951	GAMT	1.54	0.6226	0.00183	0.02666	no	up	251.466	296.286	209.537	454.912	352.182	463.238	252.43	423.444
ENSAPLG00000012342	SLC25A43	0.449	-1.155	1.779e-05	0.0008223	yes	down	5.883	11.449	10.384	3.939	4.12	4.165	9.239	4.075
ENSAPLG00000003204	GAS7	1.123	0.167	0.2609	0.5566	no	up	12.364	14.225	12.775	16.5	16.172	16.33	13.121	16.334
ENSAPLG00000012401	HTATSF1	1.13	0.1765	0.3734	0.6584	no	up	7.01	7.763	7.739	9.421	9.991	7.962	7.504	9.125
ENSAPLG00000014336	-	0.935	-0.09757	0.5798	0.8065	no	down	504.597	553.545	579.26	543.061	627.168	423.023	545.801	531.084
ENSAPLG00000009262	DAB2	0.646	-0.6314	0.02916	0.1645	no	down	7.648	7.215	7.918	5.692	6.249	2.57	7.594	4.837
ENSAPLG00000016319	SLC37A3	0.769	-0.3795	0.09162	0.3193	no	down	11.207	10.622	16.607	11.296	9.602	9.798	12.812	10.232
ENSAPLG00000014706	LMO4	0.777	-0.3634	0.1542	0.4228	no	down	5.384	7.215	8.059	4.006	5.253	7.43	6.886	5.563
ENSAPLG00000007666	TARBP1	0.825	-0.2776	0.142	0.4038	no	down	5.085	5.246	5.3	5.226	4.475	3.875	5.21	4.525
ENSAPLG00000007891	MGST3	1.031	0.04405	0.803	0.926	no	up	438.64	448.63	435.285	423.976	436.359	556.684	440.852	472.34
ENSAPLG00000002654	SUFU	0.726	-0.4616	0.00902	0.0791	no	down	10.32	10.595	11.514	9.543	8.813	8.097	10.81	8.818
ENSAPLG00000001704	TERF2IP	1.363	0.4467	0.1265	0.3805	no	up	302.557	226.831	354.5	580.144	419.031	323.306	294.629	440.827
ENSAPLG00000001530	KCTD17	1.066	0.09278	0.8107	0.9281	no	up	3.43	2.702	1.375	4.117	1.682	2.937	2.502	2.912
ENSAPLG00000008509	MICU1	1.177	0.2348	0.2376	0.5305	no	up	17.688	12.619	17.963	21.238	17.728	22.378	16.09	20.448
ENSAPLG00000006462	CACUL1	1.215	0.2812	0.08037	0.2953	no	up	22.813	25.943	22.745	34.332	30.924	29.132	23.834	31.463
ENSAPLG00000010734	BTBD6	0.748	-0.4196	0.1481	0.4148	no	down	7.857	4.782	4.387	5.548	3.983	3.392	5.675	4.308
ENSAPLG00000011556	CYP7B1	1.031	0.04454	0.8395	0.9387	no	up	120.977	105.221	98.221	153.727	115.891	87.523	108.14	119.047
ENSAPLG00000009157	LAPTM5	0.922	-0.1178	0.5703	0.8011	no	down	70.444	60.364	75.155	59.043	84.314	55.105	68.654	66.154
ENSAPLG00000012559	FAM168A	1.063	0.08869	0.7046	0.8788	no	up	3.56	4.977	6.091	3.85	5.928	5.913	4.876	5.23
ENSAPLG00000004051	KIF11	0.303	-1.724	1.182e-09	2.453e-07	yes	down	2.333	2.739	1.986	0.821	0.607	0.473	2.353	0.634
ENSAPLG00000005051	-	1.413	0.4988	0.1744	0.4514	no	up	7.448	9.248	6.449	7.579	8.011	22.011	7.715	12.534
ENSAPLG00000016011	POT1	0.928	-0.1075	0.6906	0.8703	no	down	3.879	1.179	1.233	1.664	1.202	2.077	2.097	1.648
ENSAPLG00000012549	RNF111	1.373	0.4576	0.01697	0.1191	no	up	2.224	2.656	2.015	3.429	3.239	4.02	2.298	3.563
ENSAPLG00000013150	RXRA	1.427	0.5131	0.01928	0.1293	no	up	11.975	9.285	8.256	15.734	17.785	12.986	9.839	15.502
ENSAPLG00000012693	GORASP1	0.733	-0.4475	0.01059	0.08889	no	down	20.68	24.225	19.394	18.131	16.057	15.518	21.433	16.569
ENSAPLG00000008544	FUS	1.812	0.8579	0.003723	0.04377	no	up	71.232	39.026	61.636	86.684	126.466	135.236	57.298	116.129
ENSAPLG00000002770	WDR91	1.064	0.08944	0.6184	0.8304	no	up	10.649	9.035	9.527	8.089	9.705	11.421	9.737	9.738
ENSAPLG00000013555	-	1.441	0.5267	0.175	0.4521	no	up	0.538	0.604	0.659	0.721	1.053	1.498	0.6	1.091
ENSAPLG00000006859	STIM2	0.877	-0.189	0.4025	0.6828	no	down	3.978	4.782	5.413	4.039	3.845	5.198	4.724	4.361
ENSAPLG00000006461	ANKH	0.47	-1.089	2.247e-06	0.0001437	yes	down	76.337	98.768	76.596	49.556	48.503	30.978	83.9	43.012
ENSAPLG00000008741	GUCD1	0.899	-0.1536	0.3504	0.6398	no	down	23.471	26.602	29.382	26.054	22.569	27.354	26.485	25.326
ENSAPLG00000008500	CERCAM	1.07	0.09778	0.8079	0.9274	no	up	0.897	0.539	0.565	1.298	0.721	0.415	0.667	0.811
ENSAPLG00000002525	CDH13	0.762	-0.3924	0.2273	0.518	no	down	1.386	1.3	0.913	0.599	1.625	0.889	1.2	1.038
ENSAPLG00000010240	-	1.486	0.5718	0.0107	0.08951	no	up	692.798	625.943	704.151	918.657	996.242	1070.06	674.297	994.987
ENSAPLG00000014084	CCRN4L	0.661	-0.5971	0.0516	0.2331	no	down	7.458	9.499	14.536	9.066	5.734	5.459	10.498	6.753
ENSAPLG00000010511	-	0.896	-0.1588	0.5479	0.7867	no	down	3.939	4.132	5.385	5.237	4.692	2.773	4.485	4.234
ENSAPLG00000012676	TYR	0.351	-1.51	0.0001535	0.004266	yes	down	0.728	0.251	0.424	0	0	0	0.468	0
ENSAPLG00000013104	KCNMA1	0.663	-0.594	0.1159	0.3641	no	down	0.289	0.297	0.442	0.244	0.263	0.116	0.343	0.208
ENSAPLG00000007584	GPATCH1	0.929	-0.1063	0.588	0.8116	no	down	5.783	7.057	6.006	6.902	6.478	5.314	6.282	6.231
ENSAPLG00000008096	PNPLA8	0.903	-0.1476	0.4246	0.7005	no	down	13.999	15.999	16.089	16.9	14.878	12.899	15.362	14.892
ENSAPLG00000007836	MTMR3	1.094	0.129	0.3695	0.6561	no	up	8.445	7.373	8.831	8.167	9.236	8.087	8.216	8.497
ENSAPLG00000003099	SCG3	1.151	0.2034	0.6137	0.8276	no	up	0.11	0.158	0.075	0.1	0.355	0.068	0.114	0.174
ENSAPLG00000004126	ZNF318	0.785	-0.3494	0.08644	0.3084	no	down	14.478	14.346	15.515	14.825	12.864	9.778	14.78	12.489
ENSAPLG00000003760	-	0.654	-0.6137	0.113	0.3587	no	down	0.13	0.093	0.188	0.111	0.057	0.058	0.137	0.075
ENSAPLG00000015073	UBXN7	1.028	0.03925	0.7612	0.905	no	up	7.249	6.685	6.712	7.324	7.485	7.807	6.882	7.539
ENSAPLG00000013690	PSMD1	1	0.0006604	0.9971	0.9985	no	up	47.571	47.123	52.523	49.689	43.639	64.275	49.072	52.534
ENSAPLG00000001906	IDH3A	0.807	-0.3097	0.3855	0.6684	no	down	4.218	3.909	3.738	3.717	4.784	1.015	3.955	3.172
ENSAPLG00000002724	KIAA1244	0.67	-0.5768	0.1365	0.3968	no	down	0.02	0.279	0.047	0.011	0.08	0.01	0.115	0.034
ENSAPLG00000016259	MTF2	0.87	-0.2011	0.225	0.5143	no	down	6.252	6.24	6.411	6.513	5.597	5.43	6.301	5.847
ENSAPLG00000013590	RAB5C	1.302	0.3805	0.01261	0.09878	no	up	32.515	29.063	30.409	39.835	40.618	48.293	30.662	42.915
ENSAPLG00000001275	BBS12	0.917	-0.1245	0.7585	0.9032	no	down	0.229	0.39	0.386	0.355	0.458	0.135	0.335	0.316
ENSAPLG00000004295	C21orf2	0.798	-0.3262	0.1491	0.4162	no	down	18.237	15.934	23.112	11.773	18.941	17.286	19.094	16
ENSAPLG00000002637	COL27A1	0.652	-0.6176	0.07566	0.2856	no	down	0.389	0.279	0.433	0.266	0.286	0.126	0.367	0.226
ENSAPLG00000007742	HIPK3	1.041	0.05754	0.775	0.9116	no	up	3.679	4.708	4.754	5.604	4.898	3.991	4.38	4.831
ENSAPLG00000002383	-	1.004	0.005135	0.988	0.9955	no	up	2.981	1.551	1.742	1.775	2.77	2.116	2.091	2.22
ENSAPLG00000001560	MIER2	0.957	-0.06301	0.7486	0.8999	no	down	3.56	3.918	2.58	3.174	3.605	3.276	3.353	3.352
ENSAPLG00000011809	ACTL6A	0.787	-0.3457	0.05814	0.2497	no	down	5.673	5.144	6.035	4.35	4.395	5.227	5.617	4.657
ENSAPLG00000016379	IGFBP3	1.285	0.3618	0.1128	0.3587	no	up	2.921	2.154	2.853	5.881	3.731	4.01	2.643	4.541
ENSAPLG00000006124	SUV39H2	1.113	0.1542	0.3075	0.601	no	up	9.173	10.167	8.793	11.551	10.026	11.672	9.378	11.083
ENSAPLG00000002826	CHD9	1.095	0.1315	0.5274	0.7728	no	up	3.251	3.575	3.352	3.673	3.147	4.909	3.393	3.91
ENSAPLG00000015142	PLD5	0.229	-2.126	2.297e-07	2.106e-05	yes	down	0.658	0.938	0.951	0	0.046	0	0.849	0.015
ENSAPLG00000004001	TTL	1.107	0.1472	0.36	0.647	no	up	10.858	8.979	9.339	12.184	11.823	10.464	9.725	11.49
ENSAPLG00000010357	PRPF8	1.061	0.08575	0.569	0.8002	no	up	31.987	26.983	35.455	34.065	37.619	35.906	31.475	35.863
ENSAPLG00000012016	MSI2	0.76	-0.3967	0.02858	0.163	no	down	2.343	2.386	2.222	1.886	1.957	1.749	2.317	1.864
ENSAPLG00000007457	RAB3IL1	1.012	0.01757	0.9486	0.9792	no	up	5.743	6.825	4.82	6.292	8.366	4.329	5.796	6.329
ENSAPLG00000014518	ATP6V0A2	0.896	-0.1579	0.4073	0.6879	no	down	9.333	9.787	10.619	8.999	7.805	11.431	9.913	9.412
ENSAPLG00000003068	B3GALT6	1.193	0.254	0.2399	0.5334	no	up	3.729	2.823	4.067	4.938	3.8	5.005	3.54	4.581
ENSAPLG00000014813	ITGB3BP	0.765	-0.3858	0.1886	0.4681	no	down	2.303	3.259	1.986	2.497	2.049	1.942	2.516	2.163
ENSAPLG00000009382	-	1.127	0.1725	0.4714	0.7342	no	up	2.553	2.442	2.57	3.595	2.197	3.16	2.522	2.984
ENSAPLG00000009732	ADAP1	1.005	0.007658	0.9642	0.9877	no	up	10.878	14.959	13.331	14.603	15.554	12.32	13.056	14.159
ENSAPLG00000013771	CDKN1A	1.084	0.117	0.7411	0.8969	no	up	4.926	11.17	6.006	4.017	7.027	16.407	7.367	9.15
ENSAPLG00000006547	ZFYVE16	0.754	-0.4079	0.1217	0.3746	no	down	2.513	2.553	2.307	2.375	2.129	1.237	2.458	1.914
ENSAPLG00000005923	KIAA1958	1.756	0.8124	0.01545	0.1122	no	up	4.477	5.85	6.712	8.688	21.619	7.517	5.68	12.608
ENSAPLG00000007752	CDK9	1.799	0.8469	1.989e-05	0.0008837	no	up	17.27	10.483	13.51	26.065	29.711	27.606	13.754	27.794
ENSAPLG00000005471	KLHL38	1.305	0.3846	0.3358	0.6278	no	up	0.179	0.056	0.273	0.843	0.114	0.135	0.169	0.364
ENSAPLG00000004371	BTF3L4	1.163	0.2183	0.1334	0.3924	no	up	62.797	53.929	55.385	76.775	68.921	70.14	57.37	71.945
ENSAPLG00000010806	-	0.783	-0.3531	0.3701	0.6561	no	down	2.333	1.059	2.815	1.32	0	1.701	2.069	1.007
ENSAPLG00000006555	-	0.813	-0.2981	0.2951	0.5881	no	down	1.675	1.829	1.591	1.121	1.453	1.681	1.698	1.418
ENSAPLG00000013076	-	1.037	0.05302	0.7462	0.899	no	up	25.386	26.5	26.803	26.997	27.765	31.442	26.23	28.735
ENSAPLG00000004770	CHN2	0.929	-0.1066	0.7085	0.8808	no	down	2.563	2.219	1.939	1.853	2.186	2.493	2.24	2.177
ENSAPLG00000015729	PEX11A	1.837	0.8774	1.054e-06	7.744e-05	no	up	8.675	11.551	10.196	18.087	19.742	21.982	10.141	19.937
ENSAPLG00000012730	TPR	1.055	0.07791	0.5716	0.802	no	up	7.708	7.837	7.757	9.177	8.549	8.687	7.767	8.804
ENSAPLG00000000764	PHOSPHO2	0.768	-0.3808	0.2196	0.5072	no	down	13.929	7.976	16.212	6.902	9.225	12.474	12.706	9.534
ENSAPLG00000005605	ANXA4	1.261	0.3343	0.194	0.4752	no	up	9.074	8.84	12.973	10.597	12.498	19.644	10.296	14.246
ENSAPLG00000004640	LRRFIP1	1.027	0.03907	0.8444	0.9411	no	up	5.105	4.717	5.169	4.893	6.318	4.493	4.997	5.235
ENSAPLG00000007723	FOXK2	0.859	-0.2195	0.2109	0.4962	no	down	5.653	6.843	6.326	5.992	5.871	5.334	6.274	5.732
ENSAPLG00000004236	HLF	0.756	-0.4031	0.3057	0.5989	no	down	7.598	9.434	6.854	2.619	10.003	4	7.962	5.541
ENSAPLG00000016175	CHST10	0.598	-0.7408	0.0123	0.09706	no	down	2.682	2.739	2.354	1.82	1.511	1.227	2.592	1.519
ENSAPLG00000003829	RPL24	1.282	0.3579	0.01413	0.1069	no	up	483.638	522.476	599.35	710.292	734.063	686.19	535.155	710.182
ENSAPLG00000015566	-	0.905	-0.1446	0.4264	0.7014	no	down	5.653	5.005	4.82	5.526	5.07	4.319	5.159	4.972
ENSAPLG00000011313	HOXA7	0.766	-0.3847	0.3336	0.6253	no	down	1.416	0.585	0.377	0.743	0.309	0.213	0.793	0.422
ENSAPLG00000012739	PTCH1	0.874	-0.1939	0.5072	0.7595	no	down	0.608	0.891	0.687	0.732	0.549	0.725	0.729	0.669
ENSAPLG00000014156	MMP9	1.483	0.5685	0.137	0.3974	no	up	0.369	0.269	0.377	0.466	0.881	0.58	0.338	0.642
ENSAPLG00000010678	MCTP2	1.003	0.004864	0.9905	0.9965	no	up	0.17	0.093	0.132	0.111	0.046	0.242	0.132	0.133
ENSAPLG00000013471	HSP90AA1	0.676	-0.5658	0.109	0.3516	no	down	252.702	567.789	408.454	173.501	129.911	486.988	409.648	263.467
ENSAPLG00000012716	XYLB	1.005	0.007231	0.9675	0.9889	no	up	49.785	63.224	61.043	65.956	63.611	53.965	58.017	61.177
ENSAPLG00000005309	ESRRG	1.419	0.5051	0.003957	0.04588	no	up	5.933	5.72	4.924	8.677	7.279	7.537	5.526	7.831
ENSAPLG00000015238	DHODH	1.501	0.5863	0.001562	0.02417	no	up	17.459	16.082	15.506	23.713	27.079	28.417	16.349	26.403
ENSAPLG00000004994	CNIH1	1.145	0.1959	0.1703	0.4459	no	up	44.37	39.184	41.254	52.53	51.845	48.032	41.603	50.802
ENSAPLG00000009620	HNRNPA3	1.052	0.07248	0.5785	0.806	no	up	98.572	90.662	89.324	101.797	94.775	90.876	92.853	95.816
ENSAPLG00000015850	-	0.582	-0.7798	0.05784	0.249	no	down	1.376	1.021	1.214	0.544	0.298	0.406	1.204	0.416
ENSAPLG00000009852	PLAU	0.448	-1.159	0.00105	0.01836	yes	down	6.411	3.38	1.629	1.376	1.602	1.227	3.807	1.402
ENSAPLG00000000915	RPS28	1.431	0.5171	0.09285	0.3212	no	up	276.682	225.624	224.327	291.21	308.909	389.639	242.211	329.919
ENSAPLG00000007404	SETD6	1.044	0.06152	0.7979	0.9236	no	up	6.491	7.27	9.593	6.38	8.378	9.44	7.785	8.066
ENSAPLG00000011850	ASRGL1	1.164	0.2196	0.4463	0.7158	no	up	9.203	10.307	8.727	16.489	11.468	10.445	9.412	12.801
ENSAPLG00000013062	SNX20	0.696	-0.5223	0.1874	0.4674	no	down	1.316	1.291	0.979	0.866	0.984	0.348	1.195	0.733
ENSAPLG00000009990	-	0.895	-0.1597	0.6931	0.872	no	down	1.805	1.384	1.054	0.255	1.328	2.077	1.414	1.22
ENSAPLG00000011943	-	1.04	0.05592	0.8896	0.9586	no	up	0.489	0.316	0.48	0.699	0.423	0.174	0.428	0.432
ENSAPLG00000005246	PPIH	1.233	0.302	0.1597	0.4309	no	up	28.766	35.879	28.554	39.159	37.963	42.515	31.066	39.879
ENSAPLG00000004090	-	0.093	-3.431	7.405e-25	1.164e-21	yes	down	194.173	364.468	449.077	9.199	14.558	29.297	335.906	17.685
ENSAPLG00000015199	UNC13D	1.242	0.3127	0.4051	0.6854	no	up	3.729	2.321	2.278	3.018	7.039	1.353	2.776	3.803
ENSAPLG00000013728	WHSC1L1	0.644	-0.6354	0.01404	0.1066	no	down	6.93	8.515	15.543	6.98	7.302	6.387	10.329	6.89
ENSAPLG00000013477	SIPA1L2	0.772	-0.3725	0.2323	0.5235	no	down	0.409	0.427	0.64	0.422	0.423	0.309	0.492	0.385
ENSAPLG00000016393	NAAA	1.012	0.01688	0.9355	0.9746	no	up	14.478	15.618	11.448	13.426	14.73	15.779	13.848	14.645
ENSAPLG00000003945	ROMO1	1.312	0.3917	0.2659	0.5621	no	up	249.003	308.979	274.383	224.81	355.215	347.511	277.455	309.179
ENSAPLG00000007122	SPATA5	0.926	-0.1114	0.6434	0.8446	no	down	2.692	2.981	2.532	2.807	2.094	3.237	2.735	2.713
ENSAPLG00000007482	ZEB1	1.016	0.02341	0.9257	0.9711	no	up	2.253	2.405	2.081	2.541	3.399	1.498	2.246	2.479
ENSAPLG00000014241	HSD17B7	0.707	-0.4993	0.08741	0.3103	no	down	33.612	54.644	62.625	20.539	39.771	47.288	50.294	35.866
ENSAPLG00000015724	-	1.496	0.5811	2.417e-06	0.000151	no	up	664.5	578.337	655.808	1008.9	1026.3	1011.46	632.882	1015.55
ENSAPLG00000014802	SYMPK	1.002	0.003456	0.9909	0.9967	no	up	9.771	9.007	11.288	7.246	9.751	13.585	10.022	10.194
ENSAPLG00000005054	GLP1R	0.873	-0.1957	0.4572	0.7224	no	down	2.812	2.331	2.749	3.262	2.426	1.652	2.631	2.447
ENSAPLG00000007564	TECR	1.465	0.5507	0.1112	0.3559	no	up	1.605	2.024	1.337	1.897	1.923	4.203	1.655	2.674
ENSAPLG00000007596	MTFR2	0.758	-0.3996	0.2514	0.5476	no	down	2.273	1.876	1.553	1.11	0.996	1.44	1.901	1.182
ENSAPLG00000004939	-	0.905	-0.1433	0.7264	0.889	no	down	1.037	2.349	2.495	1.298	3.353	0.551	1.96	1.734
ENSAPLG00000005318	DHRS7	1.816	0.8609	0.003273	0.04019	no	up	1032.48	634.374	369.45	1272.39	1386.74	1704.42	678.767	1454.52
ENSAPLG00000006574	AMN1	1.269	0.3441	0.2835	0.5783	no	up	1.187	1.254	1.12	2.707	0.938	1.565	1.187	1.737
ENSAPLG00000009478	C1orf85	1.238	0.3082	0.02826	0.1618	no	up	45.687	28.246	37.3	45.894	43.456	47.964	37.078	45.771
ENSAPLG00000014691	GABPB2	0.725	-0.464	0.02157	0.1382	no	down	4.058	2.943	4.933	3.085	3.399	2.358	3.978	2.947
ENSAPLG00000008377	PDS5B	0.876	-0.1918	0.4045	0.6847	no	down	4.198	3.779	5.018	4.272	4.795	2.937	4.332	4.001
ENSAPLG00000008021	ARHGAP15	0.448	-1.16	0.0001223	0.003524	yes	down	4.696	7.317	1.798	0.976	1.03	0.686	4.604	0.897
ENSAPLG00000005617	CLYBL	1.72	0.7823	0.001667	0.02513	no	up	23.023	16.342	14.244	29.283	33.339	39.452	17.87	34.025
ENSAPLG00000005104	HSPH1	0.756	-0.4026	0.2355	0.528	no	down	5.903	16.017	11.165	6.125	5.322	13.44	11.028	8.296
ENSAPLG00000003517	BCL10	0.851	-0.2328	0.563	0.7956	no	down	2.024	2.024	1.393	2.064	1.854	0	1.814	1.306
ENSAPLG00000003172	-	1.214	0.2798	0.3837	0.6671	no	up	33.183	24.179	21.23	17.477	31.782	48.119	26.197	32.459
ENSAPLG00000006386	TMEM241	1.01	0.01506	0.9329	0.9736	no	up	36.334	42.583	38.025	46.149	42.403	37.268	38.981	41.94
ENSAPLG00000004221	PTPRF	1.59	0.6689	0.04931	0.2264	no	up	7.359	16.881	5.893	11.207	21.104	26.562	10.044	19.624
ENSAPLG00000008213	POMP	1.103	0.1408	0.3903	0.6725	no	up	65.289	63.79	78.714	95.505	76.841	77.667	69.264	83.338
ENSAPLG00000003993	SF3B1	0.923	-0.1151	0.3486	0.6386	no	down	33.682	35.34	33.977	32.945	34.186	35.442	34.333	34.191
ENSAPLG00000009870	UGP2	0.265	-1.917	3.309e-27	6.068e-24	yes	down	402.007	564.919	490.736	126.009	122.529	138.009	485.887	128.849
ENSAPLG00000004654	FAM173A	1.293	0.3702	0.07362	0.2823	no	up	156.314	134.062	123.329	156.124	185.945	198.496	137.902	180.188
ENSAPLG00000007111	DTX4	0.622	-0.6858	0.003961	0.04588	no	down	7.698	11.56	15.317	6.88	8.137	6.957	11.525	7.325
ENSAPLG00000005482	CCDC12	1.28	0.3562	0.2595	0.555	no	up	26.742	27.067	29.561	34.509	19.193	59.125	27.79	37.609
ENSAPLG00000006972	NCAM1	0.489	-1.032	0.00191	0.02739	yes	down	1.745	1.384	1.751	0.544	0.652	0.56	1.627	0.585
ENSAPLG00000006587	KHDRBS1	0.923	-0.1152	0.471	0.7339	no	down	13.999	12.907	15.449	14.292	12.704	14.658	14.118	13.885
ENSAPLG00000007146	-	1.113	0.155	0.3559	0.644	no	up	118.235	92.77	100.075	107.012	143.37	113.07	103.693	121.151
ENSAPLG00000001871	GPR55	0.54	-0.89	0.0121	0.09615	no	down	1.904	0.984	1.299	1.11	0.572	0.512	1.396	0.731
ENSAPLG00000003497	PDGFRA	0.478	-1.065	0.000572	0.01179	yes	down	0.688	0.771	0.744	0.244	0.332	0.386	0.734	0.321
ENSAPLG00000010819	XYLT1	0.941	-0.08779	0.7617	0.905	no	down	0.937	0.984	0.866	0.743	1.053	0.976	0.929	0.924
ENSAPLG00000009300	WWOX	1.239	0.309	0.06431	0.264	no	up	8.884	10.065	10.375	11.928	10.529	11.228	9.775	11.228
ENSAPLG00000008794	UPRT	1.096	0.132	0.6398	0.8425	no	up	3.58	4.151	5.762	5.415	5.883	4.522	4.498	5.273
ENSAPLG00000003365	EXOC6	1.01	0.0149	0.944	0.9775	no	up	2.742	2.331	2.118	2.796	2.243	2.551	2.397	2.53
ENSAPLG00000008562	PLXNB1	1.066	0.09215	0.6724	0.8622	no	up	11.506	7.725	8.981	10.209	13.013	8.831	9.404	10.684
ENSAPLG00000015735	ISCA1	1.112	0.1529	0.3916	0.6732	no	up	19.872	18.199	18.735	19.896	20.475	16.851	18.935	19.074
ENSAPLG00000010696	CD3E	0.69	-0.5347	0.0643	0.264	no	down	5.115	4.522	8.012	4.283	6.009	3.372	5.883	4.555
ENSAPLG00000011724	SIN3B	0.806	-0.3103	0.04288	0.2091	no	down	11.267	13.12	12.954	11.107	10.083	10.832	12.447	10.674
ENSAPLG00000009270	ENKUR	0.977	-0.03285	0.9356	0.9746	no	down	0.269	0.891	0.668	0.566	0.24	0.986	0.609	0.597
ENSAPLG00000012844	-	1.818	0.8623	0.005036	0.05466	no	up	2.951	2.182	2.212	3.495	6.157	7.923	2.448	5.858
ENSAPLG00000006003	HMBOX1	1.048	0.06825	0.7936	0.9216	no	up	2.493	2.433	3.079	3.551	3.09	2.783	2.668	3.141
ENSAPLG00000005251	OTOP2	1.219	0.2859	0.4539	0.7211	no	up	0.528	1.17	1.214	0.843	2.346	0.986	0.971	1.392
ENSAPLG00000015621	NUS1	1.159	0.2133	0.3426	0.6334	no	up	26.094	43.353	33.741	39.092	42.998	45.385	34.396	42.492
ENSAPLG00000003669	ELOVL5	0.775	-0.367	0.07505	0.2849	no	down	277.799	370.206	441.979	285.373	331.352	259.36	363.328	292.028
ENSAPLG00000001673	LIG4	0.859	-0.2188	0.2592	0.555	no	down	4.138	4.151	3.625	3.384	4.006	3.469	3.971	3.62
ENSAPLG00000014663	EFCAB7	0.663	-0.5937	0.08925	0.3142	no	down	2.233	3.268	2.024	2.397	1.694	0.696	2.508	1.596
ENSAPLG00000004481	ADD3	0.969	-0.04497	0.8246	0.9333	no	down	8.784	6.778	5.997	7.645	6.134	7.015	7.186	6.931
ENSAPLG00000011355	SLC40A1	0.777	-0.3636	0.1885	0.4681	no	down	208.651	150.032	178.93	140.401	202.174	82.179	179.204	141.585
ENSAPLG00000013749	VPS13D	0.922	-0.1177	0.4701	0.7333	no	down	3.939	4.16	4.83	4.561	4.189	3.971	4.31	4.24
ENSAPLG00000006580	CD82	1.212	0.2778	0.06064	0.2548	no	up	69.996	60.596	56.279	72.769	88.457	92.315	62.29	84.514
ENSAPLG00000008981	APOA1BP	1.336	0.418	0.01317	0.102	no	up	18.885	17.54	20.523	27.164	23.897	30.591	18.983	27.217
ENSAPLG00000004442	YWHAG	1.114	0.1562	0.4145	0.6927	no	up	12.344	10.966	12.229	7.734	13.78	14.774	11.846	12.096
ENSAPLG00000015389	-	1.37	0.4541	0.04213	0.2076	no	up	14.956	12.136	11.354	24.023	16.08	17.46	12.815	19.188
ENSAPLG00000010745	GPATCH3	1.027	0.03868	0.8855	0.9574	no	up	3.201	2.999	3.719	2.785	4.578	3.488	3.306	3.617
ENSAPLG00000005370	FNDC1	0.623	-0.6817	0.02669	0.1566	no	down	0.857	0.52	0.527	0.422	0.343	0.386	0.635	0.384
ENSAPLG00000009248	CTGF	1.253	0.3258	0.2285	0.5194	no	up	38.607	35.201	25.598	27.907	48.343	61.038	33.135	45.763
ENSAPLG00000003338	ALOX5	1.05	0.07087	0.8166	0.9311	no	up	5.723	4.717	4.773	4.205	9.293	3.788	5.071	5.762
ENSAPLG00000014062	-	0.919	-0.1213	0.6332	0.8389	no	down	4.228	6.11	7.757	5.992	7.279	4.155	6.032	5.809
ENSAPLG00000005386	HSPE1	1.117	0.1598	0.2889	0.5826	no	up	292.795	370.847	305.394	381.555	369.486	358.255	323.012	369.765
ENSAPLG00000001209	TMPPE	1.383	0.468	0.01759	0.1221	no	up	6.581	6.221	5.649	9.865	9.122	8.783	6.15	9.257
ENSAPLG00000004659	ATP2A2	0.769	-0.3791	0.01712	0.1198	no	down	15.724	16.76	19.535	13.715	15.931	12.32	17.34	13.989
ENSAPLG00000012265	PICALM	0.876	-0.191	0.3405	0.632	no	down	9.203	12.284	12.945	10.996	9.19	11.808	11.477	10.665
ENSAPLG00000010138	STIL	0.524	-0.9327	0.01804	0.1243	no	down	0.209	0.474	0.282	0.178	0.126	0.077	0.322	0.127
ENSAPLG00000010867	EPB42	0.535	-0.902	0.02781	0.1605	no	down	0.907	0.418	0.245	0.144	0.286	0.087	0.523	0.172
ENSAPLG00000016209	PDE4DIP	1.036	0.05125	0.8276	0.9338	no	up	8.535	9.917	9.254	8	10.69	12.841	9.235	10.51
ENSAPLG00000004572	ICK	0.784	-0.3517	0.0549	0.2414	no	down	11.925	11.895	11.486	8.932	12.269	9.73	11.769	10.31
ENSAPLG00000008456	FAM155B	0.766	-0.3843	0.2761	0.5709	no	down	1.785	2.126	2.956	2.741	1.671	1.498	2.289	1.97
ENSAPLG00000002256	ACN9	0.933	-0.1006	0.7495	0.8999	no	down	40.342	59.9	21.794	14.214	56.297	14.832	40.679	28.448
ENSAPLG00000014027	FBLN2	0.812	-0.3012	0.4335	0.7067	no	down	0.658	2.897	14.442	3.884	1.225	4.88	5.999	3.33
ENSAPLG00000006848	GAREM	0.696	-0.5234	0.1203	0.372	no	down	2.134	2.293	1.713	2.408	1.282	1.662	2.047	1.784
ENSAPLG00000003268	MYCBPAP	1.046	0.06492	0.8734	0.9521	no	up	1.187	0.214	0.169	0.888	1.808	2.406	0.523	1.701
ENSAPLG00000002869	OARD1	0.9	-0.152	0.5137	0.7638	no	down	20.969	28.84	25.767	31.103	16.87	22.639	25.192	23.537
ENSAPLG00000005732	-	1.099	0.1358	0.4498	0.7184	no	up	8.874	8.18	7.08	8.5	8.332	10.281	8.045	9.038
ENSAPLG00000009583	CCDC132	1.176	0.2333	0.2898	0.5832	no	up	8.675	9.508	7.597	11.196	8.24	14.822	8.593	11.419
ENSAPLG00000004593	PDCD1LG2	1.014	0.01951	0.9584	0.9848	no	up	2.792	1.866	1.29	1.265	4.051	2.193	1.983	2.503
ENSAPLG00000004564	FGG	1.434	0.5196	0.05135	0.2325	no	up	6085.95	5711.63	4967.53	10162.6	11205.2	5105.31	5588.37	8824.39
ENSAPLG00000003749	-	1.383	0.4679	0.1845	0.4634	no	up	1.296	3.296	1.695	3.884	4.154	2.319	2.096	3.452
ENSAPLG00000003913	PIP4K2B	0.693	-0.5299	0.02028	0.1336	no	down	8.735	11.263	9.292	7.956	7.84	5.894	9.763	7.23
ENSAPLG00000005722	ALPK3	1.17	0.226	0.5733	0.803	no	up	0.04	0.037	0.028	0.044	0.103	0.029	0.035	0.059
ENSAPLG00000013775	HLCS	0.746	-0.4234	0.04046	0.2017	no	down	52.028	62.267	80.032	46.316	55.462	41.201	64.776	47.66
ENSAPLG00000003102	FGFR4	1.014	0.01937	0.9155	0.968	no	up	26.493	27.689	25.099	24.401	29.94	31.722	26.427	28.688
ENSAPLG00000011670	APOB	0.918	-0.124	0.6165	0.8296	no	down	470.746	441.684	409.631	523.476	487.483	271.129	440.687	427.363
ENSAPLG00000014864	PPP2CA	0.751	-0.4131	0.03283	0.1781	no	down	48.937	58.823	69.507	40.612	44.177	54.96	59.089	46.583
ENSAPLG00000013293	TXLNA	1.022	0.03154	0.8739	0.9523	no	up	8.346	7.586	8.351	6.846	8.916	9.44	8.094	8.401
ENSAPLG00000008961	CYBB	1.024	0.0339	0.8963	0.9611	no	up	19.124	16.732	19.911	18.619	26.598	11.305	18.589	18.841
ENSAPLG00000011144	BDP1	0.912	-0.1329	0.5846	0.8096	no	down	3.919	4.791	4.359	5.348	4.589	2.908	4.356	4.282
ENSAPLG00000005459	HFE2	0.915	-0.1276	0.5952	0.8162	no	down	14.966	17.206	17.426	9.72	19.239	14.049	16.533	14.336
ENSAPLG00000010882	AGO4	0.917	-0.1251	0.5365	0.7789	no	down	6.152	6.862	6.938	5.493	7.966	6.232	6.651	6.564
ENSAPLG00000006830	-	1.031	0.04387	0.8777	0.9542	no	up	8.415	6.537	7.71	8.034	11.273	4.29	7.554	7.866
ENSAPLG00000009797	CNEP1R1	1.049	0.06947	0.6574	0.8538	no	up	20.869	23.65	22.595	21.615	21.665	24.185	22.371	22.488
ENSAPLG00000006842	MED16	1.121	0.1646	0.3924	0.674	no	up	14.029	9.861	15.308	15.59	15.176	14.88	13.066	15.215
ENSAPLG00000009936	THBS3	0.844	-0.2453	0.541	0.7824	no	down	0.279	0.223	0.33	0.155	0.332	0.184	0.277	0.224
ENSAPLG00000012889	GDE1	1.117	0.1596	0.3593	0.6467	no	up	16.751	18.84	19.817	21.46	17.659	18.958	18.469	19.359
ENSAPLG00000009796	NDUFAF2	1.162	0.2163	0.4174	0.6947	no	up	21.647	27.076	22.708	26.786	30.455	24.91	23.81	27.384
ENSAPLG00000008319	ENGASE	0.932	-0.1009	0.7507	0.8999	no	down	2.842	2.925	1.826	3.34	2.358	1.788	2.531	2.495
ENSAPLG00000003632	EVL	0.703	-0.5084	0.03219	0.1755	no	down	32.954	40.939	29.1	25.399	39.782	24.378	34.331	29.853
ENSAPLG00000005908	MFSD9	0.863	-0.2131	0.3459	0.6358	no	down	7.538	8.97	11.024	9.321	8.824	6.87	9.177	8.338
ENSAPLG00000003824	CCDC134	1.005	0.006981	0.9785	0.9917	no	up	13.69	17.93	10.516	16.023	10.918	15.914	14.045	14.285
ENSAPLG00000003291	SH2B2	0.8	-0.3215	0.208	0.4923	no	down	6.192	4.039	4.632	3.651	4.83	3.72	4.954	4.067
ENSAPLG00000006236	-	1.401	0.4868	0.05229	0.2343	no	up	29.255	16.704	20.749	35.397	26.094	41.481	22.236	34.324
ENSAPLG00000005086	PTCD3	1.138	0.187	0.2584	0.5544	no	up	23.94	19.945	25.099	25.699	26.689	31.857	22.995	28.082
ENSAPLG00000007456	ASCC1	1.344	0.4261	0.08311	0.3015	no	up	9.901	7.642	11.222	10.053	14.764	17.518	9.588	14.112
ENSAPLG00000012653	-	1.679	0.7474	0.05214	0.2343	no	up	7.767	2.878	4.302	8.089	8.08	15.74	4.982	10.636
ENSAPLG00000006913	PTS	1.008	0.01084	0.9472	0.9789	no	up	20.64	20.251	20.919	19.33	23.096	22.436	20.603	21.621
ENSAPLG00000006519	FRY	0.666	-0.5858	0.0793	0.2932	no	down	0.379	0.306	0.292	0.311	0.126	0.193	0.326	0.21
ENSAPLG00000015020	NBEAL1	1.061	0.08494	0.6597	0.8551	no	up	4.527	5.228	5.206	5.837	6.604	4.599	4.987	5.68
ENSAPLG00000012621	LTBP3	0.75	-0.415	0.06967	0.2737	no	down	2.702	2.024	3.38	2.064	2.289	2.01	2.702	2.121
ENSAPLG00000016427	PPAPDC2	1.604	0.682	0.07002	0.2745	no	up	0.518	0	0	2.585	2.289	0.609	0.173	1.828
ENSAPLG00000013675	-	0.858	-0.2202	0.207	0.4913	no	down	9.881	8.292	8.906	8.977	7.863	7.682	9.026	8.174
ENSAPLG00000015182	YES1	1.056	0.07832	0.648	0.8475	no	up	14.538	15.042	15.769	14.847	17.728	13.276	15.116	15.284
ENSAPLG00000006258	-	1.038	0.05417	0.7958	0.9228	no	up	4.367	5.098	5.978	5.581	5.31	6.522	5.148	5.804
ENSAPLG00000013889	TRAF3IP1	1.155	0.2082	0.6081	0.8242	no	up	0.329	0.325	0.132	0.233	0.332	0.502	0.262	0.356
ENSAPLG00000015100	TSHZ1	0.877	-0.1901	0.5369	0.7792	no	down	1.067	1.021	1.262	1.198	1.236	0.628	1.117	1.021
ENSAPLG00000005418	AAAS	0.889	-0.1704	0.6779	0.8649	no	down	0.369	0.761	0.518	0.377	0.458	0.56	0.549	0.465
ENSAPLG00000002716	C16orf52	0.881	-0.1824	0.3443	0.635	no	down	2.852	3.083	2.485	2.108	2.163	2.348	2.807	2.206
ENSAPLG00000008737	ALKBH3	1.796	0.8444	0.03308	0.1789	no	up	1.875	0.501	0.715	2.119	3.662	2.474	1.03	2.752
ENSAPLG00000003585	ELTD1	0.672	-0.5739	0.01967	0.1311	no	down	4.437	3.974	3.813	3.296	3.159	1.981	4.075	2.812
ENSAPLG00000014553	REM1	0.953	-0.06901	0.8667	0.9508	no	down	0.279	0.362	0.292	0.289	0.366	0.261	0.311	0.305
ENSAPLG00000009335	PEF1	1.17	0.2262	0.4834	0.7426	no	up	18.815	20.873	26.323	22.492	17.797	38.631	22.004	26.307
ENSAPLG00000005126	-	1.053	0.07412	0.7095	0.8809	no	up	6.8	8.942	6.449	6.824	7.966	7.691	7.397	7.494
ENSAPLG00000009708	IRF1	2	1	0.001324	0.02154	yes	up	16.023	15.107	19.243	27.275	27.101	68.893	16.791	41.09
ENSAPLG00000014792	-	0.919	-0.1212	0.3323	0.6239	no	down	21.298	20.771	21.776	20.783	21.104	19.992	21.282	20.626
ENSAPLG00000005366	NRBP1	1.054	0.07524	0.693	0.872	no	up	7.169	6.973	8.529	7.923	8.046	9.624	7.557	8.531
ENSAPLG00000010735	NFXL1	1.023	0.03342	0.8499	0.944	no	up	3.35	3.343	2.815	3.296	3.147	3.082	3.169	3.175
ENSAPLG00000016188	NINJ1	1.478	0.5636	0.04731	0.2211	no	up	10.33	12.229	9.876	13.671	26.804	10.89	10.812	17.122
ENSAPLG00000006319	MIA3	1.144	0.1944	0.211	0.4962	no	up	28.527	22.062	22.943	31.746	30.684	29.297	24.511	30.576
ENSAPLG00000016247	NEDD1	0.766	-0.384	0.03012	0.1679	no	down	5.085	5.905	6.016	4.438	4.372	4.744	5.669	4.518
ENSAPLG00000001090	-	1.324	0.405	0.0321	0.1752	no	up	20.55	21.783	25.946	29.549	29.436	38.679	22.76	32.555
ENSAPLG00000015394	DHX34	0.93	-0.1043	0.7861	0.9176	no	down	1.545	1.133	1.977	0.976	1.225	2.039	1.552	1.413
ENSAPLG00000008925	NEDD4L	1.063	0.08845	0.6204	0.8311	no	up	7.927	7.103	7.823	9.055	7.222	7.382	7.618	7.886
ENSAPLG00000013028	ADCY3	1.007	0.009875	0.9808	0.9928	no	up	0.07	0.111	0.075	0.067	0.069	0.135	0.085	0.09
ENSAPLG00000004439	ATP13A3	1.136	0.1842	0.2791	0.5735	no	up	14.248	16.166	18.368	18.853	21.196	16.61	16.261	18.886
ENSAPLG00000007674	SFXN4	1.173	0.2298	0.1928	0.474	no	up	14.079	12.294	13.011	14.958	16.011	18.417	13.128	16.462
ENSAPLG00000012326	-	0.924	-0.1137	0.5664	0.7983	no	down	16.681	15.999	16.268	12.394	16.034	18.803	16.316	15.744
ENSAPLG00000011777	RPTOR	0.829	-0.2704	0.08774	0.3107	no	down	6.451	7.614	7.607	5.826	6.26	7.034	7.224	6.373
ENSAPLG00000015559	-	1.214	0.2794	0.1018	0.3381	no	up	26.732	21.319	22.896	28.351	31.679	31.915	23.649	30.648
ENSAPLG00000014282	TBC1D2	1.131	0.1779	0.6369	0.8412	no	up	0.449	0.288	0.198	0.455	0.492	0.271	0.312	0.406
ENSAPLG00000004803	-	1.228	0.2964	0.3211	0.6138	no	up	9.293	8.097	10.78	7.168	16.401	13.895	9.39	12.488
ENSAPLG00000005454	RRP7A	1.448	0.5345	0.005819	0.05912	no	up	28.537	32.619	37.074	46.094	46.443	54.506	32.743	49.014
ENSAPLG00000016149	THOC1	1.11	0.15	0.4482	0.7173	no	up	7.668	8.403	8.652	9.265	8.32	12.03	8.241	9.872
ENSAPLG00000003698	PRRC2C	1.054	0.07644	0.5543	0.7899	no	up	14.129	14.374	15.863	16.578	16.767	17.199	14.789	16.848
ENSAPLG00000003288	-	0.966	-0.05035	0.902	0.9627	no	down	21.168	13.492	30.559	9.543	10.655	37.954	21.74	19.384
ENSAPLG00000004779	-	0.807	-0.3093	0.4518	0.7194	no	down	0.199	0.214	0.094	0.166	0.069	0.126	0.169	0.12
ENSAPLG00000013383	MRPS35	1.271	0.3458	0.04017	0.2009	no	up	25.157	26.491	24.355	34.565	30.157	38.737	25.334	34.486
ENSAPLG00000003356	SALL1	1.424	0.5104	0.06179	0.2582	no	up	8.435	10.455	10.892	23.48	12.795	11.547	9.927	15.941
ENSAPLG00000004988	VPS13C	0.529	-0.9196	2.696e-05	0.001087	no	down	12.753	20.456	17.266	10.264	8.698	8.184	16.825	9.049
ENSAPLG00000003658	GOLGA1	0.834	-0.2614	0.1125	0.3584	no	down	4.048	3.983	4.331	3.884	3.33	3.739	4.121	3.651
ENSAPLG00000005752	-	1.337	0.4188	0.04024	0.2011	no	up	86.488	76.845	86.264	101.153	106.163	148.222	83.199	118.513
ENSAPLG00000008196	-	1.072	0.1004	0.5434	0.7842	no	up	14.697	15.2	17.643	18.42	18.415	18.697	15.847	18.511
ENSAPLG00000011055	OAZ1	1.227	0.2946	0.0358	0.187	no	up	244.716	236.154	218.932	329.358	287.907	298.822	233.267	305.362
ENSAPLG00000002455	ZAP70	0.59	-0.7614	0.01998	0.1323	no	down	1.446	0.975	1.996	0.777	1.076	0.599	1.472	0.817
ENSAPLG00000013045	HOOK3	0.817	-0.2919	0.1947	0.4757	no	down	3.669	4.234	4.274	3.318	4.864	2.677	4.059	3.62
ENSAPLG00000007392	ZFPM1	0.799	-0.3243	0.43	0.704	no	down	3.011	1.876	4.246	0.777	1.465	3.266	3.044	1.836
ENSAPLG00000003040	RNF185	1.038	0.05381	0.7506	0.8999	no	up	17.619	18.608	21.587	18.054	27.227	23.644	19.271	22.975
ENSAPLG00000007013	CRLS1	1.358	0.4412	0.0004969	0.0108	no	up	116.151	110.486	110.139	159.764	160.034	163.818	112.259	161.205
ENSAPLG00000012632	MASTL	0.755	-0.4046	0.3206	0.6137	no	down	0.289	0.436	0.207	0.155	0.343	0.116	0.311	0.205
ENSAPLG00000015810	ALG12	0.577	-0.7937	0.00327	0.04019	no	down	15.555	27.457	19.083	9.765	8.584	16.049	20.698	11.466
ENSAPLG00000013037	PRDX4	1.074	0.1024	0.6411	0.8435	no	up	192.857	161.119	170.062	186.672	263.885	149.652	174.679	200.07
ENSAPLG00000007853	TUBB8P7	0.473	-1.081	0.008438	0.07579	no	down	12.274	67.142	60.657	7.723	8.458	8.841	46.691	8.341
ENSAPLG00000014142	-	1.556	0.6379	0.002748	0.03583	no	up	158.368	135.649	169.742	272.046	192.972	280.598	154.586	248.539
ENSAPLG00000010585	CLU	1.015	0.02114	0.9551	0.9828	no	up	20.729	16.324	15.779	5.959	15.279	34.456	17.611	18.565
ENSAPLG00000009057	SF3A1	1.319	0.3993	0.003474	0.04182	no	up	37.072	32.294	32.564	49.389	47.096	48.438	33.977	48.308
ENSAPLG00000002997	MRC2	1.176	0.2344	0.4538	0.7211	no	up	1.087	1.096	1.101	0.999	2.152	0.966	1.095	1.372
ENSAPLG00000009834	CGN	0.812	-0.3006	0.3052	0.5985	no	down	21.866	30.298	41.292	14.769	25.671	34.93	31.152	25.123
ENSAPLG00000009445	PIGG	0.853	-0.2299	0.3329	0.6247	no	down	3.899	3.983	3.907	4.305	3.823	2.464	3.93	3.531
ENSAPLG00000004966	DCAF6	0.792	-0.3373	0.1274	0.3818	no	down	45.886	38.534	38.561	45.017	28.292	27.296	40.994	33.535
ENSAPLG00000016370	-	0.704	-0.5056	0.2177	0.5046	no	down	0.399	0.845	0.452	0.122	0.515	0.29	0.565	0.309
ENSAPLG00000007377	FAM151B	1.023	0.03331	0.9343	0.974	no	up	1.127	0.715	0.763	1.021	1.476	0.425	0.868	0.974
ENSAPLG00000001447	LRRC4C	0.698	-0.5192	0.1994	0.4815	no	down	0.209	0.334	0.113	0.044	0.172	0.077	0.219	0.098
ENSAPLG00000005271	-	1.203	0.2661	0.5171	0.7661	no	up	0.778	0.501	0.113	0.444	0.481	1.169	0.464	0.698
ENSAPLG00000008522	PYCRL	1.356	0.4393	0.07345	0.2821	no	up	14.607	11.152	13.594	15.402	21.413	20.707	13.118	19.174
ENSAPLG00000015105	ISCA2	0.938	-0.09212	0.6834	0.8661	no	down	21.308	21.746	22.265	22.903	16.549	23.683	21.773	21.045
ENSAPLG00000003372	OGFR	1.927	0.9464	0.001925	0.02746	no	up	12.972	13.027	11.401	20.606	15.473	42.94	12.467	26.34
ENSAPLG00000008180	MRPS15	1.275	0.3505	0.06913	0.2725	no	up	41.678	33.715	45.095	59.165	41.671	64.468	40.163	55.101
ENSAPLG00000005362	TMEM106B	1.107	0.1462	0.5996	0.8193	no	up	41.319	54.96	35.53	62.272	73.51	31.239	43.936	55.674
ENSAPLG00000004298	-	1.028	0.0396	0.8016	0.925	no	up	9.981	10.613	12.154	10.73	12.715	12.639	10.916	12.028
ENSAPLG00000012220	-	1.025	0.03624	0.9	0.9621	no	up	58.938	39.119	63.491	43.664	69.997	49.588	53.849	54.416
ENSAPLG00000012863	OFD1	1.267	0.341	0.1364	0.3967	no	up	1.346	1.384	1.365	1.986	1.694	1.865	1.365	1.848
ENSAPLG00000009899	CAMK2D	0.799	-0.3244	0.06834	0.2711	no	down	6.591	6.138	7.88	5.626	6.329	5.459	6.87	5.805
ENSAPLG00000016039	CLDN5	0.966	-0.0497	0.8766	0.9535	no	down	13.81	8.338	9.33	6.225	13.757	10.977	10.493	10.32
ENSAPLG00000011719	-	0.517	-0.9514	0.001501	0.02353	no	down	3.34	2.247	2.787	1.276	1.66	1.14	2.791	1.359
ENSAPLG00000013952	RABGGTB	1.316	0.3957	0.06564	0.2666	no	up	18.695	18.849	20.909	35.83	22.489	25.432	19.484	27.917
ENSAPLG00000012567	MDM1	1.047	0.06692	0.7664	0.9069	no	up	2.862	3.324	2.222	3.373	3.216	2.802	2.803	3.13
ENSAPLG00000005785	MLST8	0.863	-0.2127	0.414	0.6921	no	down	7.169	6.741	11.448	6.502	7.245	8.947	8.453	7.565
ENSAPLG00000009896	DUSP8	0.621	-0.6865	0.09492	0.3244	no	down	0.309	0.65	0.951	0.044	0.183	0.522	0.637	0.25
ENSAPLG00000002398	-	0.676	-0.5645	0.1677	0.442	no	down	2.961	2.433	1.873	2.363	0.95	0.686	2.422	1.333
ENSAPLG00000012414	TECPR2	0.774	-0.3689	0.02224	0.1405	no	down	5.524	6.091	6.6	4.827	4.841	5.682	6.072	5.117
ENSAPLG00000010703	-	0.915	-0.1279	0.7529	0.9011	no	down	0.329	0.362	0.198	0.067	0.423	0.261	0.296	0.25
ENSAPLG00000014767	-	1.041	0.05837	0.7556	0.9019	no	up	18.446	15.869	15.92	19.74	20.784	15.189	16.745	18.571
ENSAPLG00000003941	NLE1	1.633	0.7078	0.01978	0.1315	no	up	1.067	1.309	1.327	1.631	2.529	2.908	1.234	2.356
ENSAPLG00000012251	BD2	1.307	0.386	0.3471	0.637	no	up	1.575	0.91	0.725	2.641	2.289	1.131	1.07	2.02
ENSAPLG00000016437	PTGES2	1.115	0.1575	0.3357	0.6277	no	up	21.497	18.97	20.919	25.499	21.207	26.581	20.462	24.429
ENSAPLG00000008840	AMOT	0.789	-0.3416	0.05757	0.2484	no	down	4.557	5.116	4.575	3.762	4.017	4.338	4.749	4.039
ENSAPLG00000014292	-	0.875	-0.1927	0.3187	0.6117	no	down	13.012	15.692	16.833	15.923	12.715	13.479	15.179	14.039
ENSAPLG00000007952	SNX11	1.226	0.2935	0.4633	0.7282	no	up	3.819	4.996	2.674	3.673	6.089	6.174	3.83	5.312
ENSAPLG00000014616	SCN2A	0.76	-0.3953	0.2937	0.5869	no	down	0.14	0.167	0.132	0.122	0.103	0.106	0.146	0.11
ENSAPLG00000000463	Metazoa_SRP	1.286	0.3625	0.3713	0.6567	no	up	15.983	10.78	19.102	10.353	29.608	20.504	15.288	20.155
ENSAPLG00000013084	ASH1L	0.851	-0.2336	0.1636	0.4363	no	down	5.265	5.274	5.357	5.459	5.082	4.773	5.299	5.105
ENSAPLG00000015607	-	0.872	-0.1968	0.6305	0.8369	no	down	1.137	0.743	0.555	0.355	0.79	0.821	0.812	0.655
ENSAPLG00000011228	NSRP1	1.073	0.1023	0.594	0.8158	no	up	6.671	6.11	5.639	8.81	7.863	6.561	6.14	7.745
ENSAPLG00000002872	HERC1	1.368	0.4522	0.05724	0.2479	no	up	8.695	7.642	9.32	15.59	13.219	8.493	8.552	12.434
ENSAPLG00000009751	CYB5R3	1.031	0.0446	0.769	0.9084	no	up	14.677	15.497	15.007	15.612	17.614	12.919	15.06	15.382
ENSAPLG00000005154	POLDIP3	1.015	0.02155	0.8766	0.9535	no	up	9.592	10.335	9.669	9.865	10.552	11.315	9.865	10.577
ENSAPLG00000003047	-	1.149	0.2008	0.3902	0.6725	no	up	5.394	4.763	5.555	6.258	5.436	7.653	5.237	6.449
ENSAPLG00000007840	-	1.679	0.7477	0.02611	0.1548	no	up	0.558	0.427	0.518	0.921	0.732	1.401	0.501	1.018
ENSAPLG00000005503	-	1.301	0.3791	0.06925	0.2727	no	up	1019.69	1066.43	790.576	1601.78	1053.89	1351.51	958.9	1335.72
ENSAPLG00000013403	WDR77	1.274	0.3492	0.1068	0.347	no	up	7.498	9.87	8.633	9.387	12.029	14.909	8.667	12.108
ENSAPLG00000004952	ENDOG	1.044	0.06173	0.7918	0.9207	no	up	21.796	19.23	13.133	20.539	23.21	28.466	18.053	24.072
ENSAPLG00000011103	-	0.821	-0.2845	0.2155	0.5015	no	down	10.11	9.48	10.798	7.468	12.2	6.561	10.129	8.743
ENSAPLG00000003603	RAB8B	0.776	-0.3654	0.007489	0.07036	no	down	21.258	23.325	21.945	16.966	14.615	13.856	22.176	15.146
ENSAPLG00000011912	BUB1	0.406	-1.3	1.383e-05	0.0006617	yes	down	1.974	3.213	1.478	0.888	0.813	0.763	2.222	0.821
ENSAPLG00000013460	MAPK9	0.753	-0.4084	0.0511	0.2317	no	down	2.812	3.148	3.116	2.885	2.117	2.029	3.025	2.344
ENSAPLG00000001244	DDX28	1.225	0.2927	0.3001	0.5934	no	up	9.732	12.424	13.227	11.44	18.495	15.721	11.794	15.219
ENSAPLG00000014484	ZNF408	1.227	0.2956	0.4328	0.7062	no	up	0.668	0	1.064	0.81	2.335	0.425	0.577	1.19
ENSAPLG00000015474	VLDLR	1.409	0.4943	0.0446	0.2143	no	up	2.124	1.801	1.422	2.43	4.67	4.338	1.782	3.813
ENSAPLG00000003750	DENR	1.046	0.06447	0.7634	0.9058	no	up	20.44	28.933	29.524	30.282	25.682	31.828	26.299	29.264
ENSAPLG00000012033	IL-10R1	0.92	-0.1205	0.6586	0.8548	no	down	18.666	14.643	18.575	9.21	18.644	21.045	17.295	16.3
ENSAPLG00000012796	LPP	1.147	0.1978	0.55	0.7878	no	up	0.578	0.752	0.49	0.843	0.732	0.754	0.607	0.776
ENSAPLG00000008336	TOM1	1.375	0.4593	0.01712	0.1198	no	up	10.749	8.942	9.631	11.085	16.423	15.46	9.774	14.323
ENSAPLG00000007798	NCAPH2	0.864	-0.2105	0.5155	0.7653	no	down	5.883	7.029	7.428	6.336	7.405	4.648	6.78	6.13
ENSAPLG00000010178	-	0.861	-0.2157	0.3491	0.6389	no	down	64.452	54.7	61.834	49.767	72.503	39.819	60.329	54.03
ENSAPLG00000004601	BTBD10	1.133	0.1803	0.3195	0.6123	no	up	4.906	4.736	5.112	6.325	6.26	5.411	4.918	5.999
ENSAPLG00000006597	FABP5	1.533	0.6164	0.1313	0.3888	no	up	1.406	0.761	1.111	0.222	1.202	7.711	1.093	3.045
ENSAPLG00000008475	NAA25	1.124	0.1689	0.31	0.6033	no	up	5.245	4.308	5.15	6.269	6.775	5.971	4.901	6.338
ENSAPLG00000009489	ZNF330	0.876	-0.1909	0.4238	0.7	no	down	8.884	9.35	12.822	9.299	8.149	10.793	10.352	9.414
ENSAPLG00000004956	SLC7A6OS	1.157	0.2103	0.2581	0.5542	no	up	5.863	4.912	4.745	5.803	6.478	5.498	5.173	5.926
ENSAPLG00000004911	FDXR	1.453	0.5394	0.0005942	0.01217	no	up	15.485	16.584	17.097	23.713	25.717	28.292	16.389	25.907
ENSAPLG00000002040	-	1.17	0.2268	0.5768	0.8056	no	up	4.407	2.284	4.415	6.425	4.372	4.058	3.702	4.952
ENSAPLG00000007480	XPO6	1.275	0.351	0.06657	0.2681	no	up	16.721	12.34	15.515	24.412	43.239	22.678	14.859	30.11
ENSAPLG00000001478	DOLK	1.42	0.5054	0.03543	0.1866	no	up	3.998	3.937	3.945	4.727	6.192	7.624	3.96	6.181
ENSAPLG00000008862	NDUFS3	1.452	0.5377	0.0002184	0.00565	no	up	166.464	148.287	155.319	230.824	236.314	253.224	156.69	240.121
ENSAPLG00000008259	TAF8	1.019	0.02744	0.9306	0.9727	no	up	3.709	2.117	2.203	2.286	3.102	3.285	2.676	2.891
ENSAPLG00000009601	SOCS7	1.047	0.06635	0.7387	0.8962	no	up	3.251	3.315	4.161	3.873	4.544	3.991	3.576	4.136
ENSAPLG00000014040	HNRNPAB	1.12	0.1635	0.3178	0.611	no	up	49.147	62.37	63.943	56.813	62.146	60.912	58.487	59.957
ENSAPLG00000002433	ANXA11	1.306	0.3857	0.03815	0.1943	no	up	28.018	18.664	20.608	30.892	33.442	29.76	22.43	31.365
ENSAPLG00000004533	VCP	1.012	0.01652	0.9001	0.9621	no	up	100.806	106.726	103.954	109.12	102.798	117.67	103.829	109.863
ENSAPLG00000009888	ACSL3	0.601	-0.7342	0.002401	0.0322	no	down	4.746	9.22	8.529	4.427	5.024	5.15	7.498	4.867
ENSAPLG00000011438	-	1.468	0.5535	0.17	0.4455	no	up	27.849	2.999	10.431	18.853	35.685	34.959	13.76	29.832
ENSAPLG00000014894	ERAL1	1.167	0.2231	0.2548	0.55	no	up	23.731	25.126	31.463	32.479	71.176	34.737	26.773	46.131
ENSAPLG00000001294	LPAR5	0.684	-0.5473	0.182	0.4606	no	down	0.349	0.743	0.668	0.266	0.458	0.106	0.587	0.277
ENSAPLG00000012724	DOCK8	0.747	-0.4209	0.08694	0.3096	no	down	2.363	1.671	1.873	1.398	2.003	1.208	1.969	1.536
ENSAPLG00000010436	BCAS2	1.212	0.2776	0.2476	0.5431	no	up	55.518	59.203	54.142	58.743	73.018	73.918	56.288	68.56
ENSAPLG00000005967	NDUFS7	1.513	0.5977	9.095e-05	0.002819	no	up	133.381	119.623	135.859	192.464	205.001	229.339	129.621	208.935
ENSAPLG00000001621	-	1.027	0.03906	0.9097	0.9661	no	up	4.327	3.268	4.397	2.341	2.06	14.726	3.997	6.376
ENSAPLG00000010444	OSBPL10	2.364	1.241	2.515e-05	0.001033	yes	up	10.948	5.404	4.236	22.98	23.245	16.465	6.863	20.897
ENSAPLG00000010044	RANBP3	0.885	-0.1768	0.2435	0.5382	no	down	11.207	11.347	13.105	10.109	12.132	11.537	11.886	11.259
ENSAPLG00000014513	RPS3	1.38	0.4647	0.008128	0.07441	no	up	205.291	167.071	176.925	242.763	260.188	308.658	183.096	270.536
ENSAPLG00000002603	MAPK14	0.839	-0.2525	0.08117	0.2972	no	down	54.66	59.398	59.913	52.807	58.094	45.472	57.99	52.124
ENSAPLG00000010064	CELF2	0.682	-0.5525	0.04912	0.2258	no	down	1.964	2.191	3.342	1.065	2.266	1.73	2.499	1.687
ENSAPLG00000010009	ANKRD54	1.086	0.1194	0.5445	0.7847	no	up	10.539	8.905	7.042	7.113	8.641	15.383	8.829	10.379
ENSAPLG00000006734	LYPD6B	1.229	0.2975	0.3632	0.6498	no	up	9.183	4.123	8.746	13.848	6.203	9.885	7.351	9.979
ENSAPLG00000008431	C18orf32	0.854	-0.227	0.3629	0.6496	no	down	45.068	69.566	49.84	40.734	46.501	64.7	54.825	50.645
ENSAPLG00000011825	-	0.818	-0.29	0.4325	0.7061	no	down	0.867	0.446	0.734	0.61	0.767	0.28	0.682	0.552
ENSAPLG00000009028	ZC2HC1A	1.045	0.06354	0.7887	0.9185	no	up	1.924	1.467	1.657	2.186	1.705	1.691	1.683	1.861
ENSAPLG00000009526	CHRD	1.011	0.01604	0.9684	0.9894	no	up	0.249	0.149	0.075	0.311	0.137	0.068	0.158	0.172
ENSAPLG00000002682	CD4	0.667	-0.5851	0.118	0.3677	no	down	0.718	0.761	0.838	0.655	0.492	0.271	0.772	0.473
ENSAPLG00000001127	KCNRG	1.36	0.4439	0.2321	0.5233	no	up	5.404	7.456	3.841	4.006	10.323	11.933	5.567	8.754
ENSAPLG00000010396	ST7	1.251	0.3227	0.05167	0.2332	no	up	12.294	12.359	13.425	15.479	16.984	18.31	12.693	16.924
ENSAPLG00000006031	RCL1	1.572	0.6523	0.0009302	0.01695	no	up	2.672	2.637	2.58	4.527	4.383	4.454	2.63	4.455
ENSAPLG00000007959	RNF130	1.027	0.03812	0.8424	0.9399	no	up	82.31	76.91	78.987	82.833	107.948	69.869	79.402	86.883
ENSAPLG00000010430	LRRFIP2	1.071	0.09945	0.4893	0.7462	no	up	8.505	7.79	7.861	9.199	9.179	9.392	8.052	9.257
ENSAPLG00000004151	UBOX5	1.101	0.1385	0.543	0.784	no	up	4.287	4.503	4.302	4.339	6.409	4.783	4.364	5.177
ENSAPLG00000000576	TRAPPC12	0.692	-0.5321	0.002102	0.0293	no	down	9.562	9.462	8.661	6.158	6.34	7.672	9.228	6.723
ENSAPLG00000011833	FN3KRP	1.34	0.4224	0.03436	0.1832	no	up	31.139	28.395	24.308	48.479	37.539	35.645	27.947	40.554
ENSAPLG00000015794	NUP88	1.365	0.4492	0.01909	0.1285	no	up	7.039	7.846	7.833	9.498	10.781	13.469	7.573	11.249
ENSAPLG00000006812	SLC4A2	1.357	0.4404	0.212	0.4976	no	up	9.911	4.132	6.873	6.891	8.996	11.431	6.972	9.106
ENSAPLG00000010266	APOH	1.169	0.2256	0.16	0.4313	no	up	5291.09	4423.84	4230.39	5357.48	6518.91	5643.04	4648.44	5839.81
ENSAPLG00000004250	DRG1	1.007	0.009491	0.964	0.9877	no	up	20.859	24.643	22.049	23.136	19.697	28.9	22.517	23.911
ENSAPLG00000002219	CEPT1	1.16	0.2145	0.1333	0.3923	no	up	24.997	28.042	28.545	34.354	34.22	33.046	27.195	33.873
ENSAPLG00000007697	AVL9	0.85	-0.235	0.1644	0.4369	no	down	5.584	5.961	6.6	5.925	4.795	5.44	6.048	5.387
ENSAPLG00000003907	KIAA0825	1.028	0.04007	0.9215	0.97	no	up	0.199	0.139	0.132	0.244	0.172	0.068	0.157	0.161
ENSAPLG00000011110	-	0.775	-0.3676	0.09532	0.3253	no	down	9.562	12.832	13.99	10.786	8.206	10.31	12.128	9.767
ENSAPLG00000003816	EIF5	1.149	0.2008	0.5906	0.8135	no	up	1.755	1.421	1.28	0.932	4.051	1.623	1.485	2.202
ENSAPLG00000008801	FAM136A	1.249	0.3208	0.4348	0.7076	no	up	16.492	22.192	28.111	11.351	26.392	36.853	22.265	24.865
ENSAPLG00000004585	ESR1	1.336	0.4179	0.07067	0.2757	no	up	5.015	4.048	3.088	6.913	5.963	4.812	4.05	5.896
ENSAPLG00000013338	-	1.015	0.02102	0.8995	0.9621	no	up	6.81	7.763	6.515	7.324	7.245	8.609	7.029	7.726
ENSAPLG00000004139	TLR7	1.139	0.1877	0.6138	0.8277	no	up	0.399	0.371	0.254	0.222	0.481	0.589	0.341	0.431
ENSAPLG00000004977	PPL	1.286	0.3624	0.3752	0.6594	no	up	0.04	0.056	0.198	0.2	0.195	0.116	0.098	0.17
ENSAPLG00000007537	NDUFB4	1.088	0.1221	0.5903	0.8134	no	up	73.386	80.903	81.529	73.834	77.23	109.688	78.606	86.917
ENSAPLG00000008121	GOT1	1.334	0.4154	0.06194	0.2586	no	up	128.266	90.17	101.76	129.016	138.998	201.81	106.732	156.608
ENSAPLG00000004634	GPR116	1.004	0.005201	0.9831	0.9934	no	up	3.011	2.238	1.525	2.441	2.564	2.097	2.258	2.367
ENSAPLG00000011267	CASQ2	1.176	0.2335	0.5623	0.7951	no	up	0.07	0.158	0.019	0.133	0.092	0.164	0.082	0.13
ENSAPLG00000015815	DNAJC11	1.146	0.1963	0.1763	0.4536	no	up	25.874	24.801	27.603	32.49	29.539	33.451	26.093	31.827
ENSAPLG00000006353	SEC16A	0.816	-0.2933	0.02876	0.1632	no	down	22.793	19.156	20.947	18.065	18.907	17.818	20.965	18.263
ENSAPLG00000001804	-	1.01	0.01368	0.9733	0.9904	no	up	0.489	0.037	0.546	0.399	0.298	0.454	0.357	0.384
ENSAPLG00000012092	UBFD1	1.155	0.2083	0.2661	0.5624	no	up	11.028	10.307	9.772	11.229	12.2	16.764	10.369	13.398
ENSAPLG00000004548	-	2.926	1.549	1.957e-07	1.872e-05	yes	up	1.725	1.996	1.93	7.878	10.049	3.652	1.884	7.193
ENSAPLG00000005015	PDIA5	1.501	0.5858	0.03576	0.187	no	up	121.555	59.38	69.563	154.87	166.374	102.21	83.499	141.151
ENSAPLG00000011029	VANGL1	1.042	0.05986	0.7363	0.8944	no	up	4.607	4.178	3.662	3.595	4.647	4.445	4.149	4.229
ENSAPLG00000005961	METTL5	1.068	0.09541	0.7556	0.9019	no	up	4.826	3.853	4.877	5.071	3.742	6.435	4.519	5.083
ENSAPLG00000010521	FBXO7	0.814	-0.2971	0.2316	0.5228	no	down	8.047	12.953	8.106	9.964	7.29	7.517	9.702	8.257
ENSAPLG00000015538	-	0.856	-0.2236	0.5721	0.8023	no	down	1.855	1.346	1.026	1.376	0.881	1.227	1.409	1.161
ENSAPLG00000012062	TES	0.64	-0.644	0.04049	0.2017	no	down	1.904	2.293	3.191	1.354	1.328	1.846	2.463	1.509
ENSAPLG00000002350	-	1.175	0.2323	0.4954	0.7499	no	up	2.164	2.461	1.742	2.219	2.369	3.527	2.122	2.705
ENSAPLG00000014270	MGAT4A	0.797	-0.3275	0.2188	0.5059	no	down	2.553	2.405	2.805	2.652	2.266	1.507	2.588	2.142
ENSAPLG00000005528	HMG20B	1.364	0.4478	0.06356	0.2623	no	up	7.059	8.283	7.211	7.557	11.582	12.291	7.518	10.477
ENSAPLG00000008428	ATP8A1	0.251	-1.996	1.405e-09	2.823e-07	yes	down	1.097	2.916	2.241	0.211	0.366	0.493	2.085	0.357
ENSAPLG00000002313	RGS1	0.964	-0.05233	0.8979	0.9618	no	down	2.503	2.21	4.086	0.499	2.014	6.068	2.933	2.86
ENSAPLG00000008018	LRRC28	0.919	-0.1224	0.5694	0.8005	no	down	10.31	11.83	14.847	13.082	10.197	12.571	12.329	11.95
ENSAPLG00000013980	FRA10AC1	1.182	0.2412	0.3446	0.635	no	up	6.292	5.553	5.856	10.375	6.272	5.691	5.9	7.446
ENSAPLG00000014328	SGCE	0.628	-0.6717	0.02444	0.1487	no	down	4.088	3.826	1.968	2.719	1.717	1.739	3.294	2.058
ENSAPLG00000008103	ASPG	2	1	4.993e-05	0.001801	yes	up	6.232	7.735	11.627	18.042	23.05	17.789	8.531	19.627
ENSAPLG00000009818	-	1.315	0.3948	0.08479	0.3047	no	up	2.114	2.145	2.664	3.174	2.609	4.416	2.308	3.4
ENSAPLG00000009418	-	1.247	0.3185	0.4275	0.7021	no	up	0.11	0.511	0.442	0.666	0.549	0.754	0.354	0.656
ENSAPLG00000015274	GDA	0.899	-0.1544	0.6281	0.8353	no	down	6.78	5.738	3.21	6.935	4.372	3.227	5.243	4.845
ENSAPLG00000005323	CAMK1D	1.229	0.2973	0.2223	0.511	no	up	6.601	7.038	5.62	10.786	9.144	6.078	6.42	8.669
ENSAPLG00000000604	RPL23A	1.396	0.4815	0.007511	0.07052	no	up	596.17	558.317	565.42	718.381	896.5	883.101	573.302	832.661
ENSAPLG00000004405	RNF34	0.912	-0.1334	0.5948	0.8161	no	down	13.76	13.018	22.256	14.503	20.04	12.716	16.345	15.753
ENSAPLG00000005359	USP12	0.669	-0.5802	0.006018	0.06075	no	down	2.722	4.095	3.935	1.82	2.14	2.367	3.584	2.109
ENSAPLG00000008341	-	0.968	-0.04647	0.8215	0.9324	no	down	11.995	8.236	11.975	10.564	9.522	10.841	10.735	10.309
ENSAPLG00000004981	-	0.404	-1.308	1.927e-14	9.639e-12	yes	down	113.14	122.316	140.953	48.801	49.35	51.887	125.47	50.013
ENSAPLG00000008832	DHX35	1.106	0.1449	0.5434	0.7842	no	up	1.516	1.755	1.403	1.443	2.346	1.855	1.558	1.881
ENSAPLG00000001064	GPR137C	1.072	0.09965	0.5153	0.7652	no	up	10.629	11.254	9.452	9.931	12.521	10.658	10.445	11.037
ENSAPLG00000011467	PRSS23	0.797	-0.3265	0.243	0.5374	no	down	16.362	16.593	10.892	15.035	7.645	13.17	14.616	11.95
ENSAPLG00000008782	UPB1	1.036	0.05166	0.6957	0.8743	no	up	132.922	120.589	117.84	139.868	134.523	149.826	123.784	141.406
ENSAPLG00000004272	-	0.757	-0.4015	0.2949	0.5881	no	down	51.26	70.568	18.923	25.41	13.997	56.883	46.917	32.097
ENSAPLG00000010820	MYO1E	0.452	-1.147	5.65e-05	0.001974	yes	down	5.913	10.511	13.312	3.174	4.132	5.401	9.912	4.236
ENSAPLG00000010457	TIPRL	1.073	0.1023	0.588	0.8116	no	up	7.478	8.654	9.151	8.788	9.579	10.619	8.428	9.662
ENSAPLG00000012157	TFCP2	1.017	0.02443	0.8621	0.9493	no	up	20.41	22.266	19.874	21.793	23.199	22.05	20.85	22.347
ENSAPLG00000006577	GTF2A2	1.284	0.3611	0.1924	0.4738	no	up	18.955	15.014	12.305	21.882	15.691	26.263	15.425	21.279
ENSAPLG00000007869	CYP4V2	0.935	-0.09726	0.7411	0.8969	no	down	90.546	42.713	37.253	79.061	50.22	39.635	56.837	56.305
ENSAPLG00000014596	MYBL1	0.803	-0.3169	0.44	0.7117	no	down	0.229	0.167	0.198	0.222	0.126	0.068	0.198	0.139
ENSAPLG00000011830	MTPN	1.006	0.00868	0.9578	0.9845	no	up	19.074	20.781	22.557	18.453	23.794	24.33	20.804	22.192
ENSAPLG00000013065	C2orf44	1.169	0.2255	0.5162	0.7657	no	up	0.449	0.576	1.026	0.699	1.019	0.957	0.684	0.892
ENSAPLG00000011896	LIAS	1.502	0.5869	0.0005104	0.01096	no	up	25.057	21.951	20.834	37.006	32.194	41.626	22.614	36.942
ENSAPLG00000014566	-	0.874	-0.1946	0.3662	0.6526	no	down	36.523	56.288	43.749	48.169	39.588	37.713	45.52	41.823
ENSAPLG00000014149	RAB3GAP1	1.198	0.2612	0.1155	0.3637	no	up	9.113	7.651	9.847	12.561	11.845	10.696	8.87	11.701
ENSAPLG00000012373	ABHD14B	1.361	0.445	0.1071	0.3476	no	up	18.496	11.653	18.104	26.853	25.339	17.547	16.084	23.246
ENSAPLG00000001257	RHOH	0.81	-0.3043	0.4435	0.7146	no	down	4.148	2.145	2.608	3.706	1.969	1.198	2.967	2.291
ENSAPLG00000006313	SRBD1	1.064	0.08968	0.6096	0.8248	no	up	3.121	3.491	3.022	3.218	3.422	3.111	3.211	3.25
ENSAPLG00000012196	EXOG	1.313	0.3933	0.02424	0.1481	no	up	12.932	15.627	14.592	20.35	19.88	20.813	14.384	20.348
ENSAPLG00000012511	SARS	1.037	0.05253	0.8216	0.9325	no	up	49.366	66.204	66.833	44.452	62.306	79.493	60.801	62.084
ENSAPLG00000001570	-	1.326	0.4076	0.129	0.3845	no	up	6.441	6.778	6.825	7.845	7.439	13.943	6.681	9.742
ENSAPLG00000015205	-	1.001	0.001281	0.9968	0.9984	no	up	2.453	2.303	2.391	2.941	3.147	1.575	2.382	2.554
ENSAPLG00000013147	SPDL1	0.674	-0.5688	0.1239	0.3769	no	down	1.316	1.597	0.64	1.143	0.584	0.493	1.184	0.74
ENSAPLG00000006212	SLK	1.083	0.1151	0.6059	0.8221	no	up	3.639	2.916	2.711	3.562	3.8	2.619	3.089	3.327
ENSAPLG00000014306	ATIC	1.322	0.4028	0.09272	0.3212	no	up	2271.46	1336.83	1626.98	2941.91	1895.34	2738.87	1745.09	2525.37
ENSAPLG00000011167	CCNDBP1	1.036	0.0512	0.8052	0.9264	no	up	18.317	21.096	21.484	23.236	27.021	17.412	20.299	22.556
ENSAPLG00000007739	STAT3	1.277	0.3525	0.03287	0.1782	no	up	78.112	68.284	67.426	76.453	108.097	104.451	71.274	96.334
ENSAPLG00000004063	PIBF1	1.035	0.05021	0.8985	0.962	no	up	0.199	0.316	0.273	0.266	0.32	0.309	0.263	0.298
ENSAPLG00000016297	DMD	0.924	-0.1147	0.6701	0.8614	no	down	3.121	3.983	3.455	4.161	4.086	2.048	3.52	3.432
ENSAPLG00000006104	-	0.074	-3.755	1.045e-47	3.833e-44	yes	down	60.693	41.673	76.558	2.63	3.823	3.353	59.641	3.269
ENSAPLG00000008694	ZC3H14	1.089	0.1231	0.4548	0.7214	no	up	6.84	6.973	6.562	7.912	7.187	8.184	6.792	7.761
ENSAPLG00000015423	THEMIS	0.856	-0.2242	0.5854	0.8101	no	down	0.399	0.214	0.292	0.422	0.08	0.203	0.302	0.235
ENSAPLG00000003711	TANGO2	1.117	0.16	0.4108	0.6899	no	up	17.21	17.336	15.223	22.048	15.496	22.668	16.59	20.071
ENSAPLG00000005968	ZCCHC9	0.922	-0.1174	0.6449	0.8452	no	down	8.186	8.199	8.718	7.778	10.381	6.155	8.368	8.105
ENSAPLG00000016168	-	1.2	0.2631	0.1726	0.4494	no	up	2.204	2.656	2.467	2.874	2.392	3.527	2.442	2.931
ENSAPLG00000006665	VAPA	1.132	0.1793	0.2323	0.5235	no	up	13.381	13.492	11.749	14.78	15.176	17.151	12.874	15.702
ENSAPLG00000015241	PSMD13	1.187	0.2473	0.2416	0.536	no	up	35.636	33.901	37.921	35.974	41.282	60.825	35.819	46.027
ENSAPLG00000004597	MAP3K13	1.713	0.7764	2.038e-07	1.916e-05	no	up	9.223	7.568	8.605	16.156	17.099	14.938	8.465	16.064
ENSAPLG00000006470	MMP19	0.893	-0.164	0.6681	0.8601	no	down	1.735	1.3	1.572	1.01	2.506	0.657	1.536	1.391
ENSAPLG00000007082	NSA2	1.163	0.2179	0.316	0.6093	no	up	109.431	109.065	101.619	164.491	140.967	94.025	106.705	133.161
ENSAPLG00000010742	SYT6	0.867	-0.2051	0.6179	0.8301	no	down	0.16	0.539	0.527	0.178	0.309	0.473	0.409	0.32
ENSAPLG00000008884	PITPNA	0.812	-0.3013	0.07691	0.2879	no	down	15.445	13.696	11.74	11.229	13.745	12.397	13.627	12.457
ENSAPLG00000014140	OCRL	1.159	0.2126	0.3222	0.6145	no	up	5.295	5.701	6.204	6.236	6.34	8.339	5.733	6.972
ENSAPLG00000015048	NUP160	1.148	0.1987	0.2657	0.562	no	up	5.733	6.165	5.846	6.081	7.119	8.667	5.915	7.289
ENSAPLG00000007093	RHPN2	0.831	-0.2673	0.07433	0.2836	no	down	19.702	20.706	20.919	19.263	17.202	17.586	20.442	18.017
ENSAPLG00000015002	VPRBP	1.217	0.2839	0.07893	0.2925	no	up	5.594	4.791	5.046	5.803	7.039	7.488	5.144	6.777
ENSAPLG00000005113	VSIG4	1.043	0.0605	0.8407	0.9391	no	up	62.996	38.293	34.617	42.643	82.952	37.249	45.302	54.281
ENSAPLG00000000901	USP14	1.014	0.02057	0.8983	0.9619	no	up	22.654	22.081	24.929	22.181	24.458	28.9	23.221	25.18
ENSAPLG00000005313	LPCAT3	1.141	0.1909	0.3876	0.6704	no	up	62.567	94.785	92.214	81.801	93.425	123.37	83.189	99.532
ENSAPLG00000014740	UBE2D2	1.101	0.1394	0.3916	0.6732	no	up	81.981	88.554	80.917	98.912	91.49	110.529	83.817	100.31
ENSAPLG00000008991	SNAP91	0.951	-0.07323	0.8461	0.942	no	down	0.289	0.306	0.452	0.277	0.286	0.473	0.349	0.345
ENSAPLG00000014721	NMRK1	1.08	0.1107	0.5382	0.7804	no	up	70.075	57.29	63.604	88.681	80.217	64.072	63.656	77.657
ENSAPLG00000000692	LRP12	1.08	0.1112	0.5103	0.7622	no	up	7.767	7.354	8.2	7.69	11.353	8.493	7.774	9.179
ENSAPLG00000003031	RNF122	1.008	0.01098	0.9786	0.9917	no	up	6.491	1.987	4.66	8.533	4.864	1.556	4.379	4.984
ENSAPLG00000006571	PPFIBP2	1.554	0.6358	0.0028	0.03641	no	up	6.601	4.086	6.138	10.719	9.556	9.489	5.608	9.921
ENSAPLG00000009058	FAM32A	1.358	0.4413	0.232	0.5232	no	up	87.624	100.059	95.66	74.289	139.055	135.11	94.448	116.151
ENSAPLG00000014649	-	0.556	-0.8477	5.41e-05	0.001912	no	down	16.522	20.028	22.83	11.596	12.83	9.363	19.793	11.263
ENSAPLG00000015693	NOL12	1.536	0.6192	0.004054	0.04671	no	up	10.868	13.148	11.015	16.245	20.166	23.316	11.677	19.909
ENSAPLG00000011220	MYH7B	2.16	1.111	0.002134	0.02947	yes	up	2.313	0.845	0.65	2.929	4.692	3.053	1.269	3.558
ENSAPLG00000005036	NEK6	1.073	0.1017	0.5232	0.7697	no	up	9.781	10.186	8.859	9.654	12.006	11.788	9.609	11.149
ENSAPLG00000002077	CSF2RB	1.455	0.5415	0.00744	0.07013	no	up	12.753	11.765	11.956	13.449	21.116	16.948	12.158	17.171
ENSAPLG00000011076	CKAP5	0.904	-0.1452	0.3995	0.6805	no	down	5.225	4.076	4.011	4.339	4.315	4.232	4.437	4.295
ENSAPLG00000007551	YWHAE	0.92	-0.1201	0.51	0.762	no	down	148.317	189.727	193.89	157.999	158.992	202.429	177.311	173.14
ENSAPLG00000013354	TAT	1.274	0.3496	0.1829	0.4619	no	up	992.752	985.136	792.816	1827.56	1084.44	917.616	923.568	1276.54
ENSAPLG00000012679	-	1.062	0.0867	0.7184	0.8857	no	up	23.162	20.307	16.127	26.265	17.556	16.069	19.865	19.963
ENSAPLG00000007414	-	1.049	0.06891	0.8381	0.9386	no	up	2.971	2.098	1.902	2.241	3.937	1.372	2.324	2.517
ENSAPLG00000008104	AGMAT	1.028	0.04028	0.844	0.941	no	up	277.829	288.393	253.587	214.091	365.927	347.801	273.27	309.273
ENSAPLG00000003218	MAP4K4	0.838	-0.2553	0.1763	0.4536	no	down	19.533	15.683	17.963	16.822	18.678	13.962	17.726	16.487
ENSAPLG00000016092	ARL1	1.04	0.05602	0.691	0.8704	no	up	84.384	92.751	97.204	100.554	104.366	96.47	91.446	100.463
ENSAPLG00000003159	STPG1	2.91	1.541	0.00011	0.003289	yes	up	0.877	0.956	0.941	2.841	1.808	4.841	0.925	3.163
ENSAPLG00000012512	PHAX	0.852	-0.2317	0.2543	0.5494	no	down	15.435	16.881	17.869	17.155	17.282	11.199	16.728	15.212
ENSAPLG00000002900	RFX5	1.164	0.2197	0.447	0.7164	no	up	7.159	5.367	4.086	5.826	6.34	8.706	5.537	6.957
ENSAPLG00000009458	ESYT3	0.265	-1.916	2.311e-06	0.0001461	yes	down	0.509	2.841	2.391	0.311	0.046	0.193	1.914	0.183
ENSAPLG00000011423	PPP1R12B	1.012	0.01769	0.9234	0.9705	no	up	2.931	3.454	3.85	3.839	3.628	3.324	3.412	3.597
ENSAPLG00000015312	SIRT7	0.894	-0.1613	0.535	0.7775	no	down	6.651	9.74	9.622	7.501	7.439	9.324	8.671	8.088
ENSAPLG00000010063	SLC7A2	1.271	0.3458	0.2098	0.4944	no	up	58.37	36.259	48.136	95.139	73.087	39.635	47.588	69.287
ENSAPLG00000015636	HARBI1	1.447	0.533	0.02232	0.1408	no	up	3.619	3.538	4.039	5.038	5.368	6.232	3.732	5.546
ENSAPLG00000015190	MON2	1.363	0.4466	0.01091	0.09052	no	up	6.102	6.323	6.157	8.91	10.918	7.962	6.194	9.263
ENSAPLG00000009975	HHIP	0.534	-0.9051	0.000331	0.007782	no	down	4.188	4.866	4.397	3.174	1.797	2.164	4.484	2.378
ENSAPLG00000015439	CTC1	1.063	0.08819	0.6158	0.8292	no	up	2.283	2.108	1.911	2.097	2.632	2.406	2.101	2.378
ENSAPLG00000008631	-	0.808	-0.307	0.3727	0.6581	no	down	24.409	24.439	28.855	15.468	19.296	19.605	25.901	18.123
ENSAPLG00000012231	-	1.206	0.2708	0.07611	0.2868	no	up	9.582	8.765	7.795	10.086	9.82	9.479	8.714	9.795
ENSAPLG00000012686	-	1.462	0.5484	0.00889	0.07851	no	up	4.447	4.587	4.575	6.846	6.226	8.754	4.536	7.275
ENSAPLG00000000751	DIO3	2.553	1.352	0.000556	0.01154	yes	up	7.388	6.026	4.302	56.424	11.639	15.17	5.905	27.744
ENSAPLG00000010928	P2RX2	0.899	-0.1531	0.6834	0.8661	no	down	0.05	0.102	1.544	0.621	0.538	0.097	0.565	0.419
ENSAPLG00000014314	WDR43	1.344	0.4269	0.00871	0.07747	no	up	10.17	9.889	9.565	12.328	13.837	16.455	9.875	14.207
ENSAPLG00000008496	-	0.651	-0.6194	0.1194	0.3704	no	down	0.778	0.492	0.565	0.289	0.355	0.329	0.612	0.324
ENSAPLG00000011984	HDLBP	1.374	0.4585	0.01394	0.1064	no	up	311.371	394.487	372.82	560.249	592.982	430.936	359.559	528.056
ENSAPLG00000008462	LAMA3	0.52	-0.9438	0.003882	0.04529	no	down	0.469	0.891	0.989	0.255	0.561	0.309	0.783	0.375
ENSAPLG00000004100	-	0.509	-0.9744	0.01214	0.0963	no	down	0.788	2.071	1.742	0.755	0.515	0.502	1.534	0.591
ENSAPLG00000013438	COMMD3	1.081	0.1124	0.6431	0.8445	no	up	15.395	12.303	11.636	12.372	13.951	18.562	13.111	14.962
ENSAPLG00000004300	SLC25A36	0.812	-0.3003	0.3522	0.6412	no	down	1.486	1.746	1.224	1.387	1.419	0.918	1.485	1.241
ENSAPLG00000011826	PAK4	0.953	-0.06913	0.853	0.9451	no	down	1.605	1.569	1.958	0.699	1.499	2.754	1.711	1.651
ENSAPLG00000013586	RCAN2	0.503	-0.9912	0.01406	0.1066	no	down	0.399	1.653	1.422	0	0.412	0.145	1.158	0.186
ENSAPLG00000011981	PTCH2	0.921	-0.1183	0.7655	0.9069	no	down	0.279	0.223	0.254	0.377	0.183	0.164	0.252	0.241
ENSAPLG00000011022	MTHFSD	1.163	0.218	0.2878	0.5818	no	up	21.557	16.147	16.202	25.754	20.875	19.48	17.969	22.036
ENSAPLG00000013423	FBXO33	1.267	0.3419	0.1397	0.401	no	up	7.698	8.626	6.844	7.579	9.316	14.387	7.723	10.427
ENSAPLG00000006432	RARB	0.571	-0.8095	0.009551	0.08243	no	down	1.855	3.194	2.627	1.831	1.19	1.102	2.559	1.374
ENSAPLG00000013525	TNFAIP8L1	0.72	-0.4746	0.02975	0.1668	no	down	16.282	11.142	15.195	9.998	11.33	8.996	14.206	10.108
ENSAPLG00000003572	MBNL3	0.806	-0.3106	0.03818	0.1943	no	down	5.753	6.23	6.976	5.482	5.665	5.508	6.32	5.552
ENSAPLG00000015736	SPTB	0.627	-0.6735	0.03191	0.1746	no	down	4.607	2.47	2.918	2.597	1.98	1.179	3.332	1.919
ENSAPLG00000015445	NOL9	1.102	0.1399	0.332	0.6236	no	up	23.312	21.802	22.877	22.736	27.044	27.838	22.664	25.873
ENSAPLG00000002693	PRKCD	1.242	0.313	0.1033	0.341	no	up	3.191	2.906	3.596	4.217	4.727	4.222	3.231	4.389
ENSAPLG00000010773	CHERP	1.193	0.2549	0.1382	0.3992	no	up	6.83	6.555	5.875	7.368	8.126	9.276	6.42	8.257
ENSAPLG00000005623	NKIRAS1	0.912	-0.1331	0.645	0.8452	no	down	2.892	3.018	2.335	0.866	2.129	2.966	2.748	1.987
ENSAPLG00000005579	FGGY	1.107	0.1471	0.4207	0.6972	no	up	38.508	44.802	50.433	37.306	50.758	48.776	44.581	45.613
ENSAPLG00000014409	IKBKAP	0.822	-0.2826	0.1777	0.4557	no	down	13.311	13.232	13.5	13.327	12.429	8.474	13.348	11.41
ENSAPLG00000003530	GPN1	1.04	0.05686	0.7549	0.9018	no	up	12.374	16.389	15.007	14.469	14.249	16.117	14.59	14.945
ENSAPLG00000009282	CUL4B	1.003	0.004465	0.9772	0.9917	no	up	8.914	8.756	8.671	10.053	9.877	8.329	8.78	9.42
ENSAPLG00000007988	PEX5	1.168	0.2243	0.2075	0.4921	no	up	89.1	112.566	85.596	109.231	116.623	134.714	95.754	120.189
ENSAPLG00000003811	FMR1	1.047	0.06665	0.6835	0.8661	no	up	16.96	15.079	15.167	19.141	15.657	17.296	15.735	17.365
ENSAPLG00000010000	DOCK5	0.779	-0.3599	0.01259	0.09874	no	down	3.26	3.389	3.756	2.841	2.907	2.889	3.468	2.879
ENSAPLG00000007640	CYP26B1	0.698	-0.5185	0.1887	0.4684	no	down	0.419	0.204	0.254	0.155	0.183	0	0.292	0.113
ENSAPLG00000015838	ZNF629	1.253	0.3259	0.4058	0.6859	no	up	2.184	0.353	1.299	2.286	2.369	1.121	1.279	1.925
ENSAPLG00000009823	HSPA12A	0.505	-0.9843	0.01429	0.1075	no	down	0.369	0.427	0.555	0.144	0.092	0.213	0.45	0.15
ENSAPLG00000014118	-	0.569	-0.8128	0.04773	0.2222	no	down	0.668	0.604	0.442	0.144	0.183	0.261	0.571	0.196
ENSAPLG00000006062	MYSM1	0.697	-0.5209	0.01798	0.124	no	down	3.629	4.884	5.037	3.506	3.182	3.121	4.517	3.27
ENSAPLG00000003316	-	1.088	0.1212	0.7477	0.8994	no	up	1.187	1.086	0.923	1.409	0.835	1.507	1.065	1.25
ENSAPLG00000007994	FAM65C	1.017	0.02415	0.9334	0.9738	no	up	1.386	0.947	0.989	1.565	0.927	0.995	1.107	1.162
ENSAPLG00000013927	DPP9	1.078	0.1088	0.497	0.7511	no	up	10.948	11.077	11.994	11.351	13.871	13.953	11.34	13.058
ENSAPLG00000012100	TGFBR2	0.859	-0.22	0.219	0.5061	no	down	9.991	7.818	8.897	7.889	8.492	7.885	8.902	8.089
ENSAPLG00000004650	STK36	0.786	-0.3481	0.135	0.3944	no	down	3.28	2.173	2.881	2.108	2.255	2.59	2.778	2.318
ENSAPLG00000009224	SLC2A10	0.914	-0.1293	0.4995	0.7531	no	down	9.522	10.567	12.154	9.077	11.765	9.585	10.748	10.142
ENSAPLG00000008000	GPR155	0.226	-2.146	4.165e-17	2.695e-14	yes	down	19.712	8.821	18.744	3.307	4.154	2.251	15.759	3.237
ENSAPLG00000002754	MEGF10	0.626	-0.6752	0.09764	0.3298	no	down	0.11	0.167	0.085	0.022	0.034	0.068	0.121	0.041
ENSAPLG00000008137	TSEN15	1.517	0.6012	0.09749	0.3297	no	up	2.343	2.498	2.655	3.273	5.024	5.14	2.499	4.479
ENSAPLG00000016110	ADCK1	1.337	0.4185	0.08366	0.3027	no	up	2.682	1.931	2.956	3.551	3.285	4.28	2.523	3.705
ENSAPLG00000012204	ACTR6	0.794	-0.333	0.1241	0.3769	no	down	20.899	28.617	25.852	23.702	16.412	22.369	25.123	20.828
ENSAPLG00000016332	MAPKAPK3	1.251	0.3236	0.139	0.4005	no	up	3.46	4.132	3.493	5.526	5.07	4.522	3.695	5.039
ENSAPLG00000014855	TAF1D	1.24	0.3105	0.209	0.4936	no	up	5.045	4.364	5.423	8.122	4.658	7.247	4.944	6.676
ENSAPLG00000015602	ARG2	0.878	-0.1875	0.6483	0.8475	no	down	0.319	0.362	0.621	0.233	0.206	0.609	0.434	0.349
ENSAPLG00000008142	KYNU	0.768	-0.3813	0.05617	0.245	no	down	62.807	48.339	58.369	51.298	37.104	49.829	56.505	46.077
ENSAPLG00000012244	COX20	1.023	0.03238	0.879	0.9548	no	up	11.058	13.891	10.394	13.782	10.312	12.6	11.781	12.231
ENSAPLG00000006753	LACTB2	1.073	0.102	0.5826	0.8084	no	up	24.897	30.057	26.925	28.65	27.823	37.79	27.293	31.421
ENSAPLG00000013248	YEATS4	1.706	0.7707	0.01092	0.09052	no	up	4.547	7.4	3.982	9.953	8.023	12.165	5.31	10.047
ENSAPLG00000012273	SACM1L	1.246	0.3178	0.08154	0.2978	no	up	23.561	21.83	27.537	37.461	28.864	30.533	24.309	32.286
ENSAPLG00000009668	PKD1L2	0.786	-0.3468	0.1903	0.4711	no	down	2.074	1.226	2.184	1.753	1.27	1.904	1.828	1.642
ENSAPLG00000009640	AFTPH	0.893	-0.164	0.2713	0.5662	no	down	12.753	12.349	12.239	12.672	10.724	11.402	12.447	11.599
ENSAPLG00000013041	GABRB2	0.885	-0.1765	0.6664	0.859	no	down	0.269	0.186	0.235	0.178	0.252	0.145	0.23	0.192
ENSAPLG00000016117	UBE2I	1.046	0.06525	0.7084	0.8808	no	up	23.571	25.72	29.091	26.098	28.887	31.973	26.127	28.986
ENSAPLG00000001647	-	0.832	-0.2648	0.518	0.767	no	down	5.125	11.105	12.069	6.325	2.472	7.711	9.433	5.503
ENSAPLG00000012527	ADAMTS2	0.768	-0.3813	0.2159	0.502	no	down	0.987	0.696	1.695	0.599	0.618	1.237	1.126	0.818
ENSAPLG00000010966	SF3A2	1.306	0.3851	0.07139	0.2772	no	up	8.306	10.121	11.081	10.83	14.821	16.9	9.836	14.184
ENSAPLG00000013189	CACNB2	0.791	-0.3379	0.2853	0.5795	no	down	2.303	3.278	1.986	3.04	2.3	1.015	2.522	2.118
ENSAPLG00000016042	CHRNB4	0.501	-0.996	0.008095	0.07423	no	down	1.107	0.956	1.808	0.621	0.664	0.271	1.29	0.519
ENSAPLG00000007511	AGMO	1.351	0.4342	0.003046	0.0383	no	up	178.389	181.565	167.492	262.326	274.391	220.981	175.815	252.566
ENSAPLG00000014676	MANBA	1.312	0.3923	0.2033	0.4856	no	up	9.592	6.741	6.185	10.908	16.87	5.894	7.506	11.224
ENSAPLG00000001591	S1PR4	1.402	0.4873	0.1932	0.4742	no	up	0.818	0.604	0.697	1.487	1.27	0.899	0.706	1.219
ENSAPLG00000005074	SPSB3	1.124	0.1691	0.5009	0.7541	no	up	29.065	20.326	14.432	24.978	25.213	26.939	21.274	25.71
ENSAPLG00000011406	TAF5	1.023	0.03336	0.8855	0.9574	no	up	2.842	3.696	3.079	3.617	3.765	3.179	3.206	3.52
ENSAPLG00000011530	MTMR6	0.868	-0.2042	0.3789	0.6631	no	down	2.961	3.083	2.372	2.419	1.717	2.532	2.805	2.223
ENSAPLG00000011928	TP53BP1	1.011	0.01538	0.9362	0.9747	no	up	4.168	3.798	3.973	4.128	4.555	4.677	3.98	4.453
ENSAPLG00000004164	-	0.884	-0.1778	0.3274	0.6189	no	down	7.169	6.203	7.616	5.459	6.318	7.044	6.996	6.274
ENSAPLG00000010132	DPYSL3	0.839	-0.2531	0.4903	0.7469	no	down	0.957	0.613	0.499	0.533	0.767	0.454	0.69	0.585
ENSAPLG00000014798	-	0.623	-0.682	0.08746	0.3103	no	down	3.37	2.748	4.18	0.655	1.316	2.609	3.433	1.527
ENSAPLG00000003724	TAF4B	1.225	0.2923	0.4722	0.7348	no	up	0.04	0.195	0.113	0.1	0.149	0.358	0.116	0.202
ENSAPLG00000005101	ANPL-DRA	0.359	-1.479	6.502e-12	2.385e-09	yes	down	712.141	726.818	939.493	338.502	288.892	201.414	792.817	276.269
ENSAPLG00000011656	FLVCR2	0.975	-0.03723	0.875	0.9525	no	down	25.137	16.528	21.004	20.317	13.551	24.543	20.89	19.47
ENSAPLG00000012658	SOAT1	1.223	0.2902	0.1429	0.4053	no	up	19.054	14.931	14.799	18.209	26.438	19.663	16.261	21.437
ENSAPLG00000011393	ROCK2	0.625	-0.6774	0.002696	0.03527	no	down	3.121	4.81	5.037	2.597	3.102	2.648	4.323	2.782
ENSAPLG00000007833	DNAJC18	1.051	0.07205	0.6588	0.8548	no	up	9.223	10.669	10.139	10.375	10.976	9.102	10.01	10.151
ENSAPLG00000016138	NPR1	0.896	-0.1579	0.6708	0.8616	no	down	9.552	8.951	19.601	6.835	17.877	8.107	12.701	10.94
ENSAPLG00000008316	KIAA0930	0.832	-0.2655	0.1486	0.4156	no	down	5.045	6.268	5.809	5.648	4.99	4.503	5.707	5.047
ENSAPLG00000013204	-	0.722	-0.4708	0.2518	0.5478	no	down	3.041	1.226	1.742	0.666	1.557	0.85	2.003	1.024
ENSAPLG00000012644	FAM83G	0.722	-0.4708	0.1968	0.478	no	down	1.167	1.337	1.789	0.322	1.694	1.053	1.431	1.023
ENSAPLG00000001318	PRKCDBP	0.759	-0.3977	0.09168	0.3193	no	down	19.064	13.454	16.466	10.142	13.963	13.74	16.328	12.615
ENSAPLG00000004077	-	1.05	0.07036	0.758	0.903	no	up	16.831	12.684	12.662	17.576	20.784	11.866	14.059	16.742
ENSAPLG00000007043	MTRF1L	1.137	0.1857	0.3241	0.6165	no	up	4.437	3.946	4.462	5.659	4.738	5.324	4.282	5.24
ENSAPLG00000014436	MLH1	1.272	0.3469	0.05003	0.2289	no	up	4.726	4.578	4.444	7.168	5.951	5.904	4.583	6.341
ENSAPLG00000005939	VIMP	0.918	-0.1236	0.3964	0.6775	no	down	37.959	39.778	39.39	39.702	34.861	39.558	39.042	38.04
ENSAPLG00000002920	KIAA0020	1.258	0.3306	0.03795	0.1939	no	up	12.623	11.291	11.872	16.5	17.122	14.793	11.929	16.138
ENSAPLG00000007764	-	1.342	0.4241	0.02374	0.1463	no	up	38.288	28.915	30.023	41.522	49.808	42.273	32.409	44.534
ENSAPLG00000007415	RCBTB2	0.945	-0.08191	0.7475	0.8993	no	down	7.867	10.158	13.999	15.135	9.648	7.208	10.675	10.664
ENSAPLG00000002848	DSTN	1.069	0.0961	0.4679	0.7318	no	up	156.723	146.402	144.116	170.804	158.008	180.514	149.08	169.775
ENSAPLG00000007769	GSKIP	1.027	0.0384	0.8793	0.9548	no	up	4.108	5.385	3.267	4.183	4.91	5.643	4.253	4.912
ENSAPLG00000006584	ATAD5	0.784	-0.3511	0.2669	0.563	no	down	0.688	1.922	1.149	0.577	1.156	0.686	1.253	0.806
ENSAPLG00000013451	FAT3	0.906	-0.1427	0.7154	0.8837	no	down	0.11	0.093	0.132	0.144	0.137	0.039	0.112	0.107
ENSAPLG00000005878	HP1BP3	1.077	0.1075	0.4548	0.7214	no	up	27.24	25.238	27.292	31.702	32.515	28.079	26.59	30.765
ENSAPLG00000004820	SLC35C1	0.758	-0.3989	0.027	0.1576	no	down	16.432	13.306	19.196	14.813	9.19	13.325	16.311	12.443
ENSAPLG00000008790	-	1.055	0.07683	0.8144	0.9304	no	up	6.082	3.853	2.58	6.125	3.685	4.049	4.172	4.62
ENSAPLG00000009625	-	3.406	1.768	1.309e-05	0.0006331	yes	up	0	0	0	0.244	0.229	0.135	0	0.203
ENSAPLG00000007163	HEMK1	1.133	0.1802	0.6205	0.8311	no	up	1.246	0.956	2.212	1.775	2.655	1.372	1.471	1.934
ENSAPLG00000012819	VASH1	1.149	0.2007	0.365	0.6515	no	up	84.254	85.815	119.77	96.215	154.7	118.926	96.613	123.28
ENSAPLG00000012668	SFMBT2	0.693	-0.5284	0.1986	0.4806	no	down	0.299	0.696	0.292	0.022	0.412	0.232	0.429	0.222
ENSAPLG00000014467	CSRNP3	1.355	0.4382	0.2836	0.5783	no	up	0.12	0.121	0.122	0.455	0.16	0.174	0.121	0.263
ENSAPLG00000005172	FADS6	1.097	0.1335	0.4023	0.6828	no	up	145.396	181.63	162.427	175.609	206.5	189.23	163.151	190.446
ENSAPLG00000011486	SLITRK6	1.303	0.3815	0.2696	0.5651	no	up	0.08	0.019	0.019	0.355	0.08	0	0.039	0.145
ENSAPLG00000016032	C14orf166	1.194	0.2561	0.06849	0.2713	no	up	63.166	59.974	58.624	80.281	72.08	78.633	60.588	76.998
ENSAPLG00000000569	-	1.281	0.3578	0.3016	0.5952	no	up	18.007	43.381	41.216	26.442	40.32	82.392	34.201	49.718
ENSAPLG00000009242	RNH1	1.687	0.7542	0.00175	0.02587	no	up	26.702	19.536	21.634	27.84	51.502	50.197	22.624	43.18
ENSAPLG00000012594	LSM6	1.094	0.1301	0.6343	0.8394	no	up	24.698	29.602	30.06	34.554	29.242	28.253	28.12	30.683
ENSAPLG00000008159	OXNAD1	1.021	0.03045	0.8898	0.9586	no	up	5.324	5.553	5.121	5.537	5.791	5.285	5.333	5.538
ENSAPLG00000013965	-	1.049	0.06876	0.649	0.8477	no	up	58.878	51.766	59.659	50.344	64.606	61.067	56.768	58.672
ENSAPLG00000001925	TIRAP	1.141	0.19	0.5688	0.8001	no	up	11.646	14.912	18.989	6.946	17.007	33.239	15.182	19.064
ENSAPLG00000003527	-	1.109	0.1493	0.6687	0.8605	no	up	7.887	3.25	3.926	5.648	7.542	5.218	5.021	6.136
ENSAPLG00000005480	ST14	1.492	0.5771	0.01217	0.0964	no	up	21.108	17.549	16.871	24.856	25.099	42.602	18.509	30.852
ENSAPLG00000008819	-	0.814	-0.2963	0.4486	0.7177	no	down	0.209	0.381	0.245	0.311	0.172	0.174	0.278	0.219
ENSAPLG00000011344	TRMT61A	1.367	0.4506	0.1261	0.3797	no	up	3.44	6.62	4.848	7.057	9.408	6.406	4.969	7.624
ENSAPLG00000014731	-	1.637	0.7109	0.07518	0.2849	no	up	0.499	0.631	0.518	2.008	1.545	0.396	0.549	1.316
ENSAPLG00000010860	TTBK2	1.039	0.05497	0.8713	0.9513	no	up	0.239	0.418	0.348	0.399	0.423	0.319	0.335	0.38
ENSAPLG00000009948	ENO1	1.363	0.4468	0.0009642	0.01733	no	up	2776.53	2904.79	3078.1	4576.84	4075.9	4157.33	2919.81	4270.02
ENSAPLG00000008716	IL12RB2	1.766	0.8207	0.044	0.2125	no	up	0.13	0.046	0.028	0.155	0.332	0.358	0.068	0.282
ENSAPLG00000006558	MNS1	0.663	-0.5928	0.1478	0.4144	no	down	0.319	0.186	0.358	0.189	0.126	0.058	0.288	0.124
ENSAPLG00000002338	-	1.663	0.7342	0.05854	0.2507	no	up	0	0.659	2.222	4.372	2.06	5.633	0.96	4.022
ENSAPLG00000003807	VOPP1	1.012	0.0174	0.9643	0.9877	no	up	1.167	1.681	2.344	1.398	1.282	2.744	1.731	1.808
ENSAPLG00000013774	SLC39A14	1.059	0.0833	0.724	0.8884	no	up	61.969	49.24	38.458	48.646	70.214	49.327	49.889	56.062
ENSAPLG00000003983	BCAR3	0.805	-0.3128	0.1597	0.4309	no	down	8.076	7.707	8.991	8.622	6.981	5.285	8.258	6.963
ENSAPLG00000011107	-	0.716	-0.4814	0.1299	0.3863	no	down	5.175	1.551	2.448	2.031	1.545	2.251	3.058	1.942
ENSAPLG00000010495	-	0.919	-0.1221	0.5963	0.8171	no	down	5.624	7.122	6.204	6.192	5.036	7.121	6.317	6.116
ENSAPLG00000004088	RPL27A	1.56	0.6413	0.0005275	0.01116	no	up	530.063	514.546	529.617	779.022	835.293	903.808	524.742	839.374
ENSAPLG00000006678	ACC	1.078	0.1081	0.5739	0.8036	no	up	310.324	290.352	390.341	360.217	393.91	258.597	330.339	337.575
ENSAPLG00000007233	NID1	1.002	0.002427	0.9921	0.9973	no	up	1.366	1.012	1.299	1.043	1.202	1.681	1.226	1.309
ENSAPLG00000014744	SNRNP27	1.347	0.4298	0.1745	0.4514	no	up	16.851	11.588	13.378	17.532	17.339	24.388	13.939	19.753
ENSAPLG00000009591	SIGLEC1	0.984	-0.02281	0.9429	0.9769	no	down	3.659	9.573	11.278	6.38	10.838	6.957	8.17	8.058
ENSAPLG00000016146	ILF2	1.308	0.3871	0.03053	0.1698	no	up	32.236	29.797	32.706	39.558	39.988	53.849	31.58	44.465
ENSAPLG00000014094	MSTO1	1.006	0.008715	0.9709	0.9898	no	up	6.77	5.144	6.129	4.982	5.871	8.252	6.014	6.368
ENSAPLG00000015124	APPL2	1.255	0.3273	0.07632	0.2871	no	up	18.855	17.605	15.769	22.381	19.25	29.944	17.41	23.858
ENSAPLG00000015891	CRELD2	0.602	-0.7321	0.01272	0.09922	no	down	69.497	141.471	73.743	75.765	46.855	44.457	94.904	55.692
ENSAPLG00000000874	-	1.081	0.1118	0.6217	0.8316	no	up	35.576	46.25	34.429	42.965	38.283	48.235	38.752	43.161
ENSAPLG00000011539	TIFA	1.305	0.3835	0.2663	0.5626	no	up	3.28	4.754	3.144	6.902	4.841	4.802	3.726	5.515
ENSAPLG00000000587	HMGCS1	5.105	2.352	1.238e-15	6.813e-13	yes	up	58.061	86.205	60.723	738.066	386.299	325.799	68.33	483.388
ENSAPLG00000010607	FGFR1OP	0.79	-0.3409	0.1865	0.4661	no	down	1.137	1.625	1.704	1.132	1.179	1.353	1.489	1.221
ENSAPLG00000002417	DEPDC1	0.578	-0.7906	0.05378	0.2384	no	down	0.239	0.297	0.226	0.178	0.023	0.039	0.254	0.08
ENSAPLG00000009044	JPH2	0.595	-0.7489	0.03417	0.1829	no	down	1.137	1.523	3.606	0.988	1.122	1.353	2.089	1.154
ENSAPLG00000002202	FAM46A	1.256	0.3284	0.289	0.5826	no	up	19.822	15.367	12.747	11.185	22.318	34.853	15.979	22.785
ENSAPLG00000014205	USE1	0.915	-0.1286	0.5313	0.7751	no	down	8.076	12.433	9.951	9.676	8.229	10.445	10.153	9.45
ENSAPLG00000015930	WDTC1	0.95	-0.0744	0.6095	0.8248	no	down	32.276	33.074	38.138	32.856	35.662	32.804	34.496	33.774
ENSAPLG00000000589	KRT7	0.644	-0.6352	0.07441	0.2836	no	down	2.303	1.792	6.468	1.886	2.289	2.058	3.521	2.078
ENSAPLG00000015368	SRP9	1.214	0.28	0.1968	0.478	no	up	18.047	25.618	5.338	4.117	5.059	40.312	16.334	16.496
ENSAPLG00000009596	CPD	1.11	0.1509	0.3654	0.652	no	up	28.008	30.019	26.746	34.398	42.815	29.876	28.258	35.696
ENSAPLG00000009071	DDX5	0.923	-0.115	0.5095	0.7615	no	down	82.439	102.343	100.574	78.228	93.665	113.263	95.119	95.052
ENSAPLG00000007343	CAP2	1.026	0.03699	0.9283	0.9721	no	up	0.15	0.111	0.104	0.122	0.092	0.155	0.122	0.123
ENSAPLG00000003620	GNA12	0.764	-0.3875	0.1721	0.449	no	down	3.5	4.225	3.709	2.685	3.502	2.696	3.811	2.961
ENSAPLG00000011871	-	0.801	-0.3201	0.2736	0.5684	no	down	10.739	16.992	18.584	16.9	12.051	9.218	15.438	12.723
ENSAPLG00000002105	NYX	0.696	-0.5225	0.1274	0.382	no	down	2.184	4.216	2.476	2.419	2.358	1.208	2.959	1.995
ENSAPLG00000015996	DCUN1D3	0.921	-0.118	0.6941	0.8729	no	down	3.919	4.745	3.286	2.918	3.926	4.541	3.983	3.795
ENSAPLG00000004761	ESCO1	0.87	-0.2007	0.3878	0.6706	no	down	3.769	3.77	3.323	4.095	3.319	2.551	3.621	3.322
ENSAPLG00000015761	POP5	1.727	0.7881	0.05489	0.2414	no	up	8.814	8.515	0	21.183	14.787	20.446	5.776	18.805
ENSAPLG00000012098	MTA3	1.118	0.1614	0.5002	0.7536	no	up	3.39	2.813	2.674	3.662	3.8	3.169	2.959	3.544
ENSAPLG00000010706	MVP	1.06	0.08394	0.6605	0.8552	no	up	17.28	15.961	15.694	19.807	15.279	20.542	16.312	18.543
ENSAPLG00000008276	PPM1D	1.378	0.4629	0.02739	0.1594	no	up	10.15	14.151	10.469	12.406	17.385	19.083	11.59	16.291
ENSAPLG00000003296	SMARCB1	1.145	0.1949	0.2671	0.563	no	up	23.87	24.151	19.657	25.288	26.884	30.872	22.559	27.681
ENSAPLG00000016029	DCXR	1.225	0.2924	0.198	0.4796	no	up	149.962	169.346	162.182	221.436	145.957	258.819	160.497	208.737
ENSAPLG00000009859	-	0.615	-0.7011	0.08419	0.3035	no	down	1.665	0.585	0.621	0.588	0.504	0.242	0.957	0.445
ENSAPLG00000006847	CCDC90B	1.087	0.1198	0.766	0.9069	no	up	3.211	3.491	11.391	6.647	11.639	2.908	6.031	7.065
ENSAPLG00000013458	B9D1	1.015	0.02098	0.9394	0.9754	no	up	1.875	2.126	2.156	1.909	2.014	2.705	2.052	2.209
ENSAPLG00000009698	AP1S3	3.046	1.607	7.301e-06	0.0003848	yes	up	2.612	4.021	2.58	6.525	12.715	25.345	3.071	14.862
ENSAPLG00000007873	ALDH8A1	0.833	-0.2635	0.1742	0.4509	no	down	134.358	132.697	143.975	144.673	106.334	107.746	137.01	119.584
ENSAPLG00000006549	-	1.165	0.2207	0.3	0.5934	no	up	4.268	4.884	3.898	4.938	3.88	6.841	4.35	5.22
ENSAPLG00000009145	DHX29	1.503	0.5881	0.02802	0.1611	no	up	3.26	4.661	3.841	8.078	7.142	4.136	3.921	6.452
ENSAPLG00000004216	C1orf50	1.234	0.303	0.1933	0.4742	no	up	20.67	23.492	23.094	24.345	25.236	39.597	22.419	29.726
ENSAPLG00000002959	GUCY2C	3.706	1.89	3.28e-06	0.0001951	yes	up	0.05	0.065	0.038	0.311	0.401	0.879	0.051	0.53
ENSAPLG00000009074	SNX4	0.89	-0.1678	0.3798	0.6639	no	down	11.816	12.907	11.128	12.816	11.296	9.749	11.95	11.287
ENSAPLG00000006336	PLAT	0.684	-0.5479	0.07119	0.2771	no	down	1.416	1.597	1.76	1.143	1.202	0.918	1.591	1.088
ENSAPLG00000002090	GDF2	0.64	-0.6442	0.003625	0.04303	no	down	5.035	4.996	3.963	4.361	3.365	2.705	4.665	3.477
ENSAPLG00000013005	-	1.127	0.1725	0.4346	0.7076	no	up	1806.54	1640.61	1895.55	1979.77	2579.34	1424.07	1780.9	1994.39
ENSAPLG00000012528	PNN	0.79	-0.3408	0.0367	0.1898	no	down	22.813	21.375	22.397	20.872	17.144	17.518	22.195	18.511
ENSAPLG00000006109	SSB	1.008	0.012	0.9492	0.9796	no	up	17.539	21.171	21.022	20.284	18.747	25.48	19.911	21.504
ENSAPLG00000004478	-	1.005	0.007791	0.9784	0.9917	no	up	49.805	85.574	60.619	83.865	84.395	40.814	65.333	69.691
ENSAPLG00000007216	TESK2	1.085	0.1182	0.5555	0.7906	no	up	3.51	2.665	2.655	2.874	4.006	3.478	2.943	3.453
ENSAPLG00000011585	-	1.436	0.5221	0.0003579	0.008272	no	up	691.292	653.891	701.722	1022.56	1037.21	934.95	682.302	998.242
ENSAPLG00000012386	AGPAT4	0.829	-0.2711	0.1254	0.379	no	down	23.172	31.097	30.776	24.378	24.057	26.678	28.348	25.038
ENSAPLG00000014057	USP25	1.215	0.2815	0.2395	0.5325	no	up	4.337	4.596	4.312	4.893	4.509	8.368	4.415	5.923
ENSAPLG00000015386	MYH10	0.823	-0.2808	0.05257	0.235	no	down	22.843	18.357	21.098	16.544	17.946	19.48	20.766	17.99
ENSAPLG00000015855	EIF4EBP1	2.025	1.018	2.878e-07	2.554e-05	yes	up	159.235	147.442	149.388	320.781	423.232	262.346	152.022	335.453
ENSAPLG00000008917	MCAT	1.042	0.05934	0.7482	0.8996	no	up	13.301	11.319	11.872	12.772	13.516	16.165	12.164	14.151
ENSAPLG00000012260	SAT1	1.701	0.7667	0.001686	0.0253	no	up	299.396	200.238	200.282	422.644	335.346	564.597	233.305	440.862
ENSAPLG00000007726	-	1.065	0.0904	0.7102	0.8811	no	up	7.628	10.307	9.245	11.718	8.698	10.3	9.06	10.239
ENSAPLG00000006866	SPTY2D1	1.267	0.3414	0.04958	0.2272	no	up	3.599	3.482	2.947	4.583	4.83	3.759	3.343	4.391
ENSAPLG00000014499	LSM3	1.059	0.08222	0.7193	0.8862	no	up	11.786	13.687	11.58	11.928	13.471	15.769	12.351	13.723
ENSAPLG00000012240	GIT1	1.106	0.1452	0.6909	0.8704	no	up	4.856	7.01	6.891	2.53	8.263	11.614	6.252	7.469
ENSAPLG00000015669	RNF19A	1.214	0.2794	0.08072	0.2961	no	up	18.057	12.907	15.044	20.772	18.541	20.127	15.336	19.813
ENSAPLG00000014506	E2F7	0.695	-0.5256	0.2008	0.4823	no	down	0.13	0.334	0.188	0.133	0.137	0.068	0.217	0.113
ENSAPLG00000013535	AP3S1	1.096	0.1327	0.6208	0.8311	no	up	14.597	14.197	9.65	19.995	13.986	11.527	12.815	15.169
ENSAPLG00000005802	TIAM2	0.699	-0.516	0.08238	0.2997	no	down	0.668	0.464	0.499	0.333	0.355	0.464	0.544	0.384
ENSAPLG00000010933	ORC3	0.834	-0.2611	0.262	0.5576	no	down	3.021	3.389	4.067	3.462	2.644	3.063	3.492	3.056
ENSAPLG00000005084	NCF1	1.072	0.1003	0.7685	0.9083	no	up	13.441	9.248	7.221	10.22	19.273	5.43	9.97	11.641
ENSAPLG00000008204	-	1.218	0.2849	0.4785	0.7386	no	up	0.179	0.288	0.64	0.444	0.652	0.522	0.369	0.539
ENSAPLG00000005280	ALS2CL	0.763	-0.3903	0.06787	0.2703	no	down	2.732	2.553	2.693	2.164	2.529	1.614	2.659	2.102
ENSAPLG00000015543	WNT8B	1.43	0.5163	0.2089	0.4934	no	up	0.289	0.446	0.122	0.344	0.824	0.734	0.286	0.634
ENSAPLG00000011230	TTC6	0.654	-0.6122	0.1253	0.3787	no	down	0.638	0.325	0.452	0.166	0.32	0.261	0.472	0.249
ENSAPLG00000013073	PRKCQ	0.684	-0.5469	0.04029	0.2012	no	down	1.316	1.031	0.998	0.854	0.881	0.599	1.115	0.778
ENSAPLG00000009649	-	1.176	0.2343	0.3634	0.6499	no	up	19.274	9.917	16.174	11.817	15.531	26.379	15.122	17.909
ENSAPLG00000016020	GTF3C3	1.147	0.1984	0.3426	0.6334	no	up	4.736	4.178	4.284	6.236	4.452	5.479	4.399	5.389
ENSAPLG00000006566	AR	1.209	0.2736	0.06981	0.2739	no	up	10.469	11.124	11.024	17.332	15.576	12.677	10.872	15.195
ENSAPLG00000008047	THAP5	1.013	0.01873	0.9376	0.9748	no	up	8.655	8.589	6.656	8.2	5.997	11.904	7.967	8.7
ENSAPLG00000006968	STK11	1.312	0.3918	0.06435	0.264	no	up	21.647	29.314	25.974	27.929	40.206	42.177	25.645	36.771
ENSAPLG00000004547	GXYLT1	0.687	-0.5409	0.07781	0.29	no	down	2.054	4.169	5.338	1.864	2.323	2.947	3.854	2.378
ENSAPLG00000004470	NFATC3	0.857	-0.223	0.2391	0.5322	no	down	7.398	6.732	6.628	6.425	6.546	4.88	6.919	5.95
ENSAPLG00000005305	POLR3B	1.114	0.1553	0.5197	0.7672	no	up	4.985	4.494	3.295	3.673	5.78	6	4.258	5.151
ENSAPLG00000014858	SPP2	0.918	-0.1239	0.5657	0.7976	no	down	2706.24	3038.61	1852.65	2700.81	2486.29	1904.27	2532.5	2363.79
ENSAPLG00000006406	OMA1	1.053	0.07391	0.6605	0.8552	no	up	8.625	9.007	8.642	8.322	9.099	10.01	8.758	9.144
ENSAPLG00000015674	SBNO1	1.054	0.07571	0.5805	0.8071	no	up	17.03	15.934	15.289	19.152	17.087	16.842	16.084	17.694
ENSAPLG00000010727	-	1.665	0.7352	1.413e-05	0.0006717	no	up	145.426	141.295	131.011	241.898	296.388	217.56	139.244	251.949
ENSAPLG00000014815	ZRANB3	0.743	-0.4283	0.08177	0.2982	no	down	2.154	2.711	2.853	2.397	2.083	1.498	2.573	1.993
ENSAPLG00000007915	-	1.012	0.01764	0.9612	0.9862	no	up	3.051	1.829	3.408	2.463	2.289	3.575	2.763	2.776
ENSAPLG00000009319	IRF6	1.718	0.7808	2.695e-07	2.411e-05	no	up	27.659	28.766	30.267	51.597	50.792	61.308	28.897	54.566
ENSAPLG00000009405	-	1.057	0.07992	0.802	0.9253	no	up	4.467	1.978	2.796	3.518	3.685	2.126	3.08	3.11
ENSAPLG00000001547	RASSF9	0.453	-1.142	2.609e-06	0.0001613	yes	down	4.248	4.958	3.69	2.597	1.568	1.507	4.299	1.891
ENSAPLG00000013874	LAPTM4B	1.085	0.1179	0.7447	0.8982	no	up	3.759	3.649	0.038	0.854	5.768	1.382	2.482	2.668
ENSAPLG00000011849	HNRNPD	1.256	0.3289	0.07663	0.2875	no	up	22.933	17.308	19.667	26.709	24.469	30.002	19.969	27.06
ENSAPLG00000006791	CDK5RAP2	0.938	-0.09222	0.708	0.8808	no	down	0.668	0.734	0.621	0.71	0.675	0.628	0.674	0.671
ENSAPLG00000007296	DEPDC5	0.812	-0.3011	0.07212	0.2792	no	down	8.894	8.218	9.518	7.989	7.199	7.015	8.877	7.401
ENSAPLG00000005739	YARS	1.012	0.01726	0.9519	0.981	no	up	15.415	19.081	23.988	14.225	16.916	31.229	19.495	20.79
ENSAPLG00000010770	-	0.862	-0.2136	0.6014	0.8193	no	down	0.249	0.111	0.179	0.166	0.114	0.135	0.18	0.138
ENSAPLG00000010467	EHD3	1.095	0.1307	0.4581	0.7229	no	up	85.421	86.029	72.237	100.521	105.178	80.971	81.229	95.557
ENSAPLG00000007270	TMCC1	0.737	-0.4394	0.1302	0.3866	no	down	5.703	10.149	14.366	4.96	9.041	9.131	10.073	7.711
ENSAPLG00000005225	VAV3	0.756	-0.404	0.06261	0.26	no	down	32.316	34.829	33.788	34.598	23.187	22.581	33.644	26.789
ENSAPLG00000013503	RPL7L1	1.235	0.3049	0.1352	0.3946	no	up	46.634	52.184	61.26	55.814	77.951	86.779	53.359	73.515
ENSAPLG00000004469	XRCC6	1.137	0.1857	0.2306	0.5217	no	up	18.057	13.752	15.063	18.431	18.14	19.992	15.624	18.854
ENSAPLG00000006221	CSTB	1.261	0.3351	0.09001	0.316	no	up	50.572	62.323	72.821	74.4	89.716	82.305	61.905	82.14
ENSAPLG00000012303	LSM7	0.895	-0.1593	0.563	0.7956	no	down	6.182	6.676	4.462	3.784	6.134	6.242	5.773	5.387
ENSAPLG00000006459	MED31	1.205	0.2689	0.1883	0.4681	no	up	8.625	8.115	6.505	9.177	9.831	11.237	7.748	10.082
ENSAPLG00000011611	RGS9BP	1.07	0.09726	0.6463	0.8463	no	up	23.581	21.356	25.551	21.405	28.006	29.596	23.496	26.336
ENSAPLG00000000201	SNORD49	2.745	1.457	0.0003221	0.007589	yes	up	1.027	0.455	0.518	19.973	6.558	7.933	0.667	11.488
ENSAPLG00000015301	IKZF5	1.037	0.05202	0.8189	0.932	no	up	4.148	3.705	3.191	5.082	4.681	2.773	3.681	4.179
ENSAPLG00000004700	WNT9A	0.632	-0.6622	0.06506	0.2653	no	down	1.296	1.903	1.497	0.61	1.041	1.015	1.565	0.889
ENSAPLG00000012002	FBXW8	0.99	-0.01415	0.9407	0.9759	no	down	20.111	30.669	29.994	22.492	27.399	25.2	26.925	25.03
ENSAPLG00000011792	AQP1	0.763	-0.3906	0.1824	0.4612	no	down	13.172	7.633	7.164	4.472	9.522	7.653	9.323	7.216
ENSAPLG00000013309	KAT2A	1.522	0.6061	0.0197	0.1311	no	up	4.736	4.438	5.743	6.669	7.863	10.745	4.972	8.426
ENSAPLG00000013923	-	1.369	0.4526	0.006893	0.06677	no	up	808.999	753.114	857.013	1071.39	1159.7	1151.08	806.375	1127.39
ENSAPLG00000011461	KIAA1522	0.736	-0.4419	0.1818	0.4604	no	down	10.649	4.958	7.484	2.297	7.668	6.889	7.697	5.618
ENSAPLG00000004625	SERPIND1	1.054	0.07571	0.7427	0.8975	no	up	459.21	406.93	352.834	460.771	483.958	283.603	406.325	409.444
ENSAPLG00000004246	CHAD	0.732	-0.4493	0.2723	0.5671	no	down	0.439	0.65	0.405	0.089	0.217	0.454	0.498	0.253
ENSAPLG00000006723	MTMR10	0.879	-0.1855	0.3415	0.6325	no	down	8.685	7.865	8.191	8.722	7.565	5.826	8.247	7.371
ENSAPLG00000004796	ALDH1A1	1.159	0.2127	0.4556	0.7218	no	up	868.864	618.486	481.651	1132.9	845.353	515.396	656.334	831.217
ENSAPLG00000007615	KBTBD2	1.103	0.1411	0.3725	0.658	no	up	7.349	6.769	6.891	8.511	7.577	8.793	7.003	8.294
ENSAPLG00000013822	ABCD2	1.195	0.2571	0.2986	0.5921	no	up	24.329	24.485	23.884	40.179	33.946	20.243	24.233	31.456
ENSAPLG00000004522	UTRN	1.108	0.1474	0.5608	0.794	no	up	7.02	5.33	5.103	5.459	8.286	4.097	5.818	5.947
ENSAPLG00000011623	NSUN3	1.305	0.3843	0.1725	0.4492	no	up	2.553	3.176	2.937	3.096	4.589	4.764	2.889	4.15
ENSAPLG00000013522	ATG12	1.102	0.1399	0.5773	0.806	no	up	26.642	29.239	25.08	40.124	38.329	21.77	26.987	33.408
ENSAPLG00000010414	MRPS24	1.12	0.1636	0.5133	0.7635	no	up	26.882	23.473	33.082	34.01	21.402	35.78	27.812	30.397
ENSAPLG00000011649	-	0.728	-0.4585	0.2582	0.5542	no	down	3.39	0.947	5.394	1.065	2.712	0.744	3.244	1.507
ENSAPLG00000011064	EPB41L4B	0.733	-0.4475	0.02251	0.1415	no	down	32.635	38.358	29.853	28.162	27.891	21.228	33.615	25.76
ENSAPLG00000001697	-	1.524	0.6074	0.00968	0.08301	no	up	45.228	49.584	50.659	62.328	70.718	109.283	48.49	80.776
ENSAPLG00000006285	ICT1	1.447	0.5329	0.02599	0.1543	no	up	12.354	13.817	17.934	20.184	23.599	24.523	14.702	22.769
ENSAPLG00000016269	LEPROT	0.742	-0.4305	0.008875	0.07846	no	down	28.796	30.855	26.662	24.156	25.717	19.586	28.771	23.153
ENSAPLG00000005040	PODXL2	1.047	0.06642	0.8683	0.9511	no	up	0.588	2.739	0.81	0.588	0.79	2.841	1.379	1.406
ENSAPLG00000001122	-	1.466	0.5522	0.1498	0.4171	no	up	94.843	75.926	39.785	139.047	96.114	97.34	70.185	110.834
ENSAPLG00000007125	-	0.682	-0.553	0.07464	0.2842	no	down	1.835	1.718	1.779	1.243	1.282	1.063	1.777	1.196
ENSAPLG00000005765	SCAF8	1.057	0.07988	0.5999	0.8193	no	up	5.205	4.996	5.244	5.826	5.894	5.121	5.148	5.614
ENSAPLG00000001642	-	1.345	0.4279	0.0908	0.3171	no	up	17.509	12.312	15.779	10.109	18.049	36.099	15.2	21.419
ENSAPLG00000008077	-	0.947	-0.078	0.8286	0.9341	no	down	45.557	20.474	32.433	14.813	58.85	22.687	32.821	32.117
ENSAPLG00000016423	RFXANK	1.271	0.3454	0.1147	0.3623	no	up	8.794	8.004	7.466	12.96	9.259	13.663	8.088	11.961
ENSAPLG00000005715	-	0.709	-0.4971	0.1034	0.3411	no	down	2.961	2.386	3.747	4.205	1.763	1.904	3.031	2.624
ENSAPLG00000001520	CHST1	1.031	0.04409	0.9146	0.9676	no	up	0.449	0.26	0.33	0.133	0.469	0.541	0.346	0.381
ENSAPLG00000002520	SH3GL1	1.142	0.1916	0.2884	0.5826	no	up	17.639	16.825	14.508	17.399	23.153	19.567	16.324	20.04
ENSAPLG00000010915	ARID5B	1.26	0.3335	0.1203	0.372	no	up	5.683	6.425	5.46	5.992	8.195	10.349	5.856	8.179
ENSAPLG00000001767	KCTD21	0.78	-0.3582	0.3415	0.6325	no	down	3.968	3.937	1.873	1.742	3.742	1.643	3.259	2.376
ENSAPLG00000015522	CEP85L	0.905	-0.1441	0.6541	0.8515	no	down	0.997	0.789	1.167	1.254	0.813	0.744	0.984	0.937
ENSAPLG00000014584	RASAL2	0.725	-0.4637	0.02536	0.1524	no	down	2.243	2.275	2.711	1.975	2.232	1.643	2.41	1.95
ENSAPLG00000007011	ETV1	0.732	-0.4508	0.08577	0.307	no	down	2.084	2.052	2.655	1.931	1.808	1.382	2.264	1.707
ENSAPLG00000006206	RASGRF1	0.636	-0.6539	0.09913	0.3324	no	down	0.199	0.548	0.235	0.111	0.195	0.203	0.327	0.17
[truncated: 14,876 more rows]
