# Supplementary material for: A Discovery of Relevant Hepatoprotective Effects and Underlying Mechanisms of Dietary Clostridium butyricum Against Corticosterone-Induced Liver Injury in Pekin Ducks
Source: Microorganisms. 2019 Sep 16;7(9):358. doi: 10.3390/microorganisms7090358 (PMC6780423; doi:10.3390/microorganisms7090358)
Supplement: Supplementary file 1 [file microorganisms-07-00358-s001.zip › Additional file 2 GO enrichment of DEGs.xlsx]

## Sheet: MCB vs CON
maxLevel	levels	GO_Name	GO_ID	Pvalue	Pvalue_adjusted	PAS_Value	PAS_Zscore	max_zscore	min_zscore	Genes	Count	Pop_Hit	List_Total	Background_Genes
3	3	positive regulation of immune system process	GO:0002684	1.11e-11	4.29e-08	18.93	1.77	13.1064	-1.85703	CD226|7.88986163595;GPR183|3.07375036258;GATA3|2.4966610978;IL7R|2.62078680772;CCL26|3.38698124945;BLM|2.62078680772;IGF2|0.476318999022;SHH|3.07375036258;IRF4|3.07375036258;THEMIS|7.5684611738;ITK|2.88785839104;CD247|2.80888975148;CARD11|2.01391110011;FFAR2|0.000776891097417;PDCD1LG2|5.77571678209;CD3E|2.29739670999;SKAP1|2.09943336725;NLRX1|0.456915725115;CHRNB2|0.366021423986;C6|2.42838976879;…	30	423	191	11588
6	6	T cell differentiation	GO:0030217	6.04e-11	9.04e-08	8.13	0.57	13.1064	-1.85703	GPR183|3.07375036258;GATA3|2.4966610978;IL7R|2.62078680772;GPR18|2.02791895958;BLM|2.62078680772;SHH|3.07375036258;IRF4|3.07375036258;THEMIS|7.5684611738;ITK|2.88785839104;CARD11|2.01391110011;CD3E|2.29739670999;DOCK2|2.36198532286;PRDM1|2.11403608112;RHOH|3.07375036258;CARMIL2|2.62078680772;BCL11B|6.02098698964;IL18R1|2.14354692507;PTPRC|2.56685179513	18	153	191	11588
3	3	immune response	GO:0006955	7.9e-11	9.04e-08	17.29	1.59	13.1064	-1.85703	CD226|7.88986163595;GPR183|3.07375036258;GATA3|2.4966610978;IL7R|2.62078680772;CCL26|3.38698124945;TINAG|2.53151318794;EDA|2.75108363628;ANGPT1|2.01391110011;IRF4|3.07375036258;THEMIS|7.5684611738;ITK|2.88785839104;CD247|2.80888975148;CARD11|2.01391110011;CYBB|2.15845647301;FFAR2|0.000776891097417;SHMT2|0.486327473706;CD3E|2.29739670999;DOCK2|2.36198532286;SKAP1|2.09943336725;NLRX1|0.456915725115…	33	549	191	11588
5	5	leukocyte cell-cell adhesion	GO:0007159	1.1e-10	9.04e-08	13.38	1.15	13.1064	-1.85703	GATA3|2.4966610978;IL7R|2.62078680772;CCL26|3.38698124945;BLM|2.62078680772;IGF2|0.476318999022;SHH|3.07375036258;IRF4|3.07375036258;THEMIS|7.5684611738;HAS2|2.56685179513;ITK|2.88785839104;CARD11|2.01391110011;PDCD1LG2|5.77571678209;CD3E|2.29739670999;DOCK2|2.36198532286;NT5E|2.46228882669;NLRC3|4.16986304336;PRDM1|2.11403608112;BMP7|1024;RHOH|3.07375036258;CARMIL2|2.62078680772;BCL11B|6.0209869…	23	272	191	11588
2	2	immune system process	GO:0002376	1.17e-10	9.04e-08	27.38	2.72	13.1064	-1.85703	CD226|7.88986163595;ADIPOQ|2.62078680772;GPR183|3.07375036258;CSF3R|0.469761374607;GATA3|2.4966610978;IL7R|2.62078680772;GPR18|2.02791895958;CCL26|3.38698124945;BLM|2.62078680772;TINAG|2.53151318794;EDA|2.75108363628;ANGPT1|2.01391110011;IGF2|0.476318999022;SHH|3.07375036258;IRF4|3.07375036258;THEMIS|7.5684611738;ITK|2.88785839104;CD247|2.80888975148;CARD11|2.01391110011;CYBB|2.15845647301;FFAR2|…	50	1163	191	11588
3	3	regulation of immune system process	GO:0002682	1.93e-10	1.18e-07	20.6	1.96	13.1064	-1.85703	CD226|7.88986163595;ADIPOQ|2.62078680772;GPR183|3.07375036258;CSF3R|0.469761374607;GATA3|2.4966610978;IL7R|2.62078680772;GPR18|2.02791895958;CCL26|3.38698124945;BLM|2.62078680772;ANGPT1|2.01391110011;IGF2|0.476318999022;SHH|3.07375036258;IRF4|3.07375036258;THEMIS|7.5684611738;ITK|2.88785839104;CD247|2.80888975148;CARD11|2.01391110011;FFAR2|0.000776891097417;PDCD1LG2|5.77571678209;CD3E|2.297396709…	35	633	191	11588
6	6	leukocyte aggregation	GO:0070486	2.14e-10	1.18e-07	12.67	1.07	13.1064	-1.85703	GATA3|2.4966610978;IL7R|2.62078680772;CCL26|3.38698124945;BLM|2.62078680772;IGF2|0.476318999022;SHH|3.07375036258;IRF4|3.07375036258;THEMIS|7.5684611738;HAS2|2.56685179513;ITK|2.88785839104;CARD11|2.01391110011;PDCD1LG2|5.77571678209;CD3E|2.29739670999;DOCK2|2.36198532286;NLRC3|4.16986304336;BMP7|1024;RHOH|3.07375036258;CARMIL2|2.62078680772;BCL11B|6.02098698964;IL18R1|2.14354692507;PTPRC|2.56685…	21	232	191	11588
4	4	lymphocyte activation	GO:0046649	2.75e-10	1.23e-07	14.52	1.28	13.1064	-1.85703	GPR183|3.07375036258;GATA3|2.4966610978;IL7R|2.62078680772;GPR18|2.02791895958;CCL26|3.38698124945;BLM|2.62078680772;IGF2|0.476318999022;SHH|3.07375036258;IRF4|3.07375036258;THEMIS|7.5684611738;ITK|2.88785839104;CARD11|2.01391110011;PDCD1LG2|5.77571678209;CD3E|2.29739670999;DOCK2|2.36198532286;CHRNB2|0.366021423986;NLRC3|4.16986304336;PRDM1|2.11403608112;LAT2|2.28152743174;RHOH|3.07375036258;CARM…	26	365	191	11588
5	5	T cell activation	GO:0042110	2.85e-10	1.23e-07	10.37	0.82	13.1064	-1.85703	GPR183|3.07375036258;GATA3|2.4966610978;IL7R|2.62078680772;GPR18|2.02791895958;CCL26|3.38698124945;BLM|2.62078680772;IGF2|0.476318999022;SHH|3.07375036258;IRF4|3.07375036258;THEMIS|7.5684611738;ITK|2.88785839104;CARD11|2.01391110011;PDCD1LG2|5.77571678209;CD3E|2.29739670999;DOCK2|2.36198532286;NLRC3|4.16986304336;PRDM1|2.11403608112;RHOH|3.07375036258;CARMIL2|2.62078680772;BCL11B|6.02098698964;IL…	22	260	191	11588
6	6	alpha-beta T cell activation	GO:0046631	3.8e-10	1.47e-07	5.63	0.29	13.1064	-1.85703	GPR183|3.07375036258;GATA3|2.4966610978;GPR18|2.02791895958;BLM|2.62078680772;SHH|3.07375036258;IRF4|3.07375036258;ITK|2.88785839104;CD3E|2.29739670999;DOCK2|2.36198532286;PRDM1|2.11403608112;BCL11B|6.02098698964;IL18R1|2.14354692507;PTPRC|2.56685179513	13	78	191	11588
3	3	cytokine production	GO:0001816	8.95e-10	3.15e-07	14.05	1.23	13.1064	-1.85703	CD226|7.88986163595;ADIPOQ|2.62078680772;GATA3|2.4966610978;GPR18|2.02791895958;HPSE|0.397768241877;ANGPT1|2.01391110011;SHH|3.07375036258;IRF4|3.07375036258;FABP4|0.217637640824;ITK|2.88785839104;CARD11|2.01391110011;FFAR2|0.000776891097417;PDCD1LG2|5.77571678209;BRCA1|2.14354692507;FGFR1|0.460093825312;RUNX3|3.20427951036;CD3E|2.29739670999;NLRX1|0.456915725115;NLRC3|4.16986304336;TLR7|2.281527…	25	357	191	11588
5	5	lymphocyte differentiation	GO:0030098	1.09e-09	3.53e-07	8.48	0.61	13.1064	-1.85703	GPR183|3.07375036258;GATA3|2.4966610978;IL7R|2.62078680772;GPR18|2.02791895958;BLM|2.62078680772;SHH|3.07375036258;IRF4|3.07375036258;THEMIS|7.5684611738;ITK|2.88785839104;CARD11|2.01391110011;CD3E|2.29739670999;DOCK2|2.36198532286;PRDM1|2.11403608112;RHOH|3.07375036258;CARMIL2|2.62078680772;BCL11B|6.02098698964;PLCL2|2.21913894414;IL18R1|2.14354692507;PTPRC|2.56685179513	19	205	191	11588
3	3	leukocyte activation	GO:0045321	1.39e-09	4.14e-07	15.42	1.38	13.1064	-1.85703	CD226|7.88986163595;GPR183|3.07375036258;GATA3|2.4966610978;IL7R|2.62078680772;GPR18|2.02791895958;CCL26|3.38698124945;BLM|2.62078680772;IGF2|0.476318999022;SHH|3.07375036258;IRF4|3.07375036258;THEMIS|7.5684611738;ITK|2.88785839104;CARD11|2.01391110011;PDCD1LG2|5.77571678209;CD3E|2.29739670999;DOCK2|2.36198532286;CHRNB2|0.366021423986;NLRC3|4.16986304336;PRDM1|2.11403608112;LAT2|2.28152743174;RHO…	27	423	191	11588
6	6	positive regulation of lymphocyte proliferation	GO:0050671	2.56e-09	6.61e-07	7.95	0.55	13.1064	-1.85703	GPR183|3.07375036258;CCL26|3.38698124945;BLM|2.62078680772;IGF2|0.476318999022;SHH|3.07375036258;CARD11|2.01391110011;PDCD1LG2|5.77571678209;CD3E|2.29739670999;CHRNB2|0.366021423986;CARMIL2|2.62078680772;FGF10|1024;PTPRC|2.56685179513	12	74	191	11588
5	5	positive regulation of mononuclear cell proliferation	GO:0032946	2.56e-09	6.61e-07	7.95	0.55	13.1064	-1.85703	GPR183|3.07375036258;CCL26|3.38698124945;BLM|2.62078680772;IGF2|0.476318999022;SHH|3.07375036258;CARD11|2.01391110011;PDCD1LG2|5.77571678209;CD3E|2.29739670999;CHRNB2|0.366021423986;CARMIL2|2.62078680772;FGF10|1024;PTPRC|2.56685179513	12	74	191	11588
4	4	positive regulation of leukocyte activation	GO:0002696	3.14e-09	7.62e-07	9.99	0.77	13.1064	-1.85703	CD226|7.88986163595;GPR183|3.07375036258;GATA3|2.4966610978;IL7R|2.62078680772;CCL26|3.38698124945;BLM|2.62078680772;IGF2|0.476318999022;SHH|3.07375036258;CARD11|2.01391110011;PDCD1LG2|5.77571678209;CD3E|2.29739670999;CHRNB2|0.366021423986;PRDM1|2.11403608112;CARMIL2|2.62078680772;FGF10|1024;PTPRC|2.56685179513	16	150	191	11588
3	3	T cell selection	GO:0045058	3.63e-09	8.1e-07	4.48	0.16	13.1064	-1.85703	GATA3|2.4966610978;SHH|3.07375036258;IRF4|3.07375036258;THEMIS|7.5684611738;CARD11|2.01391110011;CD3E|2.29739670999;DOCK2|2.36198532286;BCL11B|6.02098698964;PTPRC|2.56685179513	9	35	191	11588
7	5,6,7	immune response-activating cell surface receptor signaling pathway	GO:0002429	4.13e-09	8.1e-07	8.77	0.64	13.1064	-1.85703	CD226|7.88986163595;GATA3|2.4966610978;THEMIS|7.5684611738;ITK|2.88785839104;CD247|2.80888975148;FFAR2|0.000776891097417;CD3E|2.29739670999;SKAP1|2.09943336725;LAT2|2.28152743174;CARMIL2|2.62078680772;UBASH3A|2.28152743174;PLCL2|2.21913894414;PTPRC|2.56685179513	13	94	191	11588
4	4	mononuclear cell proliferation	GO:0032943	4.62e-09	8.1e-07	9.41	0.71	13.1064	-1.85703	GPR183|3.07375036258;IL7R|2.62078680772;CCL26|3.38698124945;BLM|2.62078680772;IGF2|0.476318999022;SHH|3.07375036258;CARD11|2.01391110011;PDCD1LG2|5.77571678209;CD3E|2.29739670999;DOCK2|2.36198532286;CHRNB2|0.366021423986;PRDM1|2.11403608112;CARMIL2|2.62078680772;FGF10|1024;PLCL2|2.21913894414;PTPRC|2.56685179513	16	154	191	11588
5	4,5	positive regulation of cell activation	GO:0050867	4.62e-09	8.1e-07	9.99	0.77	13.1064	-1.85703	CD226|7.88986163595;GPR183|3.07375036258;GATA3|2.4966610978;IL7R|2.62078680772;CCL26|3.38698124945;BLM|2.62078680772;IGF2|0.476318999022;SHH|3.07375036258;CARD11|2.01391110011;PDCD1LG2|5.77571678209;CD3E|2.29739670999;CHRNB2|0.366021423986;PRDM1|2.11403608112;CARMIL2|2.62078680772;FGF10|1024;PTPRC|2.56685179513	16	154	191	11588
5	5	lymphocyte proliferation	GO:0046651	4.62e-09	8.1e-07	9.41	0.71	13.1064	-1.85703	GPR183|3.07375036258;IL7R|2.62078680772;CCL26|3.38698124945;BLM|2.62078680772;IGF2|0.476318999022;SHH|3.07375036258;CARD11|2.01391110011;PDCD1LG2|5.77571678209;CD3E|2.29739670999;DOCK2|2.36198532286;CHRNB2|0.366021423986;PRDM1|2.11403608112;CARMIL2|2.62078680772;FGF10|1024;PLCL2|2.21913894414;PTPRC|2.56685179513	16	154	191	11588
4	4	positive regulation of leukocyte proliferation	GO:0070665	4.78e-09	8.1e-07	7.95	0.55	13.1064	-1.85703	GPR183|3.07375036258;CCL26|3.38698124945;BLM|2.62078680772;IGF2|0.476318999022;SHH|3.07375036258;CARD11|2.01391110011;PDCD1LG2|5.77571678209;CD3E|2.29739670999;CHRNB2|0.366021423986;CARMIL2|2.62078680772;FGF10|1024;PTPRC|2.56685179513	12	78	191	11588
5	5	homotypic cell-cell adhesion	GO:0034109	4.81e-09	8.1e-07	12.99	1.11	13.1064	-1.85703	GATA3|2.4966610978;IL7R|2.62078680772;CCL26|3.38698124945;BLM|2.62078680772;IGF2|0.476318999022;SHH|3.07375036258;IRF4|3.07375036258;THEMIS|7.5684611738;HAS2|2.56685179513;ITK|2.88785839104;CARD11|2.01391110011;PDCD1LG2|5.77571678209;CD3E|2.29739670999;DOCK2|2.36198532286;NLRC3|4.16986304336;PRDM1|2.11403608112;BMP7|1024;RHOH|3.07375036258;CARMIL2|2.62078680772;BCL11B|6.02098698964;IL18R1|2.14354…	22	302	191	11588
8	8	T cell aggregation	GO:0070489	5.6e-09	8.95e-07	9.25	0.69	13.1064	-1.85703	GATA3|2.4966610978;IL7R|2.62078680772;CCL26|3.38698124945;BLM|2.62078680772;IGF2|0.476318999022;SHH|3.07375036258;IRF4|3.07375036258;THEMIS|7.5684611738;ITK|2.88785839104;CARD11|2.01391110011;PDCD1LG2|5.77571678209;CD3E|2.29739670999;DOCK2|2.36198532286;NLRC3|4.16986304336;RHOH|3.07375036258;CARMIL2|2.62078680772;BCL11B|6.02098698964;IL18R1|2.14354692507;PTPRC|2.56685179513	19	226	191	11588
5	4,5	single organismal cell-cell adhesion	GO:0016337	5.77e-09	8.95e-07	14.54	1.28	13.1064	-1.85703	ADIPOQ|2.62078680772;GATA3|2.4966610978;IL7R|2.62078680772;CCL26|3.38698124945;BLM|2.62078680772;IGF2|0.476318999022;SHH|3.07375036258;IRF4|3.07375036258;THEMIS|7.5684611738;HAS2|2.56685179513;ITK|2.88785839104;CARD11|2.01391110011;PDCD1LG2|5.77571678209;CD3E|2.29739670999;DOCK2|2.36198532286;NT5E|2.46228882669;NLRC3|4.16986304336;PRDM1|2.11403608112;BMP7|1024;FAT1|2.62078680772;RHOH|3.0737503625…	26	421	191	11588
7	7	lymphocyte aggregation	GO:0071593	6.03e-09	8.99e-07	9.25	0.69	13.1064	-1.85703	GATA3|2.4966610978;IL7R|2.62078680772;CCL26|3.38698124945;BLM|2.62078680772;IGF2|0.476318999022;SHH|3.07375036258;IRF4|3.07375036258;THEMIS|7.5684611738;ITK|2.88785839104;CARD11|2.01391110011;PDCD1LG2|5.77571678209;CD3E|2.29739670999;DOCK2|2.36198532286;NLRC3|4.16986304336;RHOH|3.07375036258;CARMIL2|2.62078680772;BCL11B|6.02098698964;IL18R1|2.14354692507;PTPRC|2.56685179513	19	227	191	11588
3	3	activation of immune response	GO:0002253	6.47e-09	9.28e-07	10.34	0.81	13.1064	-1.85703	CD226|7.88986163595;GATA3|2.4966610978;IRF4|3.07375036258;THEMIS|7.5684611738;ITK|2.88785839104;CD247|2.80888975148;FFAR2|0.000776891097417;CD3E|2.29739670999;SKAP1|2.09943336725;NLRX1|0.456915725115;C6|2.42838976879;LAT2|2.28152743174;TLR7|2.28152743174;CARMIL2|2.62078680772;UBASH3A|2.28152743174;PLCL2|2.21913894414;PTPRC|2.56685179513	17	180	191	11588
7	5,6,7	positive regulation of lymphocyte activation	GO:0051251	6.94e-09	9.3e-07	9.09	0.67	13.1064	-1.85703	GPR183|3.07375036258;GATA3|2.4966610978;IL7R|2.62078680772;CCL26|3.38698124945;BLM|2.62078680772;IGF2|0.476318999022;SHH|3.07375036258;CARD11|2.01391110011;PDCD1LG2|5.77571678209;CD3E|2.29739670999;CHRNB2|0.366021423986;PRDM1|2.11403608112;CARMIL2|2.62078680772;FGF10|1024;PTPRC|2.56685179513	15	137	191	11588
6	5,6	immune response-regulating cell surface receptor signaling pathway	GO:0002768	6.95e-09	9.3e-07	8.77	0.64	13.1064	-1.85703	CD226|7.88986163595;GATA3|2.4966610978;THEMIS|7.5684611738;ITK|2.88785839104;CD247|2.80888975148;FFAR2|0.000776891097417;CD3E|2.29739670999;SKAP1|2.09943336725;LAT2|2.28152743174;CARMIL2|2.62078680772;UBASH3A|2.28152743174;PLCL2|2.21913894414;PTPRC|2.56685179513	13	98	191	11588
3	3	leukocyte proliferation	GO:0070661	9.65e-09	1.21e-06	9.41	0.71	13.1064	-1.85703	GPR183|3.07375036258;IL7R|2.62078680772;CCL26|3.38698124945;BLM|2.62078680772;IGF2|0.476318999022;SHH|3.07375036258;CARD11|2.01391110011;PDCD1LG2|5.77571678209;CD3E|2.29739670999;DOCK2|2.36198532286;CHRNB2|0.366021423986;PRDM1|2.11403608112;CARMIL2|2.62078680772;FGF10|1024;PLCL2|2.21913894414;PTPRC|2.56685179513	16	162	191	11588
6	4,5,6	immune response-activating signal transduction	GO:0002757	9.65e-09	1.21e-06	9.95	0.77	13.1064	-1.85703	CD226|7.88986163595;GATA3|2.4966610978;IRF4|3.07375036258;THEMIS|7.5684611738;ITK|2.88785839104;CD247|2.80888975148;FFAR2|0.000776891097417;CD3E|2.29739670999;SKAP1|2.09943336725;NLRX1|0.456915725115;LAT2|2.28152743174;TLR7|2.28152743174;CARMIL2|2.62078680772;UBASH3A|2.28152743174;PLCL2|2.21913894414;PTPRC|2.56685179513	16	162	191	11588
3	3	cell activation	GO:0001775	1.17e-08	1.41e-06	15.75	1.42	13.1064	-1.85703	CD226|7.88986163595;GPR183|3.07375036258;GATA3|2.4966610978;IL7R|2.62078680772;GPR18|2.02791895958;CCL26|3.38698124945;BLM|2.62078680772;IGF2|0.476318999022;SHH|3.07375036258;IRF4|3.07375036258;THEMIS|7.5684611738;ITK|2.88785839104;CARD11|2.01391110011;PDCD1LG2|5.77571678209;CD3E|2.29739670999;DOCK2|2.36198532286;CHRNB2|0.366021423986;NLRC3|4.16986304336;PRDM1|2.11403608112;LAT2|2.28152743174;RHO…	28	499	191	11588
3	3	positive regulation of response to stimulus	GO:0048584	1.58e-08	1.86e-06	35.05	3.57	13.1064	-1.85703	CD226|7.88986163595;ADIPOQ|2.62078680772;GPR183|3.07375036258;PIK3CG|2.01391110011;GATA3|2.4966610978;LMO3|1024;CCL26|3.38698124945;EDA|2.75108363628;HPSE|0.397768241877;ANGPT1|2.01391110011;IGF2|0.476318999022;SHH|3.07375036258;IRF4|3.07375036258;THEMIS|7.5684611738;FABP4|0.217637640824;ITK|2.88785839104;CD247|2.80888975148;CARD11|2.01391110011;FFAR2|0.000776891097417;MMP9|0.392292048948;BRCA1|2…	45	1134	191	11588
5	4,5	immune response-regulating signaling pathway	GO:0002764	1.63e-08	1.86e-06	9.95	0.77	13.1064	-1.85703	CD226|7.88986163595;GATA3|2.4966610978;IRF4|3.07375036258;THEMIS|7.5684611738;ITK|2.88785839104;CD247|2.80888975148;FFAR2|0.000776891097417;CD3E|2.29739670999;SKAP1|2.09943336725;NLRX1|0.456915725115;LAT2|2.28152743174;TLR7|2.28152743174;CARMIL2|2.62078680772;UBASH3A|2.28152743174;PLCL2|2.21913894414;PTPRC|2.56685179513	16	168	191	11588
3	3	cell adhesion	GO:0007155	1.82e-08	2.01e-06	18.56	1.73	13.1064	-1.85703	ADIPOQ|2.62078680772;GATA3|2.4966610978;IL7R|2.62078680772;CCL26|3.38698124945;BLM|2.62078680772;ITGAE|5.24157361543;LAMA4|2.04202425141;TINAG|2.53151318794;EDA|2.75108363628;HPSE|0.397768241877;ANGPT1|2.01391110011;IGF2|0.476318999022;SHH|3.07375036258;IRF4|3.07375036258;THEMIS|7.5684611738;ITGA2B|0.400534938795;HAS2|2.56685179513;ITK|2.88785839104;SORBS2|2.26576777059;CARD11|2.01391110011;PDCD1…	36	789	191	11588
2	2	biological adhesion	GO:0022610	1.94e-08	2.09e-06	18.56	1.73	13.1064	-1.85703	ADIPOQ|2.62078680772;GATA3|2.4966610978;IL7R|2.62078680772;CCL26|3.38698124945;BLM|2.62078680772;ITGAE|5.24157361543;LAMA4|2.04202425141;TINAG|2.53151318794;EDA|2.75108363628;HPSE|0.397768241877;ANGPT1|2.01391110011;IGF2|0.476318999022;SHH|3.07375036258;IRF4|3.07375036258;THEMIS|7.5684611738;ITGA2B|0.400534938795;HAS2|2.56685179513;ITK|2.88785839104;SORBS2|2.26576777059;CARD11|2.01391110011;PDCD1…	36	791	191	11588
4	4	regulation of immune response	GO:0050776	2.3e-08	2.41e-06	12.45	1.05	13.1064	-1.85703	CD226|7.88986163595;GATA3|2.4966610978;IL7R|2.62078680772;ANGPT1|2.01391110011;IRF4|3.07375036258;THEMIS|7.5684611738;ITK|2.88785839104;CD247|2.80888975148;CARD11|2.01391110011;FFAR2|0.000776891097417;CD3E|2.29739670999;SKAP1|2.09943336725;NLRX1|0.456915725115;C6|2.42838976879;LAT2|2.28152743174;TLR7|2.28152743174;CARMIL2|2.62078680772;TEK|2.09943336725;UBASH3A|2.28152743174;TXK|5.85634278378;PLC…	22	329	191	11588
4	3,4	single organism cell adhesion	GO:0098602	3.55e-08	3.63e-06	14.54	1.28	13.1064	-1.85703	ADIPOQ|2.62078680772;GATA3|2.4966610978;IL7R|2.62078680772;CCL26|3.38698124945;BLM|2.62078680772;IGF2|0.476318999022;SHH|3.07375036258;IRF4|3.07375036258;THEMIS|7.5684611738;HAS2|2.56685179513;ITK|2.88785839104;CARD11|2.01391110011;PDCD1LG2|5.77571678209;CD3E|2.29739670999;DOCK2|2.36198532286;NT5E|2.46228882669;NLRC3|4.16986304336;PRDM1|2.11403608112;BMP7|1024;FAT1|2.62078680772;RHOH|3.0737503625…	26	460	191	11588
7	7	alpha-beta T cell differentiation	GO:0046632	5.09e-08	5.06e-06	4.48	0.16	13.1064	-1.85703	GPR183|3.07375036258;GATA3|2.4966610978;GPR18|2.02791895958;BLM|2.62078680772;SHH|3.07375036258;IRF4|3.07375036258;ITK|2.88785839104;PRDM1|2.11403608112;BCL11B|6.02098698964;IL18R1|2.14354692507	10	61	191	11588
4	4	positive regulation of immune response	GO:0050778	6.18e-08	5.99e-06	11.43	0.94	13.1064	-1.85703	CD226|7.88986163595;GATA3|2.4966610978;IRF4|3.07375036258;THEMIS|7.5684611738;ITK|2.88785839104;CD247|2.80888975148;FFAR2|0.000776891097417;CD3E|2.29739670999;SKAP1|2.09943336725;NLRX1|0.456915725115;C6|2.42838976879;LAT2|2.28152743174;TLR7|2.28152743174;CARMIL2|2.62078680772;TEK|2.09943336725;UBASH3A|2.28152743174;TXK|5.85634278378;PLCL2|2.21913894414;PTPRC|2.56685179513	19	262	191	11588
5	4,5	positive regulation of cell-cell adhesion	GO:0022409	9.12e-08	8.63e-06	8.25	0.58	13.1064	-1.85703	GATA3|2.4966610978;IL7R|2.62078680772;CCL26|3.38698124945;BLM|2.62078680772;IGF2|0.476318999022;SHH|3.07375036258;HAS2|2.56685179513;CARD11|2.01391110011;PDCD1LG2|5.77571678209;CD3E|2.29739670999;BMP7|1024;CARMIL2|2.62078680772;PTPRC|2.56685179513	13	121	191	11588
6	5,6	positive regulation of homotypic cell-cell adhesion	GO:0034112	9.43e-08	8.7e-06	5.24	0.24	13.1064	-1.85703	GATA3|2.4966610978;IL7R|2.62078680772;CCL26|3.38698124945;BLM|2.62078680772;IGF2|0.476318999022;SHH|3.07375036258;HAS2|2.56685179513;CARD11|2.01391110011;PDCD1LG2|5.77571678209;CD3E|2.29739670999;CARMIL2|2.62078680772;PTPRC|2.56685179513	12	101	191	11588
6	6	regulation of lymphocyte proliferation	GO:0050670	1.01e-07	8.87e-06	8.27	0.58	13.1064	-1.85703	GPR183|3.07375036258;CCL26|3.38698124945;BLM|2.62078680772;IGF2|0.476318999022;SHH|3.07375036258;CARD11|2.01391110011;PDCD1LG2|5.77571678209;CD3E|2.29739670999;CHRNB2|0.366021423986;PRDM1|2.11403608112;CARMIL2|2.62078680772;FGF10|1024;PTPRC|2.56685179513	13	122	191	11588
5	5	regulation of mononuclear cell proliferation	GO:0032944	1.01e-07	8.87e-06	8.27	0.58	13.1064	-1.85703	GPR183|3.07375036258;CCL26|3.38698124945;BLM|2.62078680772;IGF2|0.476318999022;SHH|3.07375036258;CARD11|2.01391110011;PDCD1LG2|5.77571678209;CD3E|2.29739670999;CHRNB2|0.366021423986;PRDM1|2.11403608112;CARMIL2|2.62078680772;FGF10|1024;PTPRC|2.56685179513	13	122	191	11588
7	5,6,7	positive regulation of leukocyte cell-cell adhesion	GO:1903039	1.05e-07	9.08e-06	5.24	0.24	13.1064	-1.85703	GATA3|2.4966610978;IL7R|2.62078680772;CCL26|3.38698124945;BLM|2.62078680772;IGF2|0.476318999022;SHH|3.07375036258;HAS2|2.56685179513;CARD11|2.01391110011;PDCD1LG2|5.77571678209;CD3E|2.29739670999;CARMIL2|2.62078680772;PTPRC|2.56685179513	12	102	191	11588
8	5,6,7,8	leukocyte differentiation	GO:0002521	1.22e-07	1.03e-05	8.9	0.65	13.1064	-1.85703	ADIPOQ|2.62078680772;GPR183|3.07375036258;GATA3|2.4966610978;IL7R|2.62078680772;GPR18|2.02791895958;BLM|2.62078680772;SHH|3.07375036258;IRF4|3.07375036258;THEMIS|7.5684611738;ITK|2.88785839104;CARD11|2.01391110011;CD3E|2.29739670999;DOCK2|2.36198532286;PRDM1|2.11403608112;RHOH|3.07375036258;CARMIL2|2.62078680772;BCL11B|6.02098698964;PLCL2|2.21913894414;IL18R1|2.14354692507;PTPRC|2.56685179513	20	302	191	11588
7	7	positive regulation of T cell proliferation	GO:0042102	1.25e-07	1.03e-05	4.01	0.11	13.1064	-1.85703	CCL26|3.38698124945;BLM|2.62078680772;IGF2|0.476318999022;SHH|3.07375036258;CARD11|2.01391110011;PDCD1LG2|5.77571678209;CD3E|2.29739670999;CARMIL2|2.62078680772;PTPRC|2.56685179513	9	51	191	11588
4	4	regulation of leukocyte proliferation	GO:0070663	1.48e-07	1.19e-05	8.27	0.58	13.1064	-1.85703	GPR183|3.07375036258;CCL26|3.38698124945;BLM|2.62078680772;IGF2|0.476318999022;SHH|3.07375036258;CARD11|2.01391110011;PDCD1LG2|5.77571678209;CD3E|2.29739670999;CHRNB2|0.366021423986;PRDM1|2.11403608112;CARMIL2|2.62078680772;FGF10|1024;PTPRC|2.56685179513	13	126	191	11588
8	6,7,8	antigen receptor-mediated signaling pathway	GO:0050851	1.53e-07	1.21e-05	4.76	0.19	13.1064	-1.85703	GATA3|2.4966610978;THEMIS|7.5684611738;ITK|2.88785839104;CD247|2.80888975148;CD3E|2.29739670999;SKAP1|2.09943336725;LAT2|2.28152743174;CARMIL2|2.62078680772;UBASH3A|2.28152743174;PLCL2|2.21913894414;PTPRC|2.56685179513	11	86	191	11588
4	4	regulation of cytokine production	GO:0001817	1.87e-07	1.45e-05	11.04	0.89	13.1064	-1.85703	ADIPOQ|2.62078680772;GATA3|2.4966610978;GPR18|2.02791895958;HPSE|0.397768241877;ANGPT1|2.01391110011;IRF4|3.07375036258;CARD11|2.01391110011;FFAR2|0.000776891097417;PDCD1LG2|5.77571678209;BRCA1|2.14354692507;FGFR1|0.460093825312;CD3E|2.29739670999;NLRX1|0.456915725115;NLRC3|4.16986304336;TLR7|2.28152743174;CARMIL2|2.62078680772;TEK|2.09943336725;UBASH3A|2.28152743174;TXK|5.85634278378;IL18R1|2.14…	20	310	191	11588
4	4	interferon-gamma production	GO:0032609	2.46e-07	1.87e-05	4.36	0.15	13.1064	-1.85703	GATA3|2.4966610978;ITK|2.88785839104;PDCD1LG2|5.77571678209;RUNX3|3.20427951036;CD3E|2.29739670999;TLR7|2.28152743174;CARMIL2|2.62078680772;TXK|5.85634278378;IL18R1|2.14354692507	9	55	191	11588
4	4	cell-cell adhesion	GO:0098609	3.99e-07	2.98e-05	14.54	1.28	13.1064	-1.85703	ADIPOQ|2.62078680772;GATA3|2.4966610978;IL7R|2.62078680772;CCL26|3.38698124945;BLM|2.62078680772;IGF2|0.476318999022;SHH|3.07375036258;IRF4|3.07375036258;THEMIS|7.5684611738;HAS2|2.56685179513;ITK|2.88785839104;CARD11|2.01391110011;PDCD1LG2|5.77571678209;CD3E|2.29739670999;DOCK2|2.36198532286;NT5E|2.46228882669;NLRC3|4.16986304336;PRDM1|2.11403608112;BMP7|1024;FAT1|2.62078680772;RHOH|3.0737503625…	26	520	191	11588
9	7,8,9	T cell receptor signaling pathway	GO:0050852	5.32e-07	3.89e-05	4.05	0.11	13.1064	-1.85703	GATA3|2.4966610978;THEMIS|7.5684611738;ITK|2.88785839104;CD247|2.80888975148;CD3E|2.29739670999;SKAP1|2.09943336725;CARMIL2|2.62078680772;UBASH3A|2.28152743174;PTPRC|2.56685179513	9	60	191	11588
8	6,7,8	positive regulation of T cell activation	GO:0050870	5.88e-07	4.22e-05	4.83	0.2	13.1064	-1.85703	GATA3|2.4966610978;IL7R|2.62078680772;CCL26|3.38698124945;BLM|2.62078680772;IGF2|0.476318999022;SHH|3.07375036258;CARD11|2.01391110011;PDCD1LG2|5.77571678209;CD3E|2.29739670999;CARMIL2|2.62078680772;PTPRC|2.56685179513	11	98	191	11588
4	3,4	positive regulation of cell adhesion	GO:0045785	6.49e-07	4.57e-05	9.2	0.69	13.1064	-1.85703	GATA3|2.4966610978;IL7R|2.62078680772;CCL26|3.38698124945;BLM|2.62078680772;ANGPT1|2.01391110011;IGF2|0.476318999022;SHH|3.07375036258;HAS2|2.56685179513;CARD11|2.01391110011;PDCD1LG2|5.77571678209;CD3E|2.29739670999;SKAP1|2.09943336725;BMP7|1024;CARMIL2|2.62078680772;TEK|2.09943336725;PTPRC|2.56685179513	16	219	191	11588
4	4	thymic T cell selection	GO:0045061	8.19e-07	5.67e-05	2.33	-0.08	13.1064	-1.85703	GATA3|2.4966610978;SHH|3.07375036258;CARD11|2.01391110011;CD3E|2.29739670999;DOCK2|2.36198532286;PTPRC|2.56685179513	6	21	191	11588
5	4,5	cell surface receptor signaling pathway	GO:0007166	9.21e-07	6.27e-05	36.39	3.72	13.1064	-1.85703	CD226|7.88986163595;ADIPOQ|2.62078680772;IL2RB|2.36198532286;GATA3|2.4966610978;IL7R|2.62078680772;CCL26|3.38698124945;ITGAE|5.24157361543;TLE4|2.53151318794;EDA|2.75108363628;SSTR1|0.482968164462;ANGPT1|2.01391110011;IGF2|0.476318999022;SHH|3.07375036258;THEMIS|7.5684611738;ITGA2B|0.400534938795;ITK|2.88785839104;CD247|2.80888975148;FFAR2|0.000776891097417;MMP9|0.392292048948;FUT8|2.32946717294;…	48	1436	191	11588
3	3	taxis	GO:0042330	9.75e-07	6.4e-05	20.25	1.92	13.1064	-1.85703	GPR183|3.07375036258;CSF3R|0.469761374607;GATA3|2.4966610978;GPR18|2.02791895958;CCL26|3.38698124945;ANGPT1|2.01391110011;SHH|3.07375036258;FFAR2|0.000776891097417;FGFR1|0.460093825312;RUNX3|3.20427951036;DOCK2|2.36198532286;IL16|2.14354692507;BMP7|1024;ROBO1|4.99332219561;ROBO3|342.509454025;CRMP1|242.190757562;FGF10|1024;BCL11B|6.02098698964;PDGFB|0.460093825312	19	313	191	11588
4	4	chemotaxis	GO:0006935	9.75e-07	6.4e-05	20.25	1.92	13.1064	-1.85703	GPR183|3.07375036258;CSF3R|0.469761374607;GATA3|2.4966610978;GPR18|2.02791895958;CCL26|3.38698124945;ANGPT1|2.01391110011;SHH|3.07375036258;FFAR2|0.000776891097417;FGFR1|0.460093825312;RUNX3|3.20427951036;DOCK2|2.36198532286;IL16|2.14354692507;BMP7|1024;ROBO1|4.99332219561;ROBO3|342.509454025;CRMP1|242.190757562;FGF10|1024;BCL11B|6.02098698964;PDGFB|0.460093825312	19	313	191	11588
4	4	negative T cell selection	GO:0043383	1.33e-06	8.62e-05	2.51	-0.06	13.1064	-1.85703	SHH|3.07375036258;THEMIS|7.5684611738;CD3E|2.29739670999;DOCK2|2.36198532286;PTPRC|2.56685179513	5	13	191	11588
4	4	positive T cell selection	GO:0043368	1.48e-06	9.42e-05	3.42	0.04	13.1064	-1.85703	SHH|3.07375036258;IRF4|3.07375036258;THEMIS|7.5684611738;DOCK2|2.36198532286;BCL11B|6.02098698964;PTPRC|2.56685179513	6	23	191	11588
3	3	regulation of response to stimulus	GO:0048583	2.14e-06	0.000134	48.12	5.03	13.1064	-1.85703	CD226|7.88986163595;ADIPOQ|2.62078680772;GPR183|3.07375036258;PIK3CG|2.01391110011;ARHGEF10|2.41161565538;GATA3|2.4966610978;IL7R|2.62078680772;LMO3|1024;GPR18|2.02791895958;IQSEC3|2.26576777059;CCL26|3.38698124945;MDK|0.176776695297;PPEF2|1024;EDA|2.75108363628;HPSE|0.397768241877;ZNF593|0.226879788829;ANGPT1|2.01391110011;IGF2|0.476318999022;SHH|3.07375036258;IRF4|3.07375036258;THEMIS|7.5684611…	63	2190	191	11588
9	9	thymocyte aggregation	GO:0071594	2.56e-06	0.000157	3.53	0.05	13.1064	-1.85703	GATA3|2.4966610978;IL7R|2.62078680772;SHH|3.07375036258;CARD11|2.01391110011;CD3E|2.29739670999;DOCK2|2.36198532286;BCL11B|6.02098698964;PTPRC|2.56685179513	8	54	191	11588
6	4,5,6	hematopoietic or lymphoid organ development	GO:0048534	2.68e-06	0.000162	13.17	1.13	13.1064	-1.85703	ADIPOQ|2.62078680772;GPR183|3.07375036258;CSF3R|0.469761374607;GATA3|2.4966610978;IL7R|2.62078680772;GPR18|2.02791895958;BLM|2.62078680772;ANGPT1|2.01391110011;SHH|3.07375036258;IRF4|3.07375036258;THEMIS|7.5684611738;ITK|2.88785839104;CARD11|2.01391110011;CD3E|2.29739670999;DOCK2|2.36198532286;GPR171|2.04202425141;PRDM1|2.11403608112;RHOH|3.07375036258;CARMIL2|2.62078680772;TEK|2.09943336725;FGF1…	25	539	191	11588
7	5,6,7	hemopoiesis	GO:0030097	2.84e-06	0.000169	10.16	0.79	13.1064	-1.85703	ADIPOQ|2.62078680772;GPR183|3.07375036258;CSF3R|0.469761374607;GATA3|2.4966610978;IL7R|2.62078680772;GPR18|2.02791895958;BLM|2.62078680772;ANGPT1|2.01391110011;SHH|3.07375036258;IRF4|3.07375036258;THEMIS|7.5684611738;ITK|2.88785839104;CARD11|2.01391110011;CD3E|2.29739670999;DOCK2|2.36198532286;GPR171|2.04202425141;PRDM1|2.11403608112;RHOH|3.07375036258;CARMIL2|2.62078680772;TEK|2.09943336725;BCL1…	24	505	191	11588
4	4	regulation of cell activation	GO:0050865	3.22e-06	0.000188	10.32	0.81	13.1064	-1.85703	CD226|7.88986163595;GPR183|3.07375036258;GATA3|2.4966610978;IL7R|2.62078680772;CCL26|3.38698124945;BLM|2.62078680772;IGF2|0.476318999022;SHH|3.07375036258;CARD11|2.01391110011;PDCD1LG2|5.77571678209;CD3E|2.29739670999;CHRNB2|0.366021423986;PRDM1|2.11403608112;CARMIL2|2.62078680772;FGF10|1024;PDGFB|0.460093825312;PTPRC|2.56685179513	17	277	191	11588
2	2	response to stimulus	GO:0050896	3.25e-06	0.000188	82.89	8.91	13.1064	-1.85703	CD226|7.88986163595;ADIPOQ|2.62078680772;GPR183|3.07375036258;PIK3CG|2.01391110011;ARHGEF10|2.41161565538;IL2RB|2.36198532286;CSF3R|0.469761374607;GATA3|2.4966610978;ARHGAP15|3.60500185044;IL7R|2.62078680772;LMO3|1024;GPR18|2.02791895958;IQSEC3|2.26576777059;PPP1R1C|2.63901582155;CCL26|3.38698124945;BLM|2.62078680772;ITGAE|5.24157361543;TLE4|2.53151318794;MDK|0.176776695297;RHOF|2.15845647301;RIM…	111	4839	191	11588
6	5,6	regulation of leukocyte cell-cell adhesion	GO:1903037	3.75e-06	0.000214	5.56	0.28	13.1064	-1.85703	GATA3|2.4966610978;IL7R|2.62078680772;CCL26|3.38698124945;BLM|2.62078680772;IGF2|0.476318999022;SHH|3.07375036258;HAS2|2.56685179513;CARD11|2.01391110011;PDCD1LG2|5.77571678209;CD3E|2.29739670999;PRDM1|2.11403608112;CARMIL2|2.62078680772;PTPRC|2.56685179513	13	167	191	11588
6	5,6	regulation of lymphocyte activation	GO:0051249	3.89e-06	0.000219	9.09	0.67	13.1064	-1.85703	GPR183|3.07375036258;GATA3|2.4966610978;IL7R|2.62078680772;CCL26|3.38698124945;BLM|2.62078680772;IGF2|0.476318999022;SHH|3.07375036258;CARD11|2.01391110011;PDCD1LG2|5.77571678209;CD3E|2.29739670999;CHRNB2|0.366021423986;PRDM1|2.11403608112;CARMIL2|2.62078680772;FGF10|1024;PTPRC|2.56685179513	15	222	191	11588
5	4,5	regulation of cell-cell adhesion	GO:0022407	4.11e-06	0.000228	8.99	0.66	13.1064	-1.85703	ADIPOQ|2.62078680772;GATA3|2.4966610978;IL7R|2.62078680772;CCL26|3.38698124945;BLM|2.62078680772;IGF2|0.476318999022;SHH|3.07375036258;HAS2|2.56685179513;CARD11|2.01391110011;PDCD1LG2|5.77571678209;CD3E|2.29739670999;PRDM1|2.11403608112;BMP7|1024;CARMIL2|2.62078680772;PTPRC|2.56685179513	15	223	191	11588
7	7	T cell differentiation in thymus	GO:0033077	5.08e-06	0.000278	3.53	0.05	13.1064	-1.85703	GATA3|2.4966610978;IL7R|2.62078680772;SHH|3.07375036258;CARD11|2.01391110011;CD3E|2.29739670999;DOCK2|2.36198532286;BCL11B|6.02098698964;PTPRC|2.56685179513	8	59	191	11588
4	4	positive regulation of cytokine production	GO:0001819	5.49e-06	0.000295	8.35	0.59	13.1064	-1.85703	ADIPOQ|2.62078680772;GATA3|2.4966610978;HPSE|0.397768241877;IRF4|3.07375036258;CARD11|2.01391110011;FFAR2|0.000776891097417;BRCA1|2.14354692507;CD3E|2.29739670999;NLRX1|0.456915725115;TLR7|2.28152743174;CARMIL2|2.62078680772;TEK|2.09943336725;TXK|5.85634278378;IL18R1|2.14354692507	14	200	191	11588
5	4,5	regulation of leukocyte activation	GO:0002694	5.55e-06	0.000295	9.99	0.77	13.1064	-1.85703	CD226|7.88986163595;GPR183|3.07375036258;GATA3|2.4966610978;IL7R|2.62078680772;CCL26|3.38698124945;BLM|2.62078680772;IGF2|0.476318999022;SHH|3.07375036258;CARD11|2.01391110011;PDCD1LG2|5.77571678209;CD3E|2.29739670999;CHRNB2|0.366021423986;PRDM1|2.11403608112;CARMIL2|2.62078680772;FGF10|1024;PTPRC|2.56685179513	16	258	191	11588
6	5,6	regulation of homotypic cell-cell adhesion	GO:0034110	6.28e-06	0.000329	5.56	0.28	13.1064	-1.85703	GATA3|2.4966610978;IL7R|2.62078680772;CCL26|3.38698124945;BLM|2.62078680772;IGF2|0.476318999022;SHH|3.07375036258;HAS2|2.56685179513;CARD11|2.01391110011;PDCD1LG2|5.77571678209;CD3E|2.29739670999;PRDM1|2.11403608112;CARMIL2|2.62078680772;PTPRC|2.56685179513	13	175	191	11588
3	3	immune system development	GO:0002520	6.95e-06	0.000359	13.17	1.13	13.1064	-1.85703	ADIPOQ|2.62078680772;GPR183|3.07375036258;CSF3R|0.469761374607;GATA3|2.4966610978;IL7R|2.62078680772;GPR18|2.02791895958;BLM|2.62078680772;ANGPT1|2.01391110011;SHH|3.07375036258;IRF4|3.07375036258;THEMIS|7.5684611738;ITK|2.88785839104;CARD11|2.01391110011;CD3E|2.29739670999;DOCK2|2.36198532286;GPR171|2.04202425141;PRDM1|2.11403608112;RHOH|3.07375036258;CARMIL2|2.62078680772;TEK|2.09943336725;FGF1…	25	569	191	11588
4	3,4	regulation of cell adhesion	GO:0030155	8.04e-06	0.00041	10.61	0.84	13.1064	-1.85703	ADIPOQ|2.62078680772;GATA3|2.4966610978;IL7R|2.62078680772;CCL26|3.38698124945;BLM|2.62078680772;LAMA4|2.04202425141;ANGPT1|2.01391110011;IGF2|0.476318999022;SHH|3.07375036258;HAS2|2.56685179513;CARD11|2.01391110011;PDCD1LG2|5.77571678209;CD3E|2.29739670999;SKAP1|2.09943336725;PRDM1|2.11403608112;BMP7|1024;CYTIP|2.29739670999;CARMIL2|2.62078680772;TEK|2.09943336725;PTPRC|2.56685179513	20	395	191	11588
5	5	regulation of interferon-gamma production	GO:0032649	9.2e-06	0.000463	3.4	0.04	13.1064	-1.85703	GATA3|2.4966610978;PDCD1LG2|5.77571678209;CD3E|2.29739670999;TLR7|2.28152743174;CARMIL2|2.62078680772;TXK|5.85634278378;IL18R1|2.14354692507	7	46	191	11588
6	6	T cell proliferation	GO:0042098	1.12e-05	0.00055	4.39	0.15	13.1064	-1.85703	CCL26|3.38698124945;BLM|2.62078680772;IGF2|0.476318999022;SHH|3.07375036258;CARD11|2.01391110011;PDCD1LG2|5.77571678209;CD3E|2.29739670999;DOCK2|2.36198532286;CARMIL2|2.62078680772;PTPRC|2.56685179513	10	108	191	11588
4	3,4	signal transduction	GO:0007165	1.12e-05	0.00055	62.8	6.67	13.1064	-1.85703	CD226|7.88986163595;ADIPOQ|2.62078680772;GPR183|3.07375036258;PIK3CG|2.01391110011;ARHGEF10|2.41161565538;IL2RB|2.36198532286;GATA3|2.4966610978;ARHGAP15|3.60500185044;IL7R|2.62078680772;LMO3|1024;GPR18|2.02791895958;IQSEC3|2.26576777059;PPP1R1C|2.63901582155;CCL26|3.38698124945;ITGAE|5.24157361543;TLE4|2.53151318794;RHOF|2.15845647301;RIMS2|257.780620815;PPEF2|1024;EDA|2.75108363628;SSTR1|0.4829…	83	3350	191	11588
7	6,7	regulation of T cell activation	GO:0050863	1.31e-05	0.000633	5.15	0.24	13.1064	-1.85703	GATA3|2.4966610978;IL7R|2.62078680772;CCL26|3.38698124945;BLM|2.62078680772;IGF2|0.476318999022;SHH|3.07375036258;CARD11|2.01391110011;PDCD1LG2|5.77571678209;CD3E|2.29739670999;PRDM1|2.11403608112;CARMIL2|2.62078680772;PTPRC|2.56685179513	12	160	191	11588
7	3,6,7	cell proliferation involved in kidney development	GO:0072111	1.39e-05	0.000665	4.23	0.13	13.1064	-1.85703	GATA3|2.4966610978;SHH|3.07375036258;BMP7|1024;PDGFB|0.460093825312	4	10	191	11588
7	7	regulation of T cell proliferation	GO:0042129	1.52e-05	0.000718	4.01	0.11	13.1064	-1.85703	CCL26|3.38698124945;BLM|2.62078680772;IGF2|0.476318999022;SHH|3.07375036258;CARD11|2.01391110011;PDCD1LG2|5.77571678209;CD3E|2.29739670999;CARMIL2|2.62078680772;PTPRC|2.56685179513	9	89	191	11588
5	5	exocrine system development	GO:0035272	1.62e-05	0.000759	8.44	0.6	13.1064	-1.85703	EDA|2.75108363628;IGF2|0.476318999022;SHH|3.07375036258;FGFR1|0.460093825312;TFCP2L1|6.8685234915;BMP7|1024;FGF10|1024	7	50	191	11588
5	5	positive chemotaxis	GO:0050918	1.7e-05	0.000784	7.05	0.45	13.1064	-1.85703	CCL26|3.38698124945;ANGPT1|2.01391110011;IL16|2.14354692507;ROBO3|342.509454025;FGF10|1024;PDGFB|0.460093825312	6	34	191	11588
7	6,7	positive regulation of protein kinase B signaling	GO:0051897	2.12e-05	0.000965	5.06	0.23	13.1064	-1.85703	PIK3CG|2.01391110011;GATA3|2.4966610978;HPSE|0.397768241877;ANGPT1|2.01391110011;IGF2|0.476318999022;TNFAIP8L3|1024;TEK|2.09943336725	7	52	191	11588
4	4	negative regulation of kidney development	GO:0090185	3.19e-05	0.00142	4.31	0.14	13.1064	-1.85703	ADIPOQ|2.62078680772;GATA3|2.4966610978;SHH|3.07375036258;BMP7|1024	4	12	191	11588
5	5	negative thymic T cell selection	GO:0045060	3.19e-05	0.00142	1.63	-0.16	13.1064	-1.85703	SHH|3.07375036258;CD3E|2.29739670999;DOCK2|2.36198532286;PTPRC|2.56685179513	4	12	191	11588
7	6,7	salivary gland development	GO:0007431	3.3e-05	0.00145	8.12	0.57	13.1064	-1.85703	EDA|2.75108363628;SHH|3.07375036258;FGFR1|0.460093825312;TFCP2L1|6.8685234915;BMP7|1024;FGF10|1024	6	38	191	11588
5	5	positive regulation of protein metabolic process	GO:0051247	3.79e-05	0.00165	23.18	2.25	13.1064	-1.85703	ADIPOQ|2.62078680772;GPR183|3.07375036258;PIK3CG|2.01391110011;GATA3|2.4966610978;CCL26|3.38698124945;WDFY2|0.479632059663;ANGPT1|2.01391110011;IGF2|0.476318999022;SHH|3.07375036258;IRF4|3.07375036258;TET1|2.14354692507;CARD11|2.01391110011;MMP9|0.392292048948;BRCA1|2.14354692507;FGFR1|0.460093825312;CD3E|2.29739670999;STIL|4.92457765338;FGF23|1024;C6|2.42838976879;PCOLCE2|3.29436406907;LRP4|2.26…	31	874	191	11588
8	4,7,8	regulation of cell proliferation involved in kidney development	GO:1901722	4.3e-05	0.00185	0.34	-0.3	13.1064	-1.85703	GATA3|2.4966610978;BMP7|1024;PDGFB|0.460093825312	3	5	191	11588
2	2	signaling	GO:0023052	5.17e-05	0.0022	64.38	6.85	13.1064	-1.85703	CD226|7.88986163595;ADIPOQ|2.62078680772;GPR183|3.07375036258;PIK3CG|2.01391110011;ARHGEF10|2.41161565538;IL2RB|2.36198532286;GATA3|2.4966610978;ARHGAP15|3.60500185044;IL7R|2.62078680772;LMO3|1024;GPR18|2.02791895958;IQSEC3|2.26576777059;PPP1R1C|2.63901582155;CCL26|3.38698124945;ITGAE|5.24157361543;TLE4|2.53151318794;RHOF|2.15845647301;RIMS2|257.780620815;PPEF2|1024;EDA|2.75108363628;SSTR1|0.4829…	85	3591	191	11588
6	4,5,6	positive regulation of signal transduction	GO:0009967	6.55e-05	0.00276	25.82	2.54	13.1064	-1.85703	CD226|7.88986163595;ADIPOQ|2.62078680772;GPR183|3.07375036258;PIK3CG|2.01391110011;GATA3|2.4966610978;LMO3|1024;CCL26|3.38698124945;EDA|2.75108363628;HPSE|0.397768241877;ANGPT1|2.01391110011;IGF2|0.476318999022;SHH|3.07375036258;CARD11|2.01391110011;MMP9|0.392292048948;FGFR1|0.460093825312;RUNX3|3.20427951036;CD3E|2.29739670999;TNFRSF19|2.14354692507;FGF23|1024;WNT9A|2.07052984768;BMP7|1024;TLR7|…	30	857	191	11588
7	6,7	regulation of I-kappaB kinase/NF-kappaB signaling	GO:0043122	6.71e-05	0.0028	4.62	0.18	13.1064	-1.85703	ADIPOQ|2.62078680772;EDA|2.75108363628;ANGPT1|2.01391110011;CARD11|2.01391110011;TNFRSF19|2.14354692507;NLRX1|0.456915725115;NLRC3|4.16986304336;TLR7|2.28152743174;EEF1D|0.204475514639;RHOH|3.07375036258;IL18R1|2.14354692507	11	160	191	11588
7	6,7	positive regulation of protein modification process	GO:0031401	6.99e-05	0.00288	20.71	1.97	13.1064	-1.85703	ADIPOQ|2.62078680772;GPR183|3.07375036258;PIK3CG|2.01391110011;GATA3|2.4966610978;CCL26|3.38698124945;WDFY2|0.479632059663;ANGPT1|2.01391110011;IGF2|0.476318999022;SHH|3.07375036258;TET1|2.14354692507;MMP9|0.392292048948;BRCA1|2.14354692507;FGFR1|0.460093825312;CD3E|2.29739670999;STIL|4.92457765338;FGF23|1024;LRP4|2.26576777059;CCDC88A|3.09512998708;BMP7|1024;CDC20|5.31474325639;TNFAIP8L3|1024;TE…	25	653	191	11588
7	6,7	positive regulation of interleukin-2 biosynthetic process	GO:0045086	8.5e-05	0.00347	1.15	-0.21	13.1064	-1.85703	IRF4|3.07375036258;CARD11|2.01391110011;CD3E|2.29739670999	3	6	191	11588
3	3	single organism signaling	GO:0044700	8.6e-05	0.00347	63.53	6.75	13.1064	-1.85703	CD226|7.88986163595;ADIPOQ|2.62078680772;GPR183|3.07375036258;PIK3CG|2.01391110011;ARHGEF10|2.41161565538;IL2RB|2.36198532286;GATA3|2.4966610978;ARHGAP15|3.60500185044;IL7R|2.62078680772;LMO3|1024;GPR18|2.02791895958;IQSEC3|2.26576777059;PPP1R1C|2.63901582155;CCL26|3.38698124945;ITGAE|5.24157361543;TLE4|2.53151318794;RHOF|2.15845647301;RIMS2|257.780620815;PPEF2|1024;EDA|2.75108363628;SSTR1|0.4829…	84	3582	191	11588
3	3	cellular response to stimulus	GO:0051716	8.85e-05	0.00354	72.89	7.8	13.1064	-1.85703	CD226|7.88986163595;ADIPOQ|2.62078680772;GPR183|3.07375036258;PIK3CG|2.01391110011;ARHGEF10|2.41161565538;IL2RB|2.36198532286;CSF3R|0.469761374607;GATA3|2.4966610978;ARHGAP15|3.60500185044;IL7R|2.62078680772;LMO3|1024;GPR18|2.02791895958;IQSEC3|2.26576777059;PPP1R1C|2.63901582155;CCL26|3.38698124945;BLM|2.62078680772;ITGAE|5.24157361543;TLE4|2.53151318794;RHOF|2.15845647301;RIMS2|257.780620815;PP…	94	4150	191	11588
7	5,6,7	positive regulation of intracellular signal transduction	GO:1902533	9.17e-05	0.00363	16.42	1.49	13.1064	-1.85703	ADIPOQ|2.62078680772;GPR183|3.07375036258;PIK3CG|2.01391110011;GATA3|2.4966610978;CCL26|3.38698124945;EDA|2.75108363628;HPSE|0.397768241877;ANGPT1|2.01391110011;IGF2|0.476318999022;CARD11|2.01391110011;FGFR1|0.460093825312;CD3E|2.29739670999;TNFRSF19|2.14354692507;FGF23|1024;TLR7|2.28152743174;EEF1D|0.204475514639;TNFAIP8L3|1024;TEK|2.09943336725;FGF10|1024;PDGFB|0.460093825312;IL18R1|2.143546925…	22	545	191	11588
3	3	immune effector process	GO:0002252	0.000109	0.00428	8.97	0.66	13.1064	-1.85703	CD226|7.88986163595;GPR183|3.07375036258;GATA3|2.4966610978;IL7R|2.62078680772;ANGPT1|2.01391110011;IRF4|3.07375036258;FFAR2|0.000776891097417;DOCK2|2.36198532286;NLRX1|0.456915725115;C6|2.42838976879;TLR7|2.28152743174;TEK|2.09943336725;PLCL2|2.21913894414;IL18R1|2.14354692507;PTPRC|2.56685179513	15	295	191	11588
8	7,8	regulation of alpha-beta T cell activation	GO:0046634	0.000128	0.00493	2.4	-0.07	13.1064	-1.85703	GATA3|2.4966610978;BLM|2.62078680772;SHH|3.07375036258;CD3E|2.29739670999;PRDM1|2.11403608112;PTPRC|2.56685179513	6	48	191	11588
6	5,6	I-kappaB kinase/NF-kappaB signaling	GO:0007249	0.000128	0.00493	4.62	0.18	13.1064	-1.85703	ADIPOQ|2.62078680772;EDA|2.75108363628;ANGPT1|2.01391110011;CARD11|2.01391110011;TNFRSF19|2.14354692507;NLRX1|0.456915725115;NLRC3|4.16986304336;TLR7|2.28152743174;EEF1D|0.204475514639;RHOH|3.07375036258;IL18R1|2.14354692507	11	172	191	11588
6	6	negative regulation of apoptotic process	GO:0043066	0.000135	0.00512	14.01	1.22	13.1064	-1.85703	PIK3CG|2.01391110011;IL2RB|2.36198532286;GATA3|2.4966610978;CCL26|3.38698124945;BLM|2.62078680772;MDK|0.176776695297;ANGPT1|2.01391110011;SHH|3.07375036258;FIGNL1|2.7132086549;MMP9|0.392292048948;BRCA1|2.14354692507;STIL|4.92457765338;AAMDC|0.463294030945;PDK4|0.406126198178;WNT9A|2.07052984768;BMP7|1024;TEK|2.09943336725;FGF10|1024;BCL11B|6.02098698964;DAPK1|2.58470566127	20	482	191	11588
3	3	positive regulation of signaling	GO:0023056	0.000144	0.00537	26.25	2.59	13.1064	-1.85703	CD226|7.88986163595;ADIPOQ|2.62078680772;GPR183|3.07375036258;PIK3CG|2.01391110011;GATA3|2.4966610978;LMO3|1024;CCL26|3.38698124945;EDA|2.75108363628;HPSE|0.397768241877;ANGPT1|2.01391110011;IGF2|0.476318999022;SHH|3.07375036258;CARD11|2.01391110011;MMP9|0.392292048948;FGFR1|0.460093825312;RUNX3|3.20427951036;CD3E|2.29739670999;TNFRSF19|2.14354692507;FGF23|1024;CHRNB2|0.366021423986;WNT9A|2.07052…	31	939	191	11588
7	5,6,7	regulation of DNA metabolic process	GO:0051052	0.000144	0.00537	10.74	0.86	13.1064	-1.85703	ADIPOQ|2.62078680772;GATA3|2.4966610978;BLM|2.62078680772;TET1|2.14354692507;FIGNL1|2.7132086549;BRCA1|2.14354692507;FGFR1|0.460093825312;DNA2|6.49801917085;CCDC88A|3.09512998708;FGF10|1024;PDGFB|0.460093825312;PIF1|1024;PTPRC|2.56685179513	13	236	191	11588
5	5	regulation of glomerulus development	GO:0090192	0.000147	0.00543	0.34	-0.3	13.1064	-1.85703	ADIPOQ|2.62078680772;BMP7|1024;PDGFB|0.460093825312	3	7	191	11588
6	5,6	positive regulation of cellular protein metabolic process	GO:0032270	0.000149	0.00546	22.03	2.12	13.1064	-1.85703	ADIPOQ|2.62078680772;GPR183|3.07375036258;PIK3CG|2.01391110011;GATA3|2.4966610978;CCL26|3.38698124945;WDFY2|0.479632059663;ANGPT1|2.01391110011;IGF2|0.476318999022;SHH|3.07375036258;TET1|2.14354692507;MMP9|0.392292048948;BRCA1|2.14354692507;FGFR1|0.460093825312;CD3E|2.29739670999;STIL|4.92457765338;FGF23|1024;C6|2.42838976879;PCOLCE2|3.29436406907;LRP4|2.26576777059;CCDC88A|3.09512998708;BMP7|102…	28	811	191	11588
6	5,6	regulation of intracellular signal transduction	GO:1902531	0.000152	0.00551	28.47	2.84	13.1064	-1.85703	ADIPOQ|2.62078680772;GPR183|3.07375036258;PIK3CG|2.01391110011;ARHGEF10|2.41161565538;GATA3|2.4966610978;LMO3|1024;IQSEC3|2.26576777059;CCL26|3.38698124945;PPEF2|1024;EDA|2.75108363628;HPSE|0.397768241877;ANGPT1|2.01391110011;IGF2|0.476318999022;FIGNL1|2.7132086549;CARD11|2.01391110011;MMP9|0.392292048948;FGFR1|0.460093825312;CD3E|2.29739670999;TNFRSF19|2.14354692507;FGF23|1024;NLRX1|0.4569157251…	32	986	191	11588
5	5	regulation of interleukin-2 production	GO:0032663	0.000162	0.00576	1.97	-0.12	13.1064	-1.85703	GATA3|2.4966610978;IRF4|3.07375036258;CARD11|2.01391110011;CD3E|2.29739670999;CARMIL2|2.62078680772	5	32	191	11588
5	5	positive regulation of interferon-gamma production	GO:0032729	0.000162	0.00576	2.24	-0.09	13.1064	-1.85703	CD3E|2.29739670999;TLR7|2.28152743174;CARMIL2|2.62078680772;TXK|5.85634278378;IL18R1|2.14354692507	5	32	191	11588
5	5	negative regulation of programmed cell death	GO:0043069	0.000172	0.00605	14.01	1.22	13.1064	-1.85703	PIK3CG|2.01391110011;IL2RB|2.36198532286;GATA3|2.4966610978;CCL26|3.38698124945;BLM|2.62078680772;MDK|0.176776695297;ANGPT1|2.01391110011;SHH|3.07375036258;FIGNL1|2.7132086549;MMP9|0.392292048948;BRCA1|2.14354692507;STIL|4.92457765338;AAMDC|0.463294030945;PDK4|0.406126198178;WNT9A|2.07052984768;BMP7|1024;TEK|2.09943336725;FGF10|1024;BCL11B|6.02098698964;DAPK1|2.58470566127	20	491	191	11588
2	2	positive regulation of biological process	GO:0048518	0.000173	0.00605	56.35	5.95	13.1064	-1.85703	CD226|7.88986163595;ADIPOQ|2.62078680772;GPR183|3.07375036258;PIK3CG|2.01391110011;ARHGEF10|2.41161565538;GATA3|2.4966610978;ARHGAP15|3.60500185044;IL7R|2.62078680772;LMO3|1024;IQSEC3|2.26576777059;SOX18|0.482968164462;HNMT|4.89056111077;CCL26|3.38698124945;BLM|2.62078680772;WDFY2|0.479632059663;MDK|0.176776695297;RIMS2|257.780620815;EDA|2.75108363628;ZNF462|2.46228882669;HPSE|0.397768241877;NFAT…	80	3426	191	11588
4	4	interleukin-4 production	GO:0032633	0.000183	0.00626	1.71	-0.15	13.1064	-1.85703	GATA3|2.4966610978;IRF4|3.07375036258;ITK|2.88785839104;CD3E|2.29739670999	4	18	191	11588
3	3	cell communication	GO:0007154	0.000184	0.00626	64.17	6.82	13.1064	-1.85703	CD226|7.88986163595;ADIPOQ|2.62078680772;GPR183|3.07375036258;PIK3CG|2.01391110011;ARHGEF10|2.41161565538;IL2RB|2.36198532286;GATA3|2.4966610978;ARHGAP15|3.60500185044;IL7R|2.62078680772;LMO3|1024;GPR18|2.02791895958;IQSEC3|2.26576777059;PPP1R1C|2.63901582155;CCL26|3.38698124945;ITGAE|5.24157361543;TLE4|2.53151318794;RHOF|2.15845647301;RIMS2|257.780620815;PPEF2|1024;EDA|2.75108363628;SSTR1|0.4829…	85	3711	191	11588
4	4	positive regulation of cell communication	GO:0010647	0.000184	0.00626	26.25	2.59	13.1064	-1.85703	CD226|7.88986163595;ADIPOQ|2.62078680772;GPR183|3.07375036258;PIK3CG|2.01391110011;GATA3|2.4966610978;LMO3|1024;CCL26|3.38698124945;EDA|2.75108363628;HPSE|0.397768241877;ANGPT1|2.01391110011;IGF2|0.476318999022;SHH|3.07375036258;CARD11|2.01391110011;MMP9|0.392292048948;FGFR1|0.460093825312;RUNX3|3.20427951036;CD3E|2.29739670999;TNFRSF19|2.14354692507;FGF23|1024;CHRNB2|0.366021423986;WNT9A|2.07052…	31	952	191	11588
3	3	response to external stimulus	GO:0009605	0.000188	0.00634	27.4	2.72	13.1064	-1.85703	ADIPOQ|2.62078680772;GPR183|3.07375036258;CSF3R|0.469761374607;GATA3|2.4966610978;GPR18|2.02791895958;CCL26|3.38698124945;HPSE|0.397768241877;ZNF593|0.226879788829;ANGPT1|2.01391110011;SHH|3.07375036258;IRF4|3.07375036258;FABP4|0.217637640824;FFAR2|0.000776891097417;WIPF1|2.08493152168;FGFR1|0.460093825312;RUNX3|3.20427951036;DOCK2|2.36198532286;NT5E|2.46228882669;NLRX1|0.456915725115;C6|2.428389…	35	1133	191	11588
7	6,7	metanephros development	GO:0001656	0.000193	0.00638	8.45	0.6	13.1064	-1.85703	ADIPOQ|2.62078680772;GATA3|2.4966610978;SHH|3.07375036258;BMP7|1024;FGF10|1024;ID3|0.163799175482;PDGFB|0.460093825312	7	73	191	11588
6	4,6	positive regulation of epithelial cell migration	GO:0010634	0.000193	0.00638	1.08	-0.22	13.1064	-1.85703	GATA3|2.4966610978;ANGPT1|2.01391110011;MMP9|0.392292048948;FGFR1|0.460093825312;TEK|2.09943336725;FGF10|1024;PDGFB|0.460093825312	7	73	191	11588
4	4	adaptive immune response	GO:0002250	0.000207	0.00679	4.53	0.17	13.1064	-1.85703	CD226|7.88986163595;GPR183|3.07375036258;GATA3|2.4966610978;IL7R|2.62078680772;IRF4|3.07375036258;ITK|2.88785839104;JCHAIN|4.37717480504;IL18R1|2.14354692507;PTPRC|2.56685179513	9	124	191	11588
3	3	regulation of multicellular organismal process	GO:0051239	0.000209	0.00681	36.09	3.69	13.1064	-1.85703	ADIPOQ|2.62078680772;GPR183|3.07375036258;CSF3R|0.469761374607;GATA3|2.4966610978;IL7R|2.62078680772;GPR18|2.02791895958;RIMS2|257.780620815;LAMA4|2.04202425141;HPSE|0.397768241877;ANGPT1|2.01391110011;SHH|3.07375036258;IRF4|3.07375036258;CARD11|2.01391110011;CHRM3|272.478766708;FFAR2|0.000776891097417;PDCD1LG2|5.77571678209;MMP9|0.392292048948;BRCA1|2.14354692507;FGFR1|0.460093825312;CD3E|2.2973…	46	1661	191	11588
6	6	B cell proliferation	GO:0042100	0.000224	0.00717	2.32	-0.08	13.1064	-1.85703	GPR183|3.07375036258;IL7R|2.62078680772;CARD11|2.01391110011;CHRNB2|0.366021423986;PRDM1|2.11403608112;PLCL2|2.21913894414	6	53	191	11588
5	4,5	intracellular signal transduction	GO:0035556	0.000224	0.00717	35.64	3.64	13.1064	-1.85703	ADIPOQ|2.62078680772;GPR183|3.07375036258;PIK3CG|2.01391110011;ARHGEF10|2.41161565538;GATA3|2.4966610978;LMO3|1024;IQSEC3|2.26576777059;CCL26|3.38698124945;RHOF|2.15845647301;RIMS2|257.780620815;PPEF2|1024;EDA|2.75108363628;HPSE|0.397768241877;NFATC1|2.75108363628;ANGPT1|2.01391110011;IGF2|0.476318999022;SHH|3.07375036258;FIGNL1|2.7132086549;ITK|2.88785839104;CARD11|2.01391110011;MMP9|0.392292048…	45	1617	191	11588
8	6,7,8	salivary gland morphogenesis	GO:0007435	0.000251	0.0079	7.28	0.47	13.1064	-1.85703	EDA|2.75108363628;SHH|3.07375036258;FGFR1|0.460093825312;BMP7|1024;FGF10|1024	5	35	191	11588
5	5	regulation of kidney development	GO:0090183	0.000251	0.0079	4.65	0.18	13.1064	-1.85703	ADIPOQ|2.62078680772;GATA3|2.4966610978;SHH|3.07375036258;BMP7|1024;PDGFB|0.460093825312	5	35	191	11588
5	4,5	regulation of signal transduction	GO:0009966	0.000257	0.00805	37.43	3.84	13.1064	-1.85703	CD226|7.88986163595;ADIPOQ|2.62078680772;GPR183|3.07375036258;PIK3CG|2.01391110011;ARHGEF10|2.41161565538;GATA3|2.4966610978;LMO3|1024;IQSEC3|2.26576777059;CCL26|3.38698124945;PPEF2|1024;EDA|2.75108363628;HPSE|0.397768241877;ANGPT1|2.01391110011;IGF2|0.476318999022;SHH|3.07375036258;IRF4|3.07375036258;FIGNL1|2.7132086549;CARD11|2.01391110011;MMP9|0.392292048948;BRCA1|2.14354692507;FGFR1|0.4600938…	46	1676	191	11588
7	7	regulation of T cell differentiation	GO:0045580	0.000269	0.00812	2.76	-0.03	13.1064	-1.85703	GATA3|2.4966610978;IL7R|2.62078680772;SHH|3.07375036258;CARD11|2.01391110011;PRDM1|2.11403608112;CARMIL2|2.62078680772;PTPRC|2.56685179513	7	77	191	11588
3	3	positive regulation of multicellular organismal process	GO:0051240	0.000269	0.00812	23.65	2.3	13.1064	-1.85703	ADIPOQ|2.62078680772;GATA3|2.4966610978;IL7R|2.62078680772;RIMS2|257.780620815;HPSE|0.397768241877;ANGPT1|2.01391110011;SHH|3.07375036258;IRF4|3.07375036258;CARD11|2.01391110011;CHRM3|272.478766708;FFAR2|0.000776891097417;MMP9|0.392292048948;BRCA1|2.14354692507;FGFR1|0.460093825312;CD3E|2.29739670999;NLRX1|0.456915725115;C6|2.42838976879;PRDM1|2.11403608112;BMP7|1024;BMP1|0.496546247719;TLR7|2.28…	29	884	191	11588
8	6,7,8	parathyroid hormone secretion	GO:0035898	0.00027	0.00812	-0.06	-0.35	13.1064	-1.85703	GATA3|2.4966610978;FGFR1|0.460093825312	2	2	191	11588
8	4,7,8	kidney mesenchymal cell proliferation	GO:0072135	0.00027	0.00812	3.5	0.05	13.1064	-1.85703	SHH|3.07375036258;BMP7|1024	2	2	191	11588
9	5,8,9	metanephric mesenchymal cell proliferation involved in metanephros development	GO:0072136	0.00027	0.00812	3.5	0.05	13.1064	-1.85703	SHH|3.07375036258;BMP7|1024	2	2	191	11588
8	6,7,8	positive regulation of lymphocyte differentiation	GO:0045621	0.000275	0.00819	2.46	-0.07	13.1064	-1.85703	GATA3|2.4966610978;IL7R|2.62078680772;SHH|3.07375036258;PRDM1|2.11403608112;CARMIL2|2.62078680772;PTPRC|2.56685179513	6	55	191	11588
4	4	interleukin-2 production	GO:0032623	0.000328	0.0097	1.97	-0.12	13.1064	-1.85703	GATA3|2.4966610978;IRF4|3.07375036258;CARD11|2.01391110011;CD3E|2.29739670999;CARMIL2|2.62078680772	5	37	191	11588
4	4	cellular response to chemical stimulus	GO:0070887	0.000338	0.00988	35.72	3.65	13.1064	-1.85703	ADIPOQ|2.62078680772;GPR183|3.07375036258;PIK3CG|2.01391110011;IL2RB|2.36198532286;CSF3R|0.469761374607;GATA3|2.4966610978;IL7R|2.62078680772;LMO3|1024;GPR18|2.02791895958;CCL26|3.38698124945;BLM|2.62078680772;SSTR1|0.482968164462;PLA2G4F|0.00421573529885;ANGPT1|2.01391110011;IGF2|0.476318999022;SHH|3.07375036258;FABP4|0.217637640824;HAS2|2.56685179513;CHRM4|0.341510064189;CHRM3|272.478766708;FFA…	40	1404	191	11588
7	7	alpha-beta T cell proliferation	GO:0046633	0.000344	0.00988	1.56	-0.17	13.1064	-1.85703	BLM|2.62078680772;CD3E|2.29739670999;DOCK2|2.36198532286;PTPRC|2.56685179513	4	21	191	11588
5	5	positive regulation of interleukin-2 production	GO:0032743	0.000344	0.00988	1.57	-0.16	13.1064	-1.85703	IRF4|3.07375036258;CARD11|2.01391110011;CD3E|2.29739670999;CARMIL2|2.62078680772	4	21	191	11588
6	6	regulation of interleukin-2 biosynthetic process	GO:0045076	0.000344	0.00988	1.15	-0.21	13.1064	-1.85703	IRF4|3.07375036258;CARD11|2.01391110011;CD3E|2.29739670999	3	9	191	11588
8	7,8	positive regulation of protein phosphorylation	GO:0001934	0.000357	0.0101	18.44	1.72	13.1064	-1.85703	ADIPOQ|2.62078680772;GPR183|3.07375036258;PIK3CG|2.01391110011;CCL26|3.38698124945;WDFY2|0.479632059663;ANGPT1|2.01391110011;IGF2|0.476318999022;MMP9|0.392292048948;FGFR1|0.460093825312;CD3E|2.29739670999;STIL|4.92457765338;FGF23|1024;LRP4|2.26576777059;CCDC88A|3.09512998708;BMP7|1024;TNFAIP8L3|1024;TEK|2.09943336725;FGF10|1024;PDGFB|0.460093825312;PTPRC|2.56685179513	20	519	191	11588
6	5,6	protein kinase B signaling	GO:0043491	0.000358	0.0101	5.59	0.28	13.1064	-1.85703	PIK3CG|2.01391110011;GATA3|2.4966610978;CCL26|3.38698124945;HPSE|0.397768241877;ANGPT1|2.01391110011;IGF2|0.476318999022;TNFAIP8L3|1024;TEK|2.09943336725	8	106	191	11588
5	4,5	innate immune response	GO:0045087	0.000383	0.0108	8.19	0.57	13.1064	-1.85703	CD226|7.88986163595;CCL26|3.38698124945;IRF4|3.07375036258;CYBB|2.15845647301;FFAR2|0.000776891097417;SHMT2|0.486327473706;NLRX1|0.456915725115;JCHAIN|4.37717480504;TLR7|2.28152743174;TXK|5.85634278378;DAPK1|2.58470566127	11	195	191	11588
4	4	negative regulation of cell death	GO:0060548	0.000424	0.0118	14.01	1.22	13.1064	-1.85703	PIK3CG|2.01391110011;IL2RB|2.36198532286;GATA3|2.4966610978;CCL26|3.38698124945;BLM|2.62078680772;MDK|0.176776695297;ANGPT1|2.01391110011;SHH|3.07375036258;FIGNL1|2.7132086549;MMP9|0.392292048948;BRCA1|2.14354692507;STIL|4.92457765338;AAMDC|0.463294030945;PDK4|0.406126198178;WNT9A|2.07052984768;BMP7|1024;TEK|2.09943336725;FGF10|1024;BCL11B|6.02098698964;DAPK1|2.58470566127	20	526	191	11588
3	3	response to chemical	GO:0042221	0.000428	0.0119	42.91	4.45	13.1064	-1.85703	ADIPOQ|2.62078680772;GPR183|3.07375036258;PIK3CG|2.01391110011;IL2RB|2.36198532286;CSF3R|0.469761374607;GATA3|2.4966610978;IL7R|2.62078680772;LMO3|1024;GPR18|2.02791895958;CCL26|3.38698124945;BLM|2.62078680772;SSTR1|0.482968164462;PLA2G4F|0.00421573529885;GSS|0.423372656181;ATP7B|2.47941539988;ANGPT1|2.01391110011;IGF2|0.476318999022;SHH|3.07375036258;FABP4|0.217637640824;HAS2|2.56685179513;PRDX6…	51	1965	191	11588
3	3	regulation of signaling	GO:0023051	0.000451	0.0124	41.7	4.31	13.1064	-1.85703	CD226|7.88986163595;ADIPOQ|2.62078680772;GPR183|3.07375036258;PIK3CG|2.01391110011;ARHGEF10|2.41161565538;GATA3|2.4966610978;LMO3|1024;IQSEC3|2.26576777059;CCL26|3.38698124945;PPEF2|1024;EDA|2.75108363628;HPSE|0.397768241877;ANGPT1|2.01391110011;IGF2|0.476318999022;SHH|3.07375036258;IRF4|3.07375036258;FIGNL1|2.7132086549;CARD11|2.01391110011;FFAR2|0.000776891097417;MMP9|0.392292048948;BRCA1|2.143…	49	1868	191	11588
3	3	negative regulation of immune system process	GO:0002683	0.000478	0.0131	4.86	0.2	13.1064	-1.85703	ADIPOQ|2.62078680772;IL7R|2.62078680772;GPR18|2.02791895958;ANGPT1|2.01391110011;SHH|3.07375036258;IRF4|3.07375036258;PDCD1LG2|5.77571678209;GPR171|2.04202425141;NLRX1|0.456915725115;PRDM1|2.11403608112;UBASH3A|2.28152743174;PLCL2|2.21913894414	12	233	191	11588
7	5,6,7	prostatic bud formation	GO:0060513	0.000486	0.0132	6.51	0.39	13.1064	-1.85703	SHH|3.07375036258;BMP7|1024;FGF10|1024	3	10	191	11588
6	4,6	positive regulation of kidney development	GO:0090184	0.000495	0.0133	1.64	-0.16	13.1064	-1.85703	ADIPOQ|2.62078680772;GATA3|2.4966610978;SHH|3.07375036258;PDGFB|0.460093825312	4	23	191	11588
3	3	cellular developmental process	GO:0048869	0.000504	0.0135	47.88	5	13.1064	-1.85703	ADIPOQ|2.62078680772;GPR183|3.07375036258;ARHGEF10|2.41161565538;CSF3R|0.469761374607;GATA3|2.4966610978;PTER|0.469761374607;ARHGAP15|3.60500185044;IL7R|2.62078680772;LMO3|1024;GPR18|2.02791895958;SOX18|0.482968164462;BLM|2.62078680772;WDFY2|0.479632059663;RIMS2|257.780620815;LAMA4|2.04202425141;ZFYVE27|0.476318999022;IGF2|0.476318999022;SHH|3.07375036258;IRF4|3.07375036258;THEMIS|7.5684611738;FA…	60	2445	191	11588
9	5,7,8,9	branching involved in salivary gland morphogenesis	GO:0060445	0.000587	0.0156	6.85	0.42	13.1064	-1.85703	SHH|3.07375036258;FGFR1|0.460093825312;BMP7|1024;FGF10|1024	4	24	191	11588
5	5	fat cell differentiation	GO:0045444	0.000594	0.0156	4.43	0.15	13.1064	-1.85703	ADIPOQ|2.62078680772;GATA3|2.4966610978;LMO3|1024;WDFY2|0.479632059663;LAMA4|2.04202425141;FABP4|0.217637640824;FFAR2|0.000776891097417;AAMDC|0.463294030945;FGF10|1024	9	143	191	11588
7	5,6,7	thymus development	GO:0048538	0.000599	0.0156	5.09	0.23	13.1064	-1.85703	GATA3|2.4966610978;SHH|3.07375036258;CARMIL2|2.62078680772;FGF10|1024;BCL11B|6.02098698964	5	42	191	11588
4	4	regulation of cell communication	GO:0010646	0.000608	0.0156	42.34	4.39	13.1064	-1.85703	CD226|7.88986163595;ADIPOQ|2.62078680772;GPR183|3.07375036258;PIK3CG|2.01391110011;ARHGEF10|2.41161565538;GATA3|2.4966610978;LMO3|1024;IQSEC3|2.26576777059;CCL26|3.38698124945;PPEF2|1024;EDA|2.75108363628;HPSE|0.397768241877;ZNF593|0.226879788829;ANGPT1|2.01391110011;IGF2|0.476318999022;SHH|3.07375036258;IRF4|3.07375036258;FIGNL1|2.7132086549;CARD11|2.01391110011;FFAR2|0.000776891097417;MMP9|0.39…	50	1943	191	11588
6	6	cellular response to cytokine stimulus	GO:0071345	0.00061	0.0156	5.69	0.3	13.1064	-1.85703	ADIPOQ|2.62078680772;IL2RB|2.36198532286;GATA3|2.4966610978;IL7R|2.62078680772;CCL26|3.38698124945;ANGPT1|2.01391110011;FABP4|0.217637640824;HAS2|2.56685179513;BRCA1|2.14354692507;TXK|5.85634278378;DAPK1|2.58470566127;PDGFB|0.460093825312;IL18R1|2.14354692507	13	274	191	11588
3	3	single-organism cellular process	GO:0044763	0.000615	0.0156	109.28	11.86	13.1064	-1.85703	PCSK6|0.417543959714;CD226|7.88986163595;PMM1|0.447512535464;ADIPOQ|2.62078680772;GPR183|3.07375036258;PIK3CG|2.01391110011;ARHGEF10|2.41161565538;IL2RB|2.36198532286;CSF3R|0.469761374607;GATA3|2.4966610978;PTER|0.469761374607;ARHGAP15|3.60500185044;IL7R|2.62078680772;LMO3|1024;MMP13|3.27160823423;GPR18|2.02791895958;IQSEC3|2.26576777059;SOX18|0.482968164462;PPP1R1C|2.63901582155;TTR|2.6390158215…	151	7921	191	11588
8	7,8	regulation of protein phosphorylation	GO:0001932	0.000626	0.0156	26.24	2.59	13.1064	-1.85703	ADIPOQ|2.62078680772;GPR183|3.07375036258;PIK3CG|2.01391110011;LMO3|1024;CCL26|3.38698124945;BLM|2.62078680772;WDFY2|0.479632059663;PPEF2|1024;ANGPT1|2.01391110011;IGF2|0.476318999022;FABP4|0.217637640824;MMP9|0.392292048948;FGFR1|0.460093825312;CD3E|2.29739670999;STIL|4.92457765338;FGF23|1024;LRP4|2.26576777059;CCDC88A|3.09512998708;BMP7|1024;TLR7|2.28152743174;TNFAIP8L3|1024;TEK|2.09943336725;F…	26	797	191	11588
5	5	response to cytokine	GO:0034097	0.000637	0.0156	6.01	0.33	13.1064	-1.85703	ADIPOQ|2.62078680772;IL2RB|2.36198532286;GATA3|2.4966610978;IL7R|2.62078680772;CCL26|3.38698124945;ANGPT1|2.01391110011;FABP4|0.217637640824;HAS2|2.56685179513;BRCA1|2.14354692507;SHMT2|0.486327473706;TXK|5.85634278378;DAPK1|2.58470566127;PDGFB|0.460093825312;IL18R1|2.14354692507	14	311	191	11588
8	7,8	positive regulation of phosphorylation	GO:0042327	0.000648	0.0156	18.44	1.72	13.1064	-1.85703	ADIPOQ|2.62078680772;GPR183|3.07375036258;PIK3CG|2.01391110011;CCL26|3.38698124945;WDFY2|0.479632059663;ANGPT1|2.01391110011;IGF2|0.476318999022;MMP9|0.392292048948;FGFR1|0.460093825312;CD3E|2.29739670999;STIL|4.92457765338;FGF23|1024;LRP4|2.26576777059;CCDC88A|3.09512998708;BMP7|1024;TNFAIP8L3|1024;TEK|2.09943336725;FGF10|1024;PDGFB|0.460093825312;PTPRC|2.56685179513	20	544	191	11588
7	6,7	regulation of protein kinase B signaling	GO:0051896	0.000653	0.0156	5.06	0.23	13.1064	-1.85703	PIK3CG|2.01391110011;GATA3|2.4966610978;HPSE|0.397768241877;ANGPT1|2.01391110011;IGF2|0.476318999022;TNFAIP8L3|1024;TEK|2.09943336725	7	89	191	11588
4	4	negative regulation of cytokine production	GO:0001818	0.000655	0.0156	3.49	0.05	13.1064	-1.85703	ADIPOQ|2.62078680772;GATA3|2.4966610978;GPR18|2.02791895958;ANGPT1|2.01391110011;PDCD1LG2|5.77571678209;FGFR1|0.460093825312;NLRX1|0.456915725115;NLRC3|4.16986304336	8	116	191	11588
4	4	cell differentiation	GO:0030154	0.000657	0.0156	42.98	4.46	13.1064	-1.85703	ADIPOQ|2.62078680772;GPR183|3.07375036258;ARHGEF10|2.41161565538;CSF3R|0.469761374607;GATA3|2.4966610978;PTER|0.469761374607;IL7R|2.62078680772;LMO3|1024;GPR18|2.02791895958;SOX18|0.482968164462;BLM|2.62078680772;WDFY2|0.479632059663;RIMS2|257.780620815;LAMA4|2.04202425141;ZFYVE27|0.476318999022;IGF2|0.476318999022;SHH|3.07375036258;IRF4|3.07375036258;THEMIS|7.5684611738;FABP4|0.217637640824;HAS2…	55	2207	191	11588
6	5,6	positive regulation of interleukin-4 production	GO:0032753	0.00066	0.0156	1.25	-0.2	13.1064	-1.85703	GATA3|2.4966610978;IRF4|3.07375036258;CD3E|2.29739670999	3	11	191	11588
6	6	cellular response to acetylcholine	GO:1905145	0.00066	0.0156	-2.44	-0.61	13.1064	-1.85703	CHRM4|0.341510064189;CHRM3|272.478766708;CHRNB2|0.366021423986	3	11	191	11588
5	4,5	postsynaptic signal transduction	GO:0098926	0.00066	0.0156	-2.44	-0.61	13.1064	-1.85703	CHRM4|0.341510064189;CHRM3|272.478766708;CHRNB2|0.366021423986	3	11	191	11588
5	5	response to acetylcholine	GO:1905144	0.00066	0.0156	-2.44	-0.61	13.1064	-1.85703	CHRM4|0.341510064189;CHRM3|272.478766708;CHRNB2|0.366021423986	3	11	191	11588
6	5,6	acetylcholine receptor signaling pathway	GO:0095500	0.00066	0.0156	-2.44	-0.61	13.1064	-1.85703	CHRM4|0.341510064189;CHRM3|272.478766708;CHRNB2|0.366021423986	3	11	191	11588
5	5	interleukin-2 biosynthetic process	GO:0042094	0.00066	0.0156	1.15	-0.21	13.1064	-1.85703	IRF4|3.07375036258;CARD11|2.01391110011;CD3E|2.29739670999	3	11	191	11588
5	4,5	signal transduction involved in cellular response to ammonium ion	GO:1903831	0.00066	0.0156	-2.44	-0.61	13.1064	-1.85703	CHRM4|0.341510064189;CHRM3|272.478766708;CHRNB2|0.366021423986	3	11	191	11588
2	2	locomotion	GO:0040011	0.000671	0.0158	24.53	2.4	13.1064	-1.85703	ADIPOQ|2.62078680772;GPR183|3.07375036258;CSF3R|0.469761374607;GATA3|2.4966610978;GPR18|2.02791895958;SOX18|0.482968164462;CCL26|3.38698124945;LAMA4|2.04202425141;ANGPT1|2.01391110011;SHH|3.07375036258;HAS2|2.56685179513;SORBS2|2.26576777059;CHRM4|0.341510064189;FFAR2|0.000776891097417;MMP9|0.392292048948;FUT8|2.32946717294;FGFR1|0.460093825312;RUNX3|3.20427951036;DOCK2|2.36198532286;IL16|2.14354…	30	980	191	11588
4	4	regulation of chemotaxis	GO:0050920	0.000698	0.0163	5.34	0.26	13.1064	-1.85703	GPR183|3.07375036258;GPR18|2.02791895958;CCL26|3.38698124945;FGFR1|0.460093825312;IL16|2.14354692507;FGF10|1024;PDGFB|0.460093825312	7	90	191	11588
7	6,7	regulation of protein modification process	GO:0031399	0.000739	0.0171	29.14	2.91	13.1064	-1.85703	ADIPOQ|2.62078680772;GPR183|3.07375036258;PIK3CG|2.01391110011;GATA3|2.4966610978;LMO3|1024;CCL26|3.38698124945;BLM|2.62078680772;WDFY2|0.479632059663;PPEF2|1024;ANGPT1|2.01391110011;IGF2|0.476318999022;SHH|3.07375036258;FABP4|0.217637640824;TET1|2.14354692507;MMP9|0.392292048948;BRCA1|2.14354692507;FGFR1|0.460093825312;CD3E|2.29739670999;STIL|4.92457765338;FGF23|1024;LRP4|2.26576777059;NLRC3|4.1…	32	1078	191	11588
8	5,7,8	positive regulation of endothelial cell migration	GO:0010595	0.000744	0.0171	0.67	-0.26	13.1064	-1.85703	GATA3|2.4966610978;ANGPT1|2.01391110011;FGFR1|0.460093825312;TEK|2.09943336725;PDGFB|0.460093825312	5	44	191	11588
8	8	peptidyl-tyrosine phosphorylation	GO:0018108	0.000747	0.0171	7.81	0.53	13.1064	-1.85703	TTK|4.11245530662;CCL26|3.38698124945;ANGPT1|2.01391110011;ITK|2.88785839104;FGFR1|0.460093825312;CD3E|2.29739670999;LRP4|2.26576777059;TEK|2.09943336725;FGF10|1024;TXK|5.85634278378;PDGFB|0.460093825312;PTPRC|2.56685179513	12	245	191	11588
8	7,8	regulation of ERK1 and ERK2 cascade	GO:0070372	0.000799	0.0173	13.91	1.21	13.1064	-1.85703	ADIPOQ|2.62078680772;GPR183|3.07375036258;LMO3|1024;ANGPT1|2.01391110011;FGF23|1024;TNFAIP8L3|1024;TEK|2.09943336725;FGF10|1024;PDGFB|0.460093825312	9	149	191	11588
5	3,4,5	positive regulation of cell proliferation	GO:0008284	0.000799	0.0173	10.17	0.8	13.1064	-1.85703	GPR183|3.07375036258;CCL26|3.38698124945;BLM|2.62078680772;HPSE|0.397768241877;IGF2|0.476318999022;SHH|3.07375036258;HAS2|2.56685179513;TET1|2.14354692507;CARD11|2.01391110011;PDCD1LG2|5.77571678209;MMP9|0.392292048948;FGFR1|0.460093825312;CD3E|2.29739670999;CHRNB2|0.366021423986;CARMIL2|2.62078680772;FGF10|1024;PDGFB|0.460093825312;PTPRC|2.56685179513	18	472	191	11588
7	7	metanephric mesenchymal cell migration	GO:0035789	0.000802	0.0173	-0.08	-0.35	13.1064	-1.85703	ADIPOQ|2.62078680772;PDGFB|0.460093825312	2	3	191	11588
8	4,7,8	glomerular mesangial cell proliferation	GO:0072110	0.000802	0.0173	-2.67	-0.64	13.1064	-1.85703	BMP7|1024;PDGFB|0.460093825312	2	3	191	11588
6	6	regulation of metanephric mesenchymal cell migration	GO:2000589	0.000802	0.0173	-0.08	-0.35	13.1064	-1.85703	ADIPOQ|2.62078680772;PDGFB|0.460093825312	2	3	191	11588
5	5	cell migration involved in kidney development	GO:0035787	0.000802	0.0173	-0.08	-0.35	13.1064	-1.85703	ADIPOQ|2.62078680772;PDGFB|0.460093825312	2	3	191	11588
9	5,8,9	regulation of glomerular mesangial cell proliferation	GO:0072124	0.000802	0.0173	-2.67	-0.64	13.1064	-1.85703	BMP7|1024;PDGFB|0.460093825312	2	3	191	11588
10	6,7,8,9,10	bud outgrowth involved in lung branching	GO:0060447	0.000802	0.0173	3.5	0.05	13.1064	-1.85703	SHH|3.07375036258;FGF10|1024	2	3	191	11588
6	6	cell migration involved in metanephros development	GO:0035788	0.000802	0.0173	-0.08	-0.35	13.1064	-1.85703	ADIPOQ|2.62078680772;PDGFB|0.460093825312	2	3	191	11588
8	7,8	Tie signaling pathway	GO:0048014	0.000802	0.0173	0.63	-0.27	13.1064	-1.85703	ANGPT1|2.01391110011;TEK|2.09943336725	2	3	191	11588
8	8	peptidyl-tyrosine modification	GO:0018212	0.000802	0.0173	7.81	0.53	13.1064	-1.85703	TTK|4.11245530662;CCL26|3.38698124945;ANGPT1|2.01391110011;ITK|2.88785839104;FGFR1|0.460093825312;CD3E|2.29739670999;LRP4|2.26576777059;TEK|2.09943336725;FGF10|1024;TXK|5.85634278378;PDGFB|0.460093825312;PTPRC|2.56685179513	12	247	191	11588
3	3	muscle cell proliferation	GO:0033002	0.000849	0.0181	1.08	-0.22	13.1064	-1.85703	ADIPOQ|2.62078680772;CCL26|3.38698124945;ANGPT1|2.01391110011;SHH|3.07375036258;MMP9|0.392292048948;FGFR1|0.460093825312;PDGFB|0.460093825312	7	93	191	11588
7	7	positive regulation of NF-kappaB import into nucleus	GO:0042346	0.000869	0.0181	1.13	-0.21	13.1064	-1.85703	EDA|2.75108363628;TLR7|2.28152743174;IL18R1|2.14354692507	3	12	191	11588
4	4	collagen catabolic process	GO:0030574	0.000869	0.0181	-0.51	-0.4	13.1064	-1.85703	MMP13|3.27160823423;MMP9|0.392292048948;MRC2|0.5	3	12	191	11588
5	5	glomerulus vasculature development	GO:0072012	0.000869	0.0181	0.34	-0.3	13.1064	-1.85703	ANGPT1|2.01391110011;BMP7|1024;PDGFB|0.460093825312	3	12	191	11588
5	5	positive thymic T cell selection	GO:0045059	0.000869	0.0181	1.27	-0.2	13.1064	-1.85703	SHH|3.07375036258;DOCK2|2.36198532286;PTPRC|2.56685179513	3	12	191	11588
7	5,6,7	lateral sprouting from an epithelium	GO:0060601	0.000869	0.0181	6.51	0.39	13.1064	-1.85703	SHH|3.07375036258;BMP7|1024;FGF10|1024	3	12	191	11588
4	4	regulation of response to external stimulus	GO:0032101	0.000881	0.0183	13.03	1.12	13.1064	-1.85703	ADIPOQ|2.62078680772;GPR183|3.07375036258;GATA3|2.4966610978;GPR18|2.02791895958;CCL26|3.38698124945;HPSE|0.397768241877;ZNF593|0.226879788829;FABP4|0.217637640824;FFAR2|0.000776891097417;FGFR1|0.460093825312;NT5E|2.46228882669;NLRX1|0.456915725115;C6|2.42838976879;IL16|2.14354692507;NLRC3|4.16986304336;PRDM1|2.11403608112;FGF10|1024;PDGFB|0.460093825312	18	476	191	11588
9	5,6,9	axon guidance	GO:0007411	0.000913	0.0188	10.8	0.87	13.1064	-1.85703	GATA3|2.4966610978;SHH|3.07375036258;RUNX3|3.20427951036;BMP7|1024;ROBO1|4.99332219561;ROBO3|342.509454025;CRMP1|242.190757562;BCL11B|6.02098698964	8	122	191	11588
7	7	regulation of phosphorylation	GO:0042325	0.000923	0.0189	26.73	2.64	13.1064	-1.85703	ADIPOQ|2.62078680772;GPR183|3.07375036258;PIK3CG|2.01391110011;LMO3|1024;CCL26|3.38698124945;BLM|2.62078680772;WDFY2|0.479632059663;PPEF2|1024;ANGPT1|2.01391110011;IGF2|0.476318999022;FABP4|0.217637640824;MMP9|0.392292048948;FGFR1|0.460093825312;CD3E|2.29739670999;STIL|4.92457765338;FGF23|1024;LRP4|2.26576777059;CCDC88A|3.09512998708;BMP7|1024;TLR7|2.28152743174;RHOH|3.07375036258;TNFAIP8L3|1024;…	27	863	191	11588
6	6	regulation of lymphocyte differentiation	GO:0045619	0.000964	0.0197	2.76	-0.03	13.1064	-1.85703	GATA3|2.4966610978;IL7R|2.62078680772;SHH|3.07375036258;CARD11|2.01391110011;PRDM1|2.11403608112;CARMIL2|2.62078680772;PTPRC|2.56685179513	7	95	191	11588
4	4	humoral immune response	GO:0006959	0.00101	0.0204	2.32	-0.08	13.1064	-1.85703	GPR183|3.07375036258;GATA3|2.4966610978;C6|2.42838976879;JCHAIN|4.37717480504;PTPRC|2.56685179513	5	47	191	11588
8	7,8	positive regulation of T cell differentiation	GO:0045582	0.00101	0.0204	2.13	-0.1	13.1064	-1.85703	GATA3|2.4966610978;IL7R|2.62078680772;SHH|3.07375036258;CARMIL2|2.62078680772;PTPRC|2.56685179513	5	47	191	11588
3	3	production of molecular mediator of immune response	GO:0002440	0.00103	0.0206	5.27	0.25	13.1064	-1.85703	GATA3|2.4966610978;IL7R|2.62078680772;ANGPT1|2.01391110011;CARD11|2.01391110011;FFAR2|0.000776891097417;TEK|2.09943336725;PTPRC|2.56685179513	7	96	191	11588
3	3	leukocyte migration	GO:0050900	0.00106	0.0211	4.18	0.13	13.1064	-1.85703	GPR183|3.07375036258;CSF3R|0.469761374607;GATA3|2.4966610978;GPR18|2.02791895958;CCL26|3.38698124945;FFAR2|0.000776891097417;MMP9|0.392292048948;IL16|2.14354692507;PDGFB|0.460093825312	9	155	191	11588
8	4,5,8	neuron projection guidance	GO:0097485	0.00107	0.0212	10.8	0.87	13.1064	-1.85703	GATA3|2.4966610978;SHH|3.07375036258;RUNX3|3.20427951036;BMP7|1024;ROBO1|4.99332219561;ROBO3|342.509454025;CRMP1|242.190757562;BCL11B|6.02098698964	8	125	191	11588
10	10	T-helper cell differentiation	GO:0042093	0.00107	0.0212	1.7	-0.15	13.1064	-1.85703	GPR183|3.07375036258;GATA3|2.4966610978;IRF4|3.07375036258;IL18R1|2.14354692507	4	28	191	11588
5	4,5	embryonic pattern specification	GO:0009880	0.00111	0.0219	7.58	0.51	13.1064	-1.85703	PCSK6|0.417543959714;SHH|3.07375036258;STIL|4.92457765338;BMP7|1024;FGF10|1024	5	48	191	11588
7	5,6,7	positive regulation of phosphorus metabolic process	GO:0010562	0.00115	0.0223	18.93	1.77	13.1064	-1.85703	ADIPOQ|2.62078680772;GPR183|3.07375036258;PIK3CG|2.01391110011;CCL26|3.38698124945;WDFY2|0.479632059663;ANGPT1|2.01391110011;IGF2|0.476318999022;SHH|3.07375036258;MMP9|0.392292048948;FGFR1|0.460093825312;CD3E|2.29739670999;STIL|4.92457765338;FGF23|1024;LRP4|2.26576777059;CCDC88A|3.09512998708;BMP7|1024;TNFAIP8L3|1024;TEK|2.09943336725;FGF10|1024;PDGFB|0.460093825312;PTPRC|2.56685179513	21	612	191	11588
6	6	positive regulation of phosphate metabolic process	GO:0045937	0.00115	0.0223	18.93	1.77	13.1064	-1.85703	ADIPOQ|2.62078680772;GPR183|3.07375036258;PIK3CG|2.01391110011;CCL26|3.38698124945;WDFY2|0.479632059663;ANGPT1|2.01391110011;IGF2|0.476318999022;SHH|3.07375036258;MMP9|0.392292048948;FGFR1|0.460093825312;CD3E|2.29739670999;STIL|4.92457765338;FGF23|1024;LRP4|2.26576777059;CCDC88A|3.09512998708;BMP7|1024;TNFAIP8L3|1024;TEK|2.09943336725;FGF10|1024;PDGFB|0.460093825312;PTPRC|2.56685179513	21	612	191	11588
7	6,7	ERK1 and ERK2 cascade	GO:0070371	0.00116	0.0223	13.91	1.21	13.1064	-1.85703	ADIPOQ|2.62078680772;GPR183|3.07375036258;LMO3|1024;ANGPT1|2.01391110011;FGF23|1024;TNFAIP8L3|1024;TEK|2.09943336725;FGF10|1024;PDGFB|0.460093825312	9	157	191	11588
4	4	leukocyte chemotaxis	GO:0030595	0.00116	0.0223	3.77	0.08	13.1064	-1.85703	GPR183|3.07375036258;CSF3R|0.469761374607;GPR18|2.02791895958;CCL26|3.38698124945;FFAR2|0.000776891097417;IL16|2.14354692507;PDGFB|0.460093825312	7	98	191	11588
8	6,7,8	positive regulation of B cell activation	GO:0050871	0.00122	0.0235	1.96	-0.12	13.1064	-1.85703	GPR183|3.07375036258;CARD11|2.01391110011;CHRNB2|0.366021423986;PRDM1|2.11403608112;PTPRC|2.56685179513	5	49	191	11588
9	9	CD4-positive, alpha-beta T cell differentiation involved in immune response	GO:0002294	0.00123	0.0235	1.7	-0.15	13.1064	-1.85703	GPR183|3.07375036258;GATA3|2.4966610978;IRF4|3.07375036258;IL18R1|2.14354692507	4	29	191	11588
5	5	regulation of defense response	GO:0031347	0.00125	0.0237	8.84	0.65	13.1064	-1.85703	CD226|7.88986163595;ADIPOQ|2.62078680772;GATA3|2.4966610978;IRF4|3.07375036258;FABP4|0.217637640824;FFAR2|0.000776891097417;NT5E|2.46228882669;NLRX1|0.456915725115;C6|2.42838976879;NLRC3|4.16986304336;TLR7|2.28152743174;TXK|5.85634278378	12	260	191	11588
4	3,4	regulation of cell proliferation	GO:0042127	0.00125	0.0237	16.53	1.51	13.1064	-1.85703	ADIPOQ|2.62078680772;GPR183|3.07375036258;GATA3|2.4966610978;SOX18|0.482968164462;CCL26|3.38698124945;BLM|2.62078680772;HPSE|0.397768241877;ANGPT1|2.01391110011;IGF2|0.476318999022;SHH|3.07375036258;HAS2|2.56685179513;TET1|2.14354692507;CARD11|2.01391110011;PDCD1LG2|5.77571678209;MMP9|0.392292048948;FGFR1|0.460093825312;CD3E|2.29739670999;CHRNB2|0.366021423986;PRDM1|2.11403608112;WNT9A|2.07052984…	27	881	191	11588
4	4	positive regulation of molecular function	GO:0044093	0.00128	0.0239	20.68	1.97	13.1064	-1.85703	ADIPOQ|2.62078680772;PIK3CG|2.01391110011;ARHGEF10|2.41161565538;GATA3|2.4966610978;ARHGAP15|3.60500185044;IQSEC3|2.26576777059;CCL26|3.38698124945;EDA|2.75108363628;ANGPT1|2.01391110011;SHH|3.07375036258;IRF4|3.07375036258;ITK|2.88785839104;ARAP2|2.56685179513;CARD11|2.01391110011;MMP9|0.392292048948;FGFR1|0.460093825312;DOCK2|2.36198532286;STIL|4.92457765338;FGF23|1024;PCOLCE2|3.29436406907;CCD…	30	1020	191	11588
6	6	regulation of apoptotic process	GO:0042981	0.00128	0.0239	15.98	1.44	13.1064	-1.85703	ADIPOQ|2.62078680772;PIK3CG|2.01391110011;IL2RB|2.36198532286;GATA3|2.4966610978;CCL26|3.38698124945;BLM|2.62078680772;MDK|0.176776695297;ANGPT1|2.01391110011;SHH|3.07375036258;FIGNL1|2.7132086549;CARD11|2.01391110011;MMP9|0.392292048948;BRCA1|2.14354692507;FGFR1|0.460093825312;RUNX3|3.20427951036;STIL|4.92457765338;AAMDC|0.463294030945;PDK4|0.406126198178;WNT9A|2.07052984768;BMP7|1024;TEK|2.0994…	25	792	191	11588
4	4	response to organic substance	GO:0010033	0.0013	0.0242	33.15	3.36	13.1064	-1.85703	ADIPOQ|2.62078680772;PIK3CG|2.01391110011;IL2RB|2.36198532286;GATA3|2.4966610978;IL7R|2.62078680772;LMO3|1024;CCL26|3.38698124945;BLM|2.62078680772;SSTR1|0.482968164462;PLA2G4F|0.00421573529885;ANGPT1|2.01391110011;IGF2|0.476318999022;SHH|3.07375036258;FABP4|0.217637640824;HAS2|2.56685179513;CHRM4|0.341510064189;CHRM3|272.478766708;FFAR2|0.000776891097417;FUT8|2.32946717294;BRCA1|2.14354692507;SH…	38	1404	191	11588
6	5,6	inositol lipid-mediated signaling	GO:0048017	0.0013	0.0242	5.2	0.24	13.1064	-1.85703	PIK3CG|2.01391110011;GATA3|2.4966610978;CCL26|3.38698124945;ANGPT1|2.01391110011;TNFAIP8L3|1024;TEK|2.09943336725;PDGFB|0.460093825312	7	100	191	11588
5	5	regulation of cytokine biosynthetic process	GO:0042035	0.00134	0.0247	1.91	-0.13	13.1064	-1.85703	GATA3|2.4966610978;IRF4|3.07375036258;CARD11|2.01391110011;CD3E|2.29739670999;TLR7|2.28152743174	5	50	191	11588
4	4	regulation of immune effector process	GO:0002697	0.00138	0.0247	6.58	0.4	13.1064	-1.85703	CD226|7.88986163595;GATA3|2.4966610978;IL7R|2.62078680772;ANGPT1|2.01391110011;FFAR2|0.000776891097417;NLRX1|0.456915725115;C6|2.42838976879;TEK|2.09943336725;PTPRC|2.56685179513	9	161	191	11588
4	4	defense response	GO:0006952	0.00139	0.0247	12.23	1.03	13.1064	-1.85703	CD226|7.88986163595;ADIPOQ|2.62078680772;GATA3|2.4966610978;CCL26|3.38698124945;MDK|0.176776695297;IRF4|3.07375036258;FABP4|0.217637640824;CYBB|2.15845647301;FFAR2|0.000776891097417;SHMT2|0.486327473706;NT5E|2.46228882669;NLRX1|0.456915725115;C6|2.42838976879;NLRC3|4.16986304336;JCHAIN|4.37717480504;TLR7|2.28152743174;TXK|5.85634278378;DAPK1|2.58470566127;PTPRC|2.56685179513	19	537	191	11588
5	5	positive regulation of cytokine biosynthetic process	GO:0042108	0.0014	0.0247	1.51	-0.17	13.1064	-1.85703	IRF4|3.07375036258;CARD11|2.01391110011;CD3E|2.29739670999;TLR7|2.28152743174	4	30	191	11588
7	7	alpha-beta T cell activation involved in immune response	GO:0002287	0.0014	0.0247	1.7	-0.15	13.1064	-1.85703	GPR183|3.07375036258;GATA3|2.4966610978;IRF4|3.07375036258;IL18R1|2.14354692507	4	30	191	11588
8	8	alpha-beta T cell differentiation involved in immune response	GO:0002293	0.0014	0.0247	1.7	-0.15	13.1064	-1.85703	GPR183|3.07375036258;GATA3|2.4966610978;IRF4|3.07375036258;IL18R1|2.14354692507	4	30	191	11588
7	6,7	kidney vasculature development	GO:0061440	0.0014	0.0247	0.34	-0.3	13.1064	-1.85703	ANGPT1|2.01391110011;BMP7|1024;PDGFB|0.460093825312	3	14	191	11588
5	5	regulation of interleukin-4 production	GO:0032673	0.0014	0.0247	1.25	-0.2	13.1064	-1.85703	GATA3|2.4966610978;IRF4|3.07375036258;CD3E|2.29739670999	3	14	191	11588
6	6	renal system vasculature development	GO:0061437	0.0014	0.0247	0.34	-0.3	13.1064	-1.85703	ANGPT1|2.01391110011;BMP7|1024;PDGFB|0.460093825312	3	14	191	11588
5	5	multicellular organismal catabolic process	GO:0044243	0.0014	0.0247	-0.51	-0.4	13.1064	-1.85703	MMP13|3.27160823423;MMP9|0.392292048948;MRC2|0.5	3	14	191	11588
10	8,9,10	positive regulation of alpha-beta T cell proliferation	GO:0046641	0.0014	0.0247	1.19	-0.21	13.1064	-1.85703	BLM|2.62078680772;CD3E|2.29739670999;PTPRC|2.56685179513	3	14	191	11588
9	7,8,9	positive regulation of ERK1 and ERK2 cascade	GO:0070374	0.00146	0.0256	10.48	0.83	13.1064	-1.85703	GPR183|3.07375036258;ANGPT1|2.01391110011;FGF23|1024;TNFAIP8L3|1024;TEK|2.09943336725;FGF10|1024;PDGFB|0.460093825312	7	102	191	11588
5	5	regulation of programmed cell death	GO:0043067	0.00147	0.0256	15.98	1.44	13.1064	-1.85703	ADIPOQ|2.62078680772;PIK3CG|2.01391110011;IL2RB|2.36198532286;GATA3|2.4966610978;CCL26|3.38698124945;BLM|2.62078680772;MDK|0.176776695297;ANGPT1|2.01391110011;SHH|3.07375036258;FIGNL1|2.7132086549;CARD11|2.01391110011;MMP9|0.392292048948;BRCA1|2.14354692507;FGFR1|0.460093825312;RUNX3|3.20427951036;STIL|4.92457765338;AAMDC|0.463294030945;PDK4|0.406126198178;WNT9A|2.07052984768;BMP7|1024;TEK|2.0994…	25	800	191	11588
6	4,5,6	positive regulation of macromolecule metabolic process	GO:0010604	0.00152	0.0263	30.9	3.11	13.1064	-1.85703	ADIPOQ|2.62078680772;GPR183|3.07375036258;PIK3CG|2.01391110011;GATA3|2.4966610978;IL7R|2.62078680772;SOX18|0.482968164462;CCL26|3.38698124945;BLM|2.62078680772;WDFY2|0.479632059663;MDK|0.176776695297;EDA|2.75108363628;ZNF462|2.46228882669;NFATC1|2.75108363628;ANGPT1|2.01391110011;IGF2|0.476318999022;SHH|3.07375036258;IRF4|3.07375036258;TET1|2.14354692507;CARD11|2.01391110011;MMP9|0.392292048948;B…	46	1817	191	11588
3	3	establishment or maintenance of cell polarity	GO:0007163	0.00152	0.0263	5.74	0.3	13.1064	-1.85703	GATA3|2.4966610978;SHH|3.07375036258;DOCK2|2.36198532286;FAT1|2.62078680772;CARMIL2|2.62078680772;TEK|2.09943336725;FGF10|1024;FBF1|0.482968164462	8	132	191	11588
6	5,6	kidney development	GO:0001822	0.00157	0.0268	9.44	0.71	13.1064	-1.85703	ADIPOQ|2.62078680772;GATA3|2.4966610978;ANGPT1|2.01391110011;SHH|3.07375036258;FGFR1|0.460093825312;LRP4|2.26576777059;BMP7|1024;FGF10|1024;ID3|0.163799175482;PDGFB|0.460093825312	10	197	191	11588
13	8,9,10,11,12,13	positive regulation of histone H3-K9 acetylation	GO:2000617	0.00159	0.0268	0.73	-0.26	13.1064	-1.85703	GATA3|2.4966610978;BRCA1|2.14354692507	2	4	191	11588
7	7	monocyte aggregation	GO:0070487	0.00159	0.0268	3.42	0.04	13.1064	-1.85703	HAS2|2.56685179513;BMP7|1024	2	4	191	11588
8	6,7,8	interleukin-18-mediated signaling pathway	GO:0035655	0.00159	0.0268	0.01	-0.34	13.1064	-1.85703	PDGFB|0.460093825312;IL18R1|2.14354692507	2	4	191	11588
8	4,7,8	negative regulation of cell proliferation involved in kidney development	GO:1901723	0.00159	0.0268	3.41	0.04	13.1064	-1.85703	GATA3|2.4966610978;BMP7|1024	2	4	191	11588
7	7	T cell differentiation involved in immune response	GO:0002292	0.00159	0.0268	1.7	-0.15	13.1064	-1.85703	GPR183|3.07375036258;GATA3|2.4966610978;IRF4|3.07375036258;IL18R1|2.14354692507	4	31	191	11588
8	7,8	phosphatidylinositol 3-kinase signaling	GO:0014065	0.00167	0.028	2.19	-0.09	13.1064	-1.85703	PIK3CG|2.01391110011;GATA3|2.4966610978;CCL26|3.38698124945;ANGPT1|2.01391110011;TEK|2.09943336725;PDGFB|0.460093825312	6	77	191	11588
4	4	regulation of multicellular organismal development	GO:2000026	0.0017	0.0284	24.32	2.38	13.1064	-1.85703	ADIPOQ|2.62078680772;GPR183|3.07375036258;CSF3R|0.469761374607;GATA3|2.4966610978;IL7R|2.62078680772;RIMS2|257.780620815;LAMA4|2.04202425141;HPSE|0.397768241877;SHH|3.07375036258;CARD11|2.01391110011;BRCA1|2.14354692507;FGFR1|0.460093825312;CD3E|2.29739670999;GPR171|2.04202425141;FGF23|1024;CHRNB2|0.366021423986;C6|2.42838976879;LRP4|2.26576777059;PRDM1|2.11403608112;WNT9A|2.07052984768;CCDC88A|3…	31	1086	191	11588
3	3	single-multicellular organism process	GO:0044707	0.00171	0.0285	64.56	6.87	13.1064	-1.85703	PCSK6|0.417543959714;CD226|7.88986163595;ADIPOQ|2.62078680772;GPR183|3.07375036258;ARHGEF10|2.41161565538;CSF3R|0.469761374607;GATA3|2.4966610978;IL7R|2.62078680772;MMP13|3.27160823423;GPR18|2.02791895958;SOX18|0.482968164462;BLM|2.62078680772;MDK|0.176776695297;RIMS2|257.780620815;LAMA4|2.04202425141;PPEF2|1024;EDA|2.75108363628;ZFYVE27|0.476318999022;HPSE|0.397768241877;ANGPT1|2.01391110011;IGF…	81	3725	191	11588
8	7,8	morphogenesis of an epithelial bud	GO:0060572	0.00173	0.0287	6.51	0.39	13.1064	-1.85703	SHH|3.07375036258;BMP7|1024;FGF10|1024	3	15	191	11588
4	4	regulation of cell death	GO:0010941	0.00176	0.029	16.67	1.52	13.1064	-1.85703	ADIPOQ|2.62078680772;PIK3CG|2.01391110011;IL2RB|2.36198532286;GATA3|2.4966610978;CCL26|3.38698124945;BLM|2.62078680772;MDK|0.176776695297;ANGPT1|2.01391110011;SHH|3.07375036258;FIGNL1|2.7132086549;CARD11|2.01391110011;MMP9|0.392292048948;BRCA1|2.14354692507;FGFR1|0.460093825312;RUNX3|3.20427951036;STIL|4.92457765338;AAMDC|0.463294030945;PDK4|0.406126198178;WNT9A|2.07052984768;BMP7|1024;EEF1D|0.20…	26	856	191	11588
3	3	negative regulation of response to stimulus	GO:0048585	0.00177	0.029	21.25	2.03	13.1064	-1.85703	ADIPOQ|2.62078680772;GATA3|2.4966610978;IL7R|2.62078680772;LMO3|1024;GPR18|2.02791895958;CCL26|3.38698124945;PPEF2|1024;ANGPT1|2.01391110011;SHH|3.07375036258;IRF4|3.07375036258;FIGNL1|2.7132086549;MMP9|0.392292048948;BRCA1|2.14354692507;CD3E|2.29739670999;NT5E|2.46228882669;NLRX1|0.456915725115;LRP4|2.26576777059;NLRC3|4.16986304336;PRDM1|2.11403608112;ZNF366|2.26576777059;BMP7|1024;RHOH|3.07375…	27	902	191	11588
7	7	cellular response to tumor necrosis factor	GO:0071356	0.00178	0.0291	2.75	-0.03	13.1064	-1.85703	ADIPOQ|2.62078680772;GATA3|2.4966610978;CCL26|3.38698124945;FABP4|0.217637640824;HAS2|2.56685179513;BRCA1|2.14354692507	6	78	191	11588
3	3	positive regulation of metabolic process	GO:0009893	0.00186	0.0304	34.08	3.46	13.1064	-1.85703	ADIPOQ|2.62078680772;GPR183|3.07375036258;PIK3CG|2.01391110011;ARHGEF10|2.41161565538;GATA3|2.4966610978;ARHGAP15|3.60500185044;IL7R|2.62078680772;IQSEC3|2.26576777059;SOX18|0.482968164462;CCL26|3.38698124945;BLM|2.62078680772;WDFY2|0.479632059663;MDK|0.176776695297;EDA|2.75108363628;ZNF462|2.46228882669;NFATC1|2.75108363628;ANGPT1|2.01391110011;IGF2|0.476318999022;SHH|3.07375036258;IRF4|3.073750…	53	2199	191	11588
2	2	cell proliferation	GO:0008283	0.00188	0.0305	18.1	1.68	13.1064	-1.85703	ADIPOQ|2.62078680772;GPR183|3.07375036258;GATA3|2.4966610978;IL7R|2.62078680772;SOX18|0.482968164462;CCL26|3.38698124945;BLM|2.62078680772;HPSE|0.397768241877;ANGPT1|2.01391110011;IGF2|0.476318999022;SHH|3.07375036258;HAS2|2.56685179513;TET1|2.14354692507;FIGNL1|2.7132086549;CARD11|2.01391110011;PDCD1LG2|5.77571678209;MMP9|0.392292048948;FGFR1|0.460093825312;CD3E|2.29739670999;DOCK2|2.36198532286…	31	1093	191	11588
4	4	cell migration	GO:0016477	0.00203	0.0328	17.1	1.57	13.1064	-1.85703	ADIPOQ|2.62078680772;GPR183|3.07375036258;CSF3R|0.469761374607;GATA3|2.4966610978;GPR18|2.02791895958;SOX18|0.482968164462;CCL26|3.38698124945;LAMA4|2.04202425141;ANGPT1|2.01391110011;SHH|3.07375036258;HAS2|2.56685179513;SORBS2|2.26576777059;FFAR2|0.000776891097417;MMP9|0.392292048948;FUT8|2.32946717294;FGFR1|0.460093825312;IL16|2.14354692507;CCDC88A|3.09512998708;ROBO3|342.509454025;CARMIL2|2.62…	24	774	191	11588
6	6	regulation of receptor binding	GO:1900120	0.00211	0.0338	0.41	-0.29	13.1064	-1.85703	ADIPOQ|2.62078680772;MMP9|0.392292048948;PLCL2|2.21913894414	3	16	191	11588
5	5	B cell activation	GO:0042113	0.00211	0.0338	3.09	0	13.1064	-1.85703	GPR183|3.07375036258;IL7R|2.62078680772;CARD11|2.01391110011;CHRNB2|0.366021423986;PRDM1|2.11403608112;LAT2|2.28152743174;PLCL2|2.21913894414;PTPRC|2.56685179513	8	139	191	11588
6	5,6	regulation of inflammatory response	GO:0050727	0.0022	0.0352	6.32	0.37	13.1064	-1.85703	ADIPOQ|2.62078680772;GATA3|2.4966610978;FABP4|0.217637640824;FFAR2|0.000776891097417;NT5E|2.46228882669;NLRX1|0.456915725115;C6|2.42838976879;NLRC3|4.16986304336	8	140	191	11588
9	6,7,8,9	regulation of MAPK cascade	GO:0043408	0.00222	0.0352	21.3	2.04	13.1064	-1.85703	ADIPOQ|2.62078680772;GPR183|3.07375036258;PIK3CG|2.01391110011;LMO3|1024;PPEF2|1024;ANGPT1|2.01391110011;IGF2|0.476318999022;FGFR1|0.460093825312;FGF23|1024;BMP7|1024;TNFAIP8L3|1024;TEK|2.09943336725;FGF10|1024;PDGFB|0.460093825312;PTPRC|2.56685179513	15	394	191	11588
5	4,5	animal organ development	GO:0048513	0.00226	0.0358	31.63	3.19	13.1064	-1.85703	ADIPOQ|2.62078680772;GPR183|3.07375036258;CSF3R|0.469761374607;GATA3|2.4966610978;IL7R|2.62078680772;MMP13|3.27160823423;GPR18|2.02791895958;SOX18|0.482968164462;BLM|2.62078680772;MDK|0.176776695297;EDA|2.75108363628;HPSE|0.397768241877;ANGPT1|2.01391110011;IGF2|0.476318999022;SHH|3.07375036258;IRF4|3.07375036258;THEMIS|7.5684611738;HAS2|2.56685179513;ITK|2.88785839104;CARD11|2.01391110011;FGFR1|…	48	1956	191	11588
4	4	regulation of binding	GO:0051098	0.00234	0.037	5.89	0.32	13.1064	-1.85703	ADIPOQ|2.62078680772;GATA3|2.4966610978;BLM|2.62078680772;ZNF462|2.46228882669;ANGPT1|2.01391110011;IRF4|3.07375036258;MMP9|0.392292048948;CRMP1|242.190757562;PDGFB|0.460093825312;PLCL2|2.21913894414	10	208	191	11588
6	5,6	regulation of phosphorus metabolic process	GO:0051174	0.00239	0.0375	27.61	2.74	13.1064	-1.85703	ADIPOQ|2.62078680772;GPR183|3.07375036258;PIK3CG|2.01391110011;LMO3|1024;CCL26|3.38698124945;BLM|2.62078680772;WDFY2|0.479632059663;PPEF2|1024;ANGPT1|2.01391110011;IGF2|0.476318999022;SHH|3.07375036258;FABP4|0.217637640824;MMP9|0.392292048948;FGFR1|0.460093825312;CD3E|2.29739670999;STIL|4.92457765338;FGF23|1024;LRP4|2.26576777059;PDK4|0.406126198178;CCDC88A|3.09512998708;BMP7|1024;TLR7|2.28152743…	29	1015	191	11588
6	5,6	MAPK cascade	GO:0000165	0.00247	0.0384	21.83	2.1	13.1064	-1.85703	ADIPOQ|2.62078680772;GPR183|3.07375036258;PIK3CG|2.01391110011;LMO3|1024;CCL26|3.38698124945;PPEF2|1024;ANGPT1|2.01391110011;IGF2|0.476318999022;FGFR1|0.460093825312;FGF23|1024;BMP7|1024;TNFAIP8L3|1024;TEK|2.09943336725;FGF10|1024;PDGFB|0.460093825312;PTPRC|2.56685179513	16	439	191	11588
8	8	CD4-positive, alpha-beta T cell differentiation	GO:0043367	0.00251	0.0384	1.7	-0.15	13.1064	-1.85703	GPR183|3.07375036258;GATA3|2.4966610978;IRF4|3.07375036258;IL18R1|2.14354692507	4	35	191	11588
5	5	renal system development	GO:0072001	0.00251	0.0384	9.44	0.71	13.1064	-1.85703	ADIPOQ|2.62078680772;GATA3|2.4966610978;ANGPT1|2.01391110011;SHH|3.07375036258;FGFR1|0.460093825312;LRP4|2.26576777059;BMP7|1024;FGF10|1024;ID3|0.163799175482;PDGFB|0.460093825312	10	210	191	11588
5	4,5	positive regulation of chemotaxis	GO:0050921	0.00261	0.0384	0.67	-0.26	13.1064	-1.85703	CCL26|3.38698124945;FGFR1|0.460093825312;IL16|2.14354692507;FGF10|1024;PDGFB|0.460093825312	5	58	191	11588
4	4	cytokine biosynthetic process	GO:0042089	0.00261	0.0384	1.91	-0.13	13.1064	-1.85703	GATA3|2.4966610978;IRF4|3.07375036258;CARD11|2.01391110011;CD3E|2.29739670999;TLR7|2.28152743174	5	58	191	11588
8	4,7,8	cell proliferation involved in metanephros development	GO:0072203	0.00262	0.0384	3.5	0.05	13.1064	-1.85703	SHH|3.07375036258;BMP7|1024	2	5	191	11588
7	5,6,7	regulation of branching involved in salivary gland morphogenesis by mesenchymal-epithelial signaling	GO:0060665	0.00262	0.0384	-2.67	-0.64	13.1064	-1.85703	FGFR1|0.460093825312;FGF10|1024	2	5	191	11588
6	5,6	positive regulation of vascular smooth muscle cell proliferation	GO:1904707	0.00262	0.0384	-0.74	-0.42	13.1064	-1.85703	MMP9|0.392292048948;PDGFB|0.460093825312	2	5	191	11588
9	7,8,9	positive regulation of MAPKKK cascade by fibroblast growth factor receptor signaling pathway	GO:0090080	0.00262	0.0384	-2.67	-0.64	13.1064	-1.85703	FGFR1|0.460093825312;FGF23|1024	2	5	191	11588
7	5,6,7	tube lumen cavitation	GO:0060605	0.00262	0.0384	0.93	-0.24	13.1064	-1.85703	EDA|2.75108363628;SHH|3.07375036258	2	5	191	11588
9	6,7,8,9	salivary gland cavitation	GO:0060662	0.00262	0.0384	0.93	-0.24	13.1064	-1.85703	EDA|2.75108363628;SHH|3.07375036258	2	5	191	11588
9	4,7,8,9	epithelial cell proliferation involved in salivary gland morphogenesis	GO:0060664	0.00262	0.0384	3.5	0.05	13.1064	-1.85703	SHH|3.07375036258;FGF10|1024	2	5	191	11588
7	7	cellular response to interleukin-18	GO:0071351	0.00262	0.0384	0.01	-0.34	13.1064	-1.85703	PDGFB|0.460093825312;IL18R1|2.14354692507	2	5	191	11588
7	5,7	positive regulation of glomerulus development	GO:0090193	0.00262	0.0384	-0.08	-0.35	13.1064	-1.85703	ADIPOQ|2.62078680772;PDGFB|0.460093825312	2	5	191	11588
6	6	T cell chemotaxis	GO:0010818	0.00262	0.0384	1.02	-0.23	13.1064	-1.85703	GPR183|3.07375036258;CCL26|3.38698124945	2	5	191	11588
7	7	positive regulation of receptor binding	GO:1900122	0.00262	0.0384	0.06	-0.33	13.1064	-1.85703	MMP9|0.392292048948;PLCL2|2.21913894414	2	5	191	11588
3	3	regulation of locomotion	GO:0040012	0.00262	0.0384	9.28	0.7	13.1064	-1.85703	ADIPOQ|2.62078680772;GPR183|3.07375036258;GATA3|2.4966610978;GPR18|2.02791895958;CCL26|3.38698124945;LAMA4|2.04202425141;ANGPT1|2.01391110011;SHH|3.07375036258;HAS2|2.56685179513;CHRM4|0.341510064189;MMP9|0.392292048948;FGFR1|0.460093825312;IL16|2.14354692507;CARMIL2|2.62078680772;TEK|2.09943336725;FGF10|1024;PDGFB|0.460093825312	17	483	191	11588
5	5	lymphocyte activation involved in immune response	GO:0002285	0.00276	0.0403	2.46	-0.07	13.1064	-1.85703	GPR183|3.07375036258;GATA3|2.4966610978;IRF4|3.07375036258;PLCL2|2.21913894414;IL18R1|2.14354692507;PTPRC|2.56685179513	6	85	191	11588
5	5	regulation of cytokine production involved in immune response	GO:0002718	0.00279	0.0405	4.13	0.12	13.1064	-1.85703	GATA3|2.4966610978;ANGPT1|2.01391110011;FFAR2|0.000776891097417;TEK|2.09943336725	4	36	191	11588
9	7,8,9	positive regulation of alpha-beta T cell activation	GO:0046635	0.00279	0.0405	1.68	-0.15	13.1064	-1.85703	BLM|2.62078680772;SHH|3.07375036258;CD3E|2.29739670999;PTPRC|2.56685179513	4	36	191	11588
5	5	cytokine metabolic process	GO:0042107	0.00281	0.0407	1.91	-0.13	13.1064	-1.85703	GATA3|2.4966610978;IRF4|3.07375036258;CARD11|2.01391110011;CD3E|2.29739670999;TLR7|2.28152743174	5	59	191	11588
8	8	protein autophosphorylation	GO:0046777	0.00286	0.0412	3.62	0.06	13.1064	-1.85703	ADIPOQ|2.62078680772;TTK|4.11245530662;FGFR1|0.460093825312;TEK|2.09943336725;TXK|5.85634278378;DAPK1|2.58470566127;PDGFB|0.460093825312;PTPRC|2.56685179513	8	146	191	11588
3	3	positive regulation of locomotion	GO:0040017	0.00288	0.0413	6.8	0.42	13.1064	-1.85703	GATA3|2.4966610978;CCL26|3.38698124945;ANGPT1|2.01391110011;HAS2|2.56685179513;MMP9|0.392292048948;FGFR1|0.460093825312;IL16|2.14354692507;CARMIL2|2.62078680772;TEK|2.09943336725;FGF10|1024;PDGFB|0.460093825312	11	250	191	11588
2	2	developmental process	GO:0032502	0.0029	0.0415	56.75	6	13.1064	-1.85703	PCSK6|0.417543959714;ADIPOQ|2.62078680772;GPR183|3.07375036258;ARHGEF10|2.41161565538;CSF3R|0.469761374607;GATA3|2.4966610978;PTER|0.469761374607;ARHGAP15|3.60500185044;IL7R|2.62078680772;LMO3|1024;MMP13|3.27160823423;GPR18|2.02791895958;SOX18|0.482968164462;BLM|2.62078680772;WDFY2|0.479632059663;MDK|0.176776695297;RIMS2|257.780620815;LAMA4|2.04202425141;EDA|2.75108363628;ZFYVE27|0.476318999022;H…	74	3392	191	11588
5	5	cell chemotaxis	GO:0060326	0.00299	0.0425	2.46	-0.07	13.1064	-1.85703	GPR183|3.07375036258;CSF3R|0.469761374607;GPR18|2.02791895958;CCL26|3.38698124945;FFAR2|0.000776891097417;FGFR1|0.460093825312;IL16|2.14354692507;PDGFB|0.460093825312	8	147	191	11588
4	4	leukocyte activation involved in immune response	GO:0002366	0.00305	0.0433	2.83	-0.02	13.1064	-1.85703	GPR183|3.07375036258;GATA3|2.4966610978;IRF4|3.07375036258;DOCK2|2.36198532286;PLCL2|2.21913894414;IL18R1|2.14354692507;PTPRC|2.56685179513	7	116	191	11588
6	6	response to tumor necrosis factor	GO:0034612	0.0031	0.0437	2.75	-0.03	13.1064	-1.85703	ADIPOQ|2.62078680772;GATA3|2.4966610978;CCL26|3.38698124945;FABP4|0.217637640824;HAS2|2.56685179513;BRCA1|2.14354692507	6	87	191	11588
6	5,6	positive regulation of leukocyte differentiation	GO:1902107	0.0031	0.0437	2.46	-0.07	13.1064	-1.85703	GATA3|2.4966610978;IL7R|2.62078680772;SHH|3.07375036258;PRDM1|2.11403608112;CARMIL2|2.62078680772;PTPRC|2.56685179513	6	87	191	11588
8	4,6,7,8	regulation of hemopoiesis	GO:1903706	0.00318	0.0447	3.82	0.09	13.1064	-1.85703	ADIPOQ|2.62078680772;CSF3R|0.469761374607;GATA3|2.4966610978;IL7R|2.62078680772;SHH|3.07375036258;CARD11|2.01391110011;GPR171|2.04202425141;PRDM1|2.11403608112;CARMIL2|2.62078680772;PTPRC|2.56685179513	10	217	191	11588
2	2	single-organism process	GO:0044699	0.0032	0.0448	117.62	12.79	13.1064	-1.85703	PCSK6|0.417543959714;CD226|7.88986163595;PMM1|0.447512535464;ADIPOQ|2.62078680772;GPR183|3.07375036258;PIK3CG|2.01391110011;ARHGEF10|2.41161565538;IL2RB|2.36198532286;CSF3R|0.469761374607;GATA3|2.4966610978;PTER|0.469761374607;ARHGAP15|3.60500185044;FDX1|0.295248165357;IL7R|2.62078680772;LMO3|1024;MMP13|3.27160823423;GPR18|2.02791895958;IQSEC3|2.26576777059;SOX18|0.482968164462;PPP1R1C|2.63901582…	163	8946	191	11588
5	5	regulation of embryonic development	GO:0045995	0.00328	0.0458	4.96	0.21	13.1064	-1.85703	ADIPOQ|2.62078680772;GATA3|2.4966610978;LAMA4|2.04202425141;SHH|3.07375036258;FGFR1|0.460093825312;BMP7|1024	6	88	191	11588
4	4	cell activation involved in immune response	GO:0002263	0.00351	0.0482	2.83	-0.02	13.1064	-1.85703	GPR183|3.07375036258;GATA3|2.4966610978;IRF4|3.07375036258;DOCK2|2.36198532286;PLCL2|2.21913894414;IL18R1|2.14354692507;PTPRC|2.56685179513	7	119	191	11588
8	6,7,8	positive regulation of I-kappaB kinase/NF-kappaB signaling	GO:0043123	0.00351	0.0482	2.87	-0.02	13.1064	-1.85703	ADIPOQ|2.62078680772;EDA|2.75108363628;CARD11|2.01391110011;TNFRSF19|2.14354692507;TLR7|2.28152743174;EEF1D|0.204475514639;IL18R1|2.14354692507	7	119	191	11588
6	4,6	regulation of epithelial cell migration	GO:0010632	0.00351	0.0482	1.08	-0.22	13.1064	-1.85703	GATA3|2.4966610978;ANGPT1|2.01391110011;MMP9|0.392292048948;FGFR1|0.460093825312;TEK|2.09943336725;FGF10|1024;PDGFB|0.460093825312	7	119	191	11588
9	8,9	regulation of alpha-beta T cell proliferation	GO:0046640	0.00352	0.0482	1.19	-0.21	13.1064	-1.85703	BLM|2.62078680772;CD3E|2.29739670999;PTPRC|2.56685179513	3	19	191	11588
6	6	cellular response to fatty acid	GO:0071398	0.00352	0.0482	-4.29	-0.82	13.1064	-1.85703	FFAR2|0.000776891097417;PDK4|0.406126198178;ID3|0.163799175482	3	19	191	11588
4	4	response to wounding	GO:0009611	0.00354	0.0484	6.46	0.38	13.1064	-1.85703	ADIPOQ|2.62078680772;GATA3|2.4966610978;MDK|0.176776695297;HPSE|0.397768241877;SHH|3.07375036258;FABP4|0.217637640824;FFAR2|0.000776891097417;NT5E|2.46228882669;NLRX1|0.456915725115;C6|2.42838976879;NLRC3|4.16986304336;MMRN1|0.138696184008;CARMIL2|2.62078680772;FGF10|1024;PDGFB|0.460093825312	15	414	191	11588
5	5	cellular response to organic substance	GO:0071310	0.00358	0.0486	27.98	2.78	13.1064	-1.85703	ADIPOQ|2.62078680772;PIK3CG|2.01391110011;IL2RB|2.36198532286;GATA3|2.4966610978;IL7R|2.62078680772;LMO3|1024;CCL26|3.38698124945;BLM|2.62078680772;SSTR1|0.482968164462;PLA2G4F|0.00421573529885;ANGPT1|2.01391110011;IGF2|0.476318999022;SHH|3.07375036258;FABP4|0.217637640824;HAS2|2.56685179513;FFAR2|0.000776891097417;FUT8|2.32946717294;BRCA1|2.14354692507;FGFR1|0.460093825312;FGF23|1024;LRP4|2.2657…	31	1140	191	11588
8	4,5,8	signal transduction by protein phosphorylation	GO:0023014	0.00359	0.0486	21.83	2.1	13.1064	-1.85703	ADIPOQ|2.62078680772;GPR183|3.07375036258;PIK3CG|2.01391110011;LMO3|1024;CCL26|3.38698124945;PPEF2|1024;ANGPT1|2.01391110011;IGF2|0.476318999022;FGFR1|0.460093825312;FGF23|1024;BMP7|1024;TNFAIP8L3|1024;TEK|2.09943336725;FGF10|1024;PDGFB|0.460093825312;PTPRC|2.56685179513	16	456	191	11588
4	4	mitotic cell cycle process	GO:1903047	0.0037	0.05	13.31	1.15	13.1064	-1.85703	ARHGEF10|2.41161565538;TTK|4.11245530662;BLM|2.62078680772;SMC2|14.6213032037;CDCA8|5.20536742177;IGF2|0.476318999022;FGFR1|0.460093825312;STIL|4.92457765338;DNA2|6.49801917085;WNT9A|2.07052984768;BMP7|1024;MIS12|2.80888975148;CDC20|5.31474325639;FGF10|1024;PDGFB|0.460093825312	15	416	191	11588
3	3	single-organism developmental process	GO:0044767	0.00372	0.0501	56.44	5.96	13.1064	-1.85703	PCSK6|0.417543959714;ADIPOQ|2.62078680772;GPR183|3.07375036258;ARHGEF10|2.41161565538;CSF3R|0.469761374607;GATA3|2.4966610978;PTER|0.469761374607;ARHGAP15|3.60500185044;IL7R|2.62078680772;LMO3|1024;MMP13|3.27160823423;GPR18|2.02791895958;SOX18|0.482968164462;BLM|2.62078680772;WDFY2|0.479632059663;MDK|0.176776695297;RIMS2|257.780620815;LAMA4|2.04202425141;EDA|2.75108363628;ZFYVE27|0.476318999022;H…	73	3366	191	11588
4	4	glomerulus development	GO:0032835	0.00375	0.0503	4.07	0.11	13.1064	-1.85703	ADIPOQ|2.62078680772;ANGPT1|2.01391110011;BMP7|1024;PDGFB|0.460093825312	4	39	191	11588
7	5,7	optic nerve morphogenesis	GO:0021631	0.00388	0.0505	-0.05	-0.35	13.1064	-1.85703	SHH|3.07375036258;CHRNB2|0.366021423986	2	6	191	11588
6	4,6	regulation of prostatic bud formation	GO:0060685	0.00388	0.0505	3.5	0.05	13.1064	-1.85703	SHH|3.07375036258;BMP7|1024	2	6	191	11588
6	5,6	positive regulation of interleukin-13 production	GO:0032736	0.00388	0.0505	0.89	-0.24	13.1064	-1.85703	GATA3|2.4966610978;IRF4|3.07375036258	2	6	191	11588
4	4	fibroblast growth factor production	GO:0090269	0.00388	0.0505	-0.15	-0.36	13.1064	-1.85703	SHH|3.07375036258;FGFR1|0.460093825312	2	6	191	11588
6	6	glomerular mesangium development	GO:0072109	0.00388	0.0505	-2.67	-0.64	13.1064	-1.85703	BMP7|1024;PDGFB|0.460093825312	2	6	191	11588
7	5,7	positive regulation of metanephros development	GO:0072216	0.00388	0.0505	-0.08	-0.35	13.1064	-1.85703	ADIPOQ|2.62078680772;PDGFB|0.460093825312	2	6	191	11588
7	4,7	saliva secretion	GO:0046541	0.00388	0.0505	5.45	0.27	13.1064	-1.85703	CHRM3|272.478766708;FGF10|1024	2	6	191	11588
6	6	response to interleukin-18	GO:0070673	0.00388	0.0505	0.01	-0.34	13.1064	-1.85703	PDGFB|0.460093825312;IL18R1|2.14354692507	2	6	191	11588
7	7	hyaluronan biosynthetic process	GO:0030213	0.00388	0.0505	-0.07	-0.35	13.1064	-1.85703	HAS2|2.56685179513;PDGFB|0.460093825312	2	6	191	11588
4	4	regulation of production of molecular mediator of immune response	GO:0002700	0.00401	0.052	4.54	0.17	13.1064	-1.85703	GATA3|2.4966610978;ANGPT1|2.01391110011;FFAR2|0.000776891097417;TEK|2.09943336725;PTPRC|2.56685179513	5	64	191	11588
4	4	phosphorus metabolic process	GO:0006793	0.00403	0.0521	38.49	3.96	13.1064	-1.85703	MOCS1|0.435275281648;PMM1|0.447512535464;ADIPOQ|2.62078680772;GPR183|3.07375036258;PIK3CG|2.01391110011;LMO3|1024;TTK|4.11245530662;CCL26|3.38698124945;BLM|2.62078680772;WDFY2|0.479632059663;PPEF2|1024;PLA2G4F|0.00421573529885;ADSL|0.447512535464;ANGPT1|2.01391110011;IGF2|0.476318999022;SHH|3.07375036258;FABP4|0.217637640824;ITK|2.88785839104;PRDX6|0.438302860658;MMP9|0.392292048948;FUT8|2.329467…	49	2065	191	11588
8	7,8	regulation of B cell differentiation	GO:0045577	0.00409	0.0521	1.04	-0.22	13.1064	-1.85703	CARD11|2.01391110011;PRDM1|2.11403608112;PTPRC|2.56685179513	3	20	191	11588
6	5,6	positive regulation of interleukin-8 production	GO:0032757	0.00409	0.0521	3.11	0.01	13.1064	-1.85703	ADIPOQ|2.62078680772;FFAR2|0.000776891097417;TLR7|2.28152743174	3	20	191	11588
12	5,6,7,10,11,12	positive regulation of cyclin-dependent protein serine/threonine kinase activity	GO:0045737	0.00409	0.0521	0.34	-0.3	13.1064	-1.85703	STIL|4.92457765338;FGF10|1024;PDGFB|0.460093825312	3	20	191	11588
2	2	multicellular organismal process	GO:0032501	0.0041	0.0521	65.18	6.94	13.1064	-1.85703	PCSK6|0.417543959714;CD226|7.88986163595;ADIPOQ|2.62078680772;GPR183|3.07375036258;ARHGEF10|2.41161565538;CSF3R|0.469761374607;GATA3|2.4966610978;IL7R|2.62078680772;MMP13|3.27160823423;GPR18|2.02791895958;SOX18|0.482968164462;TTK|4.11245530662;BLM|2.62078680772;MDK|0.176776695297;RIMS2|257.780620815;LAMA4|2.04202425141;PPEF2|1024;EDA|2.75108363628;ZFYVE27|0.476318999022;HPSE|0.397768241877;ANGPT1…	82	3890	191	11588
6	6	T cell activation involved in immune response	GO:0002286	0.00411	0.0521	1.7	-0.15	13.1064	-1.85703	GPR183|3.07375036258;GATA3|2.4966610978;IRF4|3.07375036258;IL18R1|2.14354692507	4	40	191	11588
7	6,7	negative regulation of I-kappaB kinase/NF-kappaB signaling	GO:0043124	0.00411	0.0521	1.87	-0.13	13.1064	-1.85703	ADIPOQ|2.62078680772;NLRX1|0.456915725115;NLRC3|4.16986304336;RHOH|3.07375036258	4	40	191	11588
6	4,5,6	negative regulation of signal transduction	GO:0009968	0.00412	0.0521	19.49	1.84	13.1064	-1.85703	ADIPOQ|2.62078680772;GATA3|2.4966610978;LMO3|1024;CCL26|3.38698124945;PPEF2|1024;SHH|3.07375036258;IRF4|3.07375036258;FIGNL1|2.7132086549;MMP9|0.392292048948;BRCA1|2.14354692507;CD3E|2.29739670999;NLRX1|0.456915725115;LRP4|2.26576777059;NLRC3|4.16986304336;PRDM1|2.11403608112;ZNF366|2.26576777059;BMP7|1024;RHOH|3.07375036258;FGF10|1024;UBASH3A|2.28152743174;DAPK1|2.58470566127;PLCL2|2.21913894414	22	726	191	11588
9	7,8,9	positive regulation of kinase activity	GO:0033674	0.00419	0.0527	10.17	0.79	13.1064	-1.85703	ADIPOQ|2.62078680772;PIK3CG|2.01391110011;CCL26|3.38698124945;ANGPT1|2.01391110011;FGFR1|0.460093825312;STIL|4.92457765338;CCDC88A|3.09512998708;TNFAIP8L3|1024;TEK|2.09943336725;FGF10|1024;PDGFB|0.460093825312;PTPRC|2.56685179513	12	301	191	11588
2	2	cellular process	GO:0009987	0.00425	0.0533	120.45	13.11	13.1064	-1.85703	PCSK6|0.417543959714;MOCS1|0.435275281648;CD226|7.88986163595;PMM1|0.447512535464;ADIPOQ|2.62078680772;GPR183|3.07375036258;PIK3CG|2.01391110011;ARHGEF10|2.41161565538;IL2RB|2.36198532286;CSF3R|0.469761374607;GATA3|2.4966610978;PTER|0.469761374607;ARHGAP15|3.60500185044;IL7R|2.62078680772;LMO3|1024;MMP13|3.27160823423;CELF2|3.03143313302;GPR18|2.02791895958;IQSEC3|2.26576777059;SOX18|0.4829681644…	177	10003	191	11588
7	5,6,7	positive regulation of nucleocytoplasmic transport	GO:0046824	0.00429	0.0534	1.94	-0.12	13.1064	-1.85703	EDA|2.75108363628;SHH|3.07375036258;TLR7|2.28152743174;TEK|2.09943336725;IL18R1|2.14354692507	5	65	191	11588
5	5	regulation of leukocyte differentiation	GO:1902105	0.00429	0.0534	3.18	0.02	13.1064	-1.85703	ADIPOQ|2.62078680772;GATA3|2.4966610978;IL7R|2.62078680772;SHH|3.07375036258;CARD11|2.01391110011;PRDM1|2.11403608112;CARMIL2|2.62078680772;PTPRC|2.56685179513	8	156	191	11588
7	6,7	regulation of phosphate metabolic process	GO:0019220	0.00441	0.0548	27.22	2.7	13.1064	-1.85703	ADIPOQ|2.62078680772;GPR183|3.07375036258;PIK3CG|2.01391110011;LMO3|1024;CCL26|3.38698124945;BLM|2.62078680772;WDFY2|0.479632059663;PPEF2|1024;ANGPT1|2.01391110011;IGF2|0.476318999022;SHH|3.07375036258;FABP4|0.217637640824;MMP9|0.392292048948;FGFR1|0.460093825312;CD3E|2.29739670999;STIL|4.92457765338;FGF23|1024;LRP4|2.26576777059;CCDC88A|3.09512998708;BMP7|1024;TLR7|2.28152743174;RHOH|3.073750362…	28	1011	191	11588
7	7	CD4-positive, alpha-beta T cell activation	GO:0035710	0.0045	0.0557	1.7	-0.15	13.1064	-1.85703	GPR183|3.07375036258;GATA3|2.4966610978;IRF4|3.07375036258;IL18R1|2.14354692507	4	41	191	11588
5	5	regulation of cell migration	GO:0030334	0.00451	0.0557	8.48	0.61	13.1064	-1.85703	ADIPOQ|2.62078680772;GPR183|3.07375036258;GATA3|2.4966610978;GPR18|2.02791895958;CCL26|3.38698124945;LAMA4|2.04202425141;ANGPT1|2.01391110011;SHH|3.07375036258;HAS2|2.56685179513;MMP9|0.392292048948;FGFR1|0.460093825312;CARMIL2|2.62078680772;TEK|2.09943336725;FGF10|1024;PDGFB|0.460093825312	15	425	191	11588
7	6,7	DNA replication	GO:0006260	0.00453	0.0557	9.05	0.67	13.1064	-1.85703	BLM|2.62078680772;MMS22L|2.01391110011;BRCA1|2.14354692507;FGFR1|0.460093825312;DNA2|6.49801917085;CCDC88A|3.09512998708;FGF10|1024;PDGFB|0.460093825312;PIF1|1024	9	192	191	11588
4	4	positive regulation of immune effector process	GO:0002699	0.00455	0.0558	5.52	0.28	13.1064	-1.85703	CD226|7.88986163595;GATA3|2.4966610978;FFAR2|0.000776891097417;C6|2.42838976879;TEK|2.09943336725;PTPRC|2.56685179513	6	94	191	11588
9	5,8,9	positive regulation of protein import into nucleus	GO:0042307	0.00458	0.0559	1.94	-0.12	13.1064	-1.85703	EDA|2.75108363628;SHH|3.07375036258;TLR7|2.28152743174;TEK|2.09943336725;IL18R1|2.14354692507	5	66	191	11588
3	3	localization of cell	GO:0051674	0.0046	0.0559	17.1	1.57	13.1064	-1.85703	ADIPOQ|2.62078680772;GPR183|3.07375036258;CSF3R|0.469761374607;GATA3|2.4966610978;GPR18|2.02791895958;SOX18|0.482968164462;CCL26|3.38698124945;LAMA4|2.04202425141;ANGPT1|2.01391110011;SHH|3.07375036258;HAS2|2.56685179513;SORBS2|2.26576777059;FFAR2|0.000776891097417;MMP9|0.392292048948;FUT8|2.32946717294;FGFR1|0.460093825312;IL16|2.14354692507;CCDC88A|3.09512998708;ROBO3|342.509454025;CARMIL2|2.62…	24	825	191	11588
3	3	cell motility	GO:0048870	0.0046	0.0559	17.1	1.57	13.1064	-1.85703	ADIPOQ|2.62078680772;GPR183|3.07375036258;CSF3R|0.469761374607;GATA3|2.4966610978;GPR18|2.02791895958;SOX18|0.482968164462;CCL26|3.38698124945;LAMA4|2.04202425141;ANGPT1|2.01391110011;SHH|3.07375036258;HAS2|2.56685179513;SORBS2|2.26576777059;FFAR2|0.000776891097417;MMP9|0.392292048948;FUT8|2.32946717294;FGFR1|0.460093825312;IL16|2.14354692507;CCDC88A|3.09512998708;ROBO3|342.509454025;CARMIL2|2.62…	24	825	191	11588
7	6,7	regulation of smooth muscle cell migration	GO:0014910	0.00471	0.0565	0.34	-0.3	13.1064	-1.85703	ADIPOQ|2.62078680772;CCL26|3.38698124945;PDGFB|0.460093825312	3	21	191	11588
11	6,7,8,9,11	positive regulation of phosphatidylinositol 3-kinase activity	GO:0043552	0.00471	0.0565	0.34	-0.3	13.1064	-1.85703	TNFAIP8L3|1024;TEK|2.09943336725;PDGFB|0.460093825312	3	21	191	11588
11	6,9,10,11	positive regulation of cyclin-dependent protein kinase activity	GO:1904031	0.00471	0.0565	0.34	-0.3	13.1064	-1.85703	STIL|4.92457765338;FGF10|1024;PDGFB|0.460093825312	3	21	191	11588
6	6	cellular response to ammonium ion	GO:0071242	0.00471	0.0565	-2.44	-0.61	13.1064	-1.85703	CHRM4|0.341510064189;CHRM3|272.478766708;CHRNB2|0.366021423986	3	21	191	11588
6	5,6	epithelial cell migration	GO:0010631	0.00481	0.0575	-2.64	-0.63	13.1064	-1.85703	GATA3|2.4966610978;SOX18|0.482968164462;ANGPT1|2.01391110011;MMP9|0.392292048948;FGFR1|0.460093825312;TEK|2.09943336725;FGF10|1024;PDGFB|0.460093825312	8	159	191	11588
6	6	B cell differentiation	GO:0030183	0.00488	0.0576	1.87	-0.13	13.1064	-1.85703	GPR183|3.07375036258;CARD11|2.01391110011;PRDM1|2.11403608112;PLCL2|2.21913894414;PTPRC|2.56685179513	5	67	191	11588
4	4	response to fibroblast growth factor	GO:0071774	0.00488	0.0576	7.28	0.47	13.1064	-1.85703	GATA3|2.4966610978;CCL26|3.38698124945;FGFR1|0.460093825312;FGF23|1024;FGF10|1024	5	67	191	11588
5	5	cellular response to fibroblast growth factor stimulus	GO:0044344	0.00488	0.0576	7.28	0.47	13.1064	-1.85703	GATA3|2.4966610978;CCL26|3.38698124945;FGFR1|0.460093825312;FGF23|1024;FGF10|1024	5	67	191	11588
FALSE	obselete	obsolete death	GO:0016265	0.00488	0.0576	16.62	1.52	13.1064	-1.85703	ADIPOQ|2.62078680772;PIK3CG|2.01391110011;IL2RB|2.36198532286;GATA3|2.4966610978;CCL26|3.38698124945;BLM|2.62078680772;MDK|0.176776695297;ANGPT1|2.01391110011;SHH|3.07375036258;FIGNL1|2.7132086549;CARD11|2.01391110011;MMP9|0.392292048948;BRCA1|2.14354692507;FGFR1|0.460093825312;RUNX3|3.20427951036;CD3E|2.29739670999;STIL|4.92457765338;AAMDC|0.463294030945;PDK4|0.406126198178;WNT9A|2.07052984768;B…	26	923	191	11588
6	6	cellular response to ionizing radiation	GO:0071479	0.00491	0.0576	1.94	-0.12	13.1064	-1.85703	GATA3|2.4966610978;BLM|2.62078680772;FIGNL1|2.7132086549;EEF1D|0.204475514639	4	42	191	11588
8	7,8	regulation of B cell proliferation	GO:0030888	0.00491	0.0576	1.55	-0.17	13.1064	-1.85703	GPR183|3.07375036258;CARD11|2.01391110011;CHRNB2|0.366021423986;PRDM1|2.11403608112	4	42	191	11588
3	3	positive regulation of developmental process	GO:0051094	0.00492	0.0576	15.78	1.42	13.1064	-1.85703	ADIPOQ|2.62078680772;GATA3|2.4966610978;IL7R|2.62078680772;LMO3|1024;WDFY2|0.479632059663;RIMS2|257.780620815;HPSE|0.397768241877;SHH|3.07375036258;BRCA1|2.14354692507;FGFR1|0.460093825312;CD3E|2.29739670999;AAMDC|0.463294030945;C6|2.42838976879;PRDM1|2.11403608112;WNT9A|2.07052984768;BMP7|1024;BMP1|0.496546247719;CARMIL2|2.62078680772;CDC20|5.31474325639;TEK|2.09943336725;PDGFB|0.460093825312;PT…	22	737	191	11588
6	4,5,6	positive regulation of cellular metabolic process	GO:0031325	0.00512	0.0594	30.15	3.03	13.1064	-1.85703	ADIPOQ|2.62078680772;GPR183|3.07375036258;PIK3CG|2.01391110011;GATA3|2.4966610978;SOX18|0.482968164462;CCL26|3.38698124945;BLM|2.62078680772;WDFY2|0.479632059663;MDK|0.176776695297;EDA|2.75108363628;ZNF462|2.46228882669;NFATC1|2.75108363628;ANGPT1|2.01391110011;IGF2|0.476318999022;SHH|3.07375036258;IRF4|3.07375036258;TET1|2.14354692507;CARD11|2.01391110011;MMP9|0.392292048948;BRCA1|2.14354692507;…	44	1827	191	11588
6	6	positive regulation of transferase activity	GO:0051347	0.00517	0.0594	10.89	0.88	13.1064	-1.85703	ADIPOQ|2.62078680772;PIK3CG|2.01391110011;CCL26|3.38698124945;ANGPT1|2.01391110011;FGFR1|0.460093825312;STIL|4.92457765338;CCDC88A|3.09512998708;CDC20|5.31474325639;TNFAIP8L3|1024;TEK|2.09943336725;FGF10|1024;PDGFB|0.460093825312;PTPRC|2.56685179513	13	349	191	11588
4	4	epithelium migration	GO:0090132	0.00518	0.0594	-2.64	-0.63	13.1064	-1.85703	GATA3|2.4966610978;SOX18|0.482968164462;ANGPT1|2.01391110011;MMP9|0.392292048948;FGFR1|0.460093825312;TEK|2.09943336725;FGF10|1024;PDGFB|0.460093825312	8	161	191	11588
5	5	cellular response to oxygen-containing compound	GO:1901701	0.0052	0.0594	1.06	-0.22	13.1064	-1.85703	ADIPOQ|2.62078680772;PIK3CG|2.01391110011;CCL26|3.38698124945;BLM|2.62078680772;SSTR1|0.482968164462;IGF2|0.476318999022;CHRM4|0.341510064189;CHRM3|272.478766708;FFAR2|0.000776891097417;MMP9|0.392292048948;BRCA1|2.14354692507;CHRNB2|0.366021423986;PRDM1|2.11403608112;PDK4|0.406126198178;ID3|0.163799175482;DAPK1|2.58470566127	16	474	191	11588
5	5	regulation of response to wounding	GO:1903034	0.00525	0.0594	2.64	-0.05	13.1064	-1.85703	ADIPOQ|2.62078680772;GATA3|2.4966610978;HPSE|0.397768241877;FABP4|0.217637640824;FFAR2|0.000776891097417;NT5E|2.46228882669;NLRX1|0.456915725115;C6|2.42838976879;NLRC3|4.16986304336;PDGFB|0.460093825312	10	233	191	11588
3	3	regulation of developmental process	GO:0050793	0.00528	0.0594	29.65	2.97	13.1064	-1.85703	ADIPOQ|2.62078680772;GPR183|3.07375036258;CSF3R|0.469761374607;GATA3|2.4966610978;ARHGAP15|3.60500185044;IL7R|2.62078680772;LMO3|1024;WDFY2|0.479632059663;RIMS2|257.780620815;LAMA4|2.04202425141;HPSE|0.397768241877;SHH|3.07375036258;INF2|2.07052984768;CARD11|2.01391110011;BRCA1|2.14354692507;FGFR1|0.460093825312;CD3E|2.29739670999;AAMDC|0.463294030945;GPR171|2.04202425141;FGF23|1024;CHRNB2|0.3660…	37	1470	191	11588
4	4	blood vessel development	GO:0001568	0.00531	0.0594	10.29	0.81	13.1064	-1.85703	SOX18|0.482968164462;LAMA4|2.04202425141;HPSE|0.397768241877;ANGPT1|2.01391110011;SHH|3.07375036258;HAS2|2.56685179513;BRCA1|2.14354692507;FGFR1|0.460093825312;C6|2.42838976879;PRDM1|2.11403608112;BMP7|1024;TEK|2.09943336725;FGF10|1024;PDGFB|0.460093825312	14	391	191	11588
9	6,7,8,9	positive regulation of phosphatidylinositol 3-kinase signaling	GO:0014068	0.00534	0.0594	1.49	-0.17	13.1064	-1.85703	CCL26|3.38698124945;ANGPT1|2.01391110011;TEK|2.09943336725;PDGFB|0.460093825312	4	43	191	11588
8	8	NK T cell differentiation	GO:0001865	0.00537	0.0594	0.79	-0.25	13.1064	-1.85703	ITK|2.88785839104;PRDM1|2.11403608112	2	7	191	11588
4	4	floor plate development	GO:0033504	0.00537	0.0594	1.18	-0.21	13.1064	-1.85703	SHH|3.07375036258;STIL|4.92457765338	2	7	191	11588
11	6,7,8,11	positive regulation of thymocyte aggregation	GO:2000400	0.00537	0.0594	0.91	-0.24	13.1064	-1.85703	IL7R|2.62078680772;SHH|3.07375036258	2	7	191	11588
7	5,7	positive regulation of keratinocyte migration	GO:0051549	0.00537	0.0594	-2.6	-0.63	13.1064	-1.85703	MMP9|0.392292048948;FGF10|1024	2	7	191	11588
7	7	negative regulation of mesenchymal cell apoptotic process	GO:2001054	0.00537	0.0594	3.5	0.05	13.1064	-1.85703	SHH|3.07375036258;BMP7|1024	2	7	191	11588
8	7,8	metanephric mesenchyme development	GO:0072075	0.00537	0.0594	3.5	0.05	13.1064	-1.85703	SHH|3.07375036258;BMP7|1024	2	7	191	11588
10	6,7,10	commissural neuron axon guidance	GO:0071679	0.00537	0.0594	3.02	0	13.1064	-1.85703	SHH|3.07375036258;ROBO3|342.509454025	2	7	191	11588
12	8,9,10,11,12	regulation of histone H3-K9 acetylation	GO:2000615	0.00537	0.0594	0.73	-0.26	13.1064	-1.85703	GATA3|2.4966610978;BRCA1|2.14354692507	2	7	191	11588
7	5,6,7	establishment of protein localization to mitochondrial membrane	GO:0090151	0.00537	0.0594	-0.83	-0.43	13.1064	-1.85703	TIMM10|0.341510064189;TOMM22|0.429282718219	2	7	191	11588
8	8	positive regulation of phospholipase activity	GO:0010518	0.00539	0.0594	0.34	-0.3	13.1064	-1.85703	CCL26|3.38698124945;ITK|2.88785839104;FGFR1|0.460093825312	3	22	191	11588
5	5	response to fatty acid	GO:0070542	0.00539	0.0594	-4.29	-0.82	13.1064	-1.85703	FFAR2|0.000776891097417;PDK4|0.406126198178;ID3|0.163799175482	3	22	191	11588
4	4	regulation of leukocyte mediated cytotoxicity	GO:0001910	0.00539	0.0594	1.72	-0.15	13.1064	-1.85703	CD226|7.88986163595;IL7R|2.62078680772;PTPRC|2.56685179513	3	22	191	11588
6	4,5,6	positive regulation of smooth muscle cell proliferation	GO:0048661	0.00539	0.0594	-0.53	-0.4	13.1064	-1.85703	CCL26|3.38698124945;MMP9|0.392292048948;PDGFB|0.460093825312	3	22	191	11588
8	6,7,8	positive regulation of MAPK cascade	GO:0043410	0.00543	0.0595	11.85	0.98	13.1064	-1.85703	GPR183|3.07375036258;PIK3CG|2.01391110011;ANGPT1|2.01391110011;IGF2|0.476318999022;FGFR1|0.460093825312;FGF23|1024;TNFAIP8L3|1024;TEK|2.09943336725;FGF10|1024;PDGFB|0.460093825312;PTPRC|2.56685179513	11	272	191	11588
4	4	system development	GO:0048731	0.00543	0.0595	42.78	4.44	13.1064	-1.85703	ADIPOQ|2.62078680772;GPR183|3.07375036258;ARHGEF10|2.41161565538;CSF3R|0.469761374607;GATA3|2.4966610978;IL7R|2.62078680772;MMP13|3.27160823423;GPR18|2.02791895958;SOX18|0.482968164462;BLM|2.62078680772;MDK|0.176776695297;RIMS2|257.780620815;LAMA4|2.04202425141;EDA|2.75108363628;ZFYVE27|0.476318999022;HPSE|0.397768241877;ANGPT1|2.01391110011;IGF2|0.476318999022;SHH|3.07375036258;IRF4|3.0737503625…	59	2635	191	11588
5	5	phosphate-containing compound metabolic process	GO:0006796	0.00553	0.0604	38.11	3.91	13.1064	-1.85703	MOCS1|0.435275281648;PMM1|0.447512535464;ADIPOQ|2.62078680772;GPR183|3.07375036258;PIK3CG|2.01391110011;LMO3|1024;TTK|4.11245530662;CCL26|3.38698124945;BLM|2.62078680772;WDFY2|0.479632059663;PPEF2|1024;PLA2G4F|0.00421573529885;ADSL|0.447512535464;ANGPT1|2.01391110011;IGF2|0.476318999022;SHH|3.07375036258;FABP4|0.217637640824;ITK|2.88785839104;PRDX6|0.438302860658;MMP9|0.392292048948;FUT8|2.329467…	48	2045	191	11588
7	6,7	phosphatidylinositol-mediated signaling	GO:0048015	0.00557	0.0607	2.19	-0.09	13.1064	-1.85703	PIK3CG|2.01391110011;GATA3|2.4966610978;CCL26|3.38698124945;ANGPT1|2.01391110011;TEK|2.09943336725;PDGFB|0.460093825312	6	98	191	11588
5	5	positive regulation of cell migration	GO:0030335	0.00574	0.0623	6.47	0.38	13.1064	-1.85703	GATA3|2.4966610978;CCL26|3.38698124945;ANGPT1|2.01391110011;HAS2|2.56685179513;MMP9|0.392292048948;FGFR1|0.460093825312;CARMIL2|2.62078680772;TEK|2.09943336725;FGF10|1024;PDGFB|0.460093825312	10	236	191	11588
5	4,5	regulation of smooth muscle cell proliferation	GO:0048660	0.0058	0.0629	-0.2	-0.36	13.1064	-1.85703	ADIPOQ|2.62078680772;CCL26|3.38698124945;MMP9|0.392292048948;PDGFB|0.460093825312	4	44	191	11588
3	3	tissue migration	GO:0090130	0.00599	0.0647	-2.64	-0.63	13.1064	-1.85703	GATA3|2.4966610978;SOX18|0.482968164462;ANGPT1|2.01391110011;MMP9|0.392292048948;FGFR1|0.460093825312;TEK|2.09943336725;FGF10|1024;PDGFB|0.460093825312	8	165	191	11588
7	7	protein phosphorylation	GO:0006468	0.00605	0.065	29.4	2.94	13.1064	-1.85703	ADIPOQ|2.62078680772;GPR183|3.07375036258;PIK3CG|2.01391110011;LMO3|1024;TTK|4.11245530662;CCL26|3.38698124945;BLM|2.62078680772;WDFY2|0.479632059663;PPEF2|1024;ANGPT1|2.01391110011;IGF2|0.476318999022;FABP4|0.217637640824;ITK|2.88785839104;MMP9|0.392292048948;FGFR1|0.460093825312;RUNX3|3.20427951036;CD3E|2.29739670999;STIL|4.92457765338;FGF23|1024;LRP4|2.26576777059;PDK4|0.406126198178;CCDC88A|3…	32	1231	191	11588
4	4	mitotic cell cycle	GO:0000278	0.00609	0.065	13.62	1.18	13.1064	-1.85703	ARHGEF10|2.41161565538;TTK|4.11245530662;BLM|2.62078680772;SMC2|14.6213032037;CDCA8|5.20536742177;IGF2|0.476318999022;FGFR1|0.460093825312;STIL|4.92457765338;DNA2|6.49801917085;WNT9A|2.07052984768;BMP7|1024;MIS12|2.80888975148;CDC20|5.31474325639;POLDIP2|0.482968164462;FGF10|1024;PDGFB|0.460093825312	16	482	191	11588
6	6	NF-kappaB import into nucleus	GO:0042348	0.00612	0.065	1.13	-0.21	13.1064	-1.85703	EDA|2.75108363628;TLR7|2.28152743174;IL18R1|2.14354692507	3	23	191	11588
7	7	regulation of NF-kappaB import into nucleus	GO:0042345	0.00612	0.065	1.13	-0.21	13.1064	-1.85703	EDA|2.75108363628;TLR7|2.28152743174;IL18R1|2.14354692507	3	23	191	11588
10	8,9,10	positive regulation of peptidyl-tyrosine phosphorylation	GO:0050731	0.00614	0.065	4.9	0.21	13.1064	-1.85703	CCL26|3.38698124945;ANGPT1|2.01391110011;CD3E|2.29739670999;LRP4|2.26576777059;FGF10|1024;PDGFB|0.460093825312	6	100	191	11588
7	6,7	regulation of DNA replication	GO:0006275	0.00614	0.065	8	0.55	13.1064	-1.85703	FGFR1|0.460093825312;DNA2|6.49801917085;CCDC88A|3.09512998708;FGF10|1024;PDGFB|0.460093825312;PIF1|1024	6	100	191	11588
4	4	nephron development	GO:0072006	0.00614	0.065	4.95	0.21	13.1064	-1.85703	ADIPOQ|2.62078680772;GATA3|2.4966610978;ANGPT1|2.01391110011;SHH|3.07375036258;BMP7|1024;PDGFB|0.460093825312	6	100	191	11588
3	3	movement of cell or subcellular component	GO:0006928	0.00618	0.0653	24.01	2.34	13.1064	-1.85703	ADIPOQ|2.62078680772;GPR183|3.07375036258;CSF3R|0.469761374607;GATA3|2.4966610978;GPR18|2.02791895958;SOX18|0.482968164462;CCL26|3.38698124945;LAMA4|2.04202425141;ANGPT1|2.01391110011;SHH|3.07375036258;HAS2|2.56685179513;SORBS2|2.26576777059;FFAR2|0.000776891097417;MMP9|0.392292048948;WIPF1|2.08493152168;FUT8|2.32946717294;FGFR1|0.460093825312;RUNX3|3.20427951036;IL16|2.14354692507;CCDC88A|3.0951…	29	1085	191	11588
6	5,6	negative regulation of inflammatory response	GO:0050728	0.00624	0.0658	2.17	-0.1	13.1064	-1.85703	ADIPOQ|2.62078680772;GATA3|2.4966610978;NT5E|2.46228882669;NLRX1|0.456915725115;NLRC3|4.16986304336	5	71	191	11588
4	4	cytokine production involved in immune response	GO:0002367	0.00629	0.0661	4.13	0.12	13.1064	-1.85703	GATA3|2.4966610978;ANGPT1|2.01391110011;FFAR2|0.000776891097417;TEK|2.09943336725	4	45	191	11588
5	5	regulation of protein metabolic process	GO:0051246	0.00641	0.0671	31.91	3.22	13.1064	-1.85703	ADIPOQ|2.62078680772;GPR183|3.07375036258;PIK3CG|2.01391110011;GATA3|2.4966610978;LMO3|1024;CCL26|3.38698124945;BLM|2.62078680772;WDFY2|0.479632059663;PPEF2|1024;BACE2|2.21913894414;ANGPT1|2.01391110011;IGF2|0.476318999022;SHH|3.07375036258;IRF4|3.07375036258;FABP4|0.217637640824;TET1|2.14354692507;CARD11|2.01391110011;MMP9|0.392292048948;BRCA1|2.14354692507;FGFR1|0.460093825312;CD3E|2.2973967099…	39	1590	191	11588
4	4	cytokine secretion	GO:0050663	0.00644	0.0673	4.86	0.2	13.1064	-1.85703	GATA3|2.4966610978;ANGPT1|2.01391110011;CARD11|2.01391110011;FFAR2|0.000776891097417;CARMIL2|2.62078680772;TEK|2.09943336725	6	101	191	11588
5	5	apoptotic process	GO:0006915	0.00661	0.0687	16.34	1.48	13.1064	-1.85703	ADIPOQ|2.62078680772;PIK3CG|2.01391110011;IL2RB|2.36198532286;GATA3|2.4966610978;CCL26|3.38698124945;BLM|2.62078680772;MDK|0.176776695297;ANGPT1|2.01391110011;SHH|3.07375036258;FIGNL1|2.7132086549;CARD11|2.01391110011;MMP9|0.392292048948;BRCA1|2.14354692507;FGFR1|0.460093825312;RUNX3|3.20427951036;CD3E|2.29739670999;STIL|4.92457765338;AAMDC|0.463294030945;PDK4|0.406126198178;WNT9A|2.07052984768;B…	26	945	191	11588
3	3	positive regulation of transport	GO:0051050	0.00662	0.0687	9.74	0.75	13.1064	-1.85703	ADIPOQ|2.62078680772;GATA3|2.4966610978;HNMT|4.89056111077;CCL26|3.38698124945;EDA|2.75108363628;ANGPT1|2.01391110011;SHH|3.07375036258;FFAR2|0.000776891097417;FGFR1|0.460093825312;DOCK2|2.36198532286;CHRNB2|0.366021423986;TLR7|2.28152743174;CARMIL2|2.62078680772;TEK|2.09943336725;PDGFB|0.460093825312;IL18R1|2.14354692507;SYNGR3|2.7894873327	17	530	191	11588
5	5	urogenital system development	GO:0001655	0.00662	0.0687	9.44	0.71	13.1064	-1.85703	ADIPOQ|2.62078680772;GATA3|2.4966610978;ANGPT1|2.01391110011;SHH|3.07375036258;FGFR1|0.460093825312;LRP4|2.26576777059;BMP7|1024;FGF10|1024;ID3|0.163799175482;PDGFB|0.460093825312	10	241	191	11588
6	5,6	mitotic nuclear division	GO:0007067	0.00668	0.0691	7.8	0.53	13.1064	-1.85703	ARHGEF10|2.41161565538;SMC2|14.6213032037;CDCA8|5.20536742177;IGF2|0.476318999022;STIL|4.92457765338;BMP7|1024;MIS12|2.80888975148;CDC20|5.31474325639;PDGFB|0.460093825312	9	204	191	11588
4	4	regulation of morphogenesis of a branching structure	GO:0060688	0.0068	0.0694	6.85	0.42	13.1064	-1.85703	SHH|3.07375036258;FGFR1|0.460093825312;BMP7|1024;FGF10|1024	4	46	191	11588
4	4	positive regulation of production of molecular mediator of immune response	GO:0002702	0.0068	0.0694	4.24	0.13	13.1064	-1.85703	GATA3|2.4966610978;FFAR2|0.000776891097417;TEK|2.09943336725;PTPRC|2.56685179513	4	46	191	11588
4	4	negative regulation of response to external stimulus	GO:0032102	0.00689	0.0694	3.14	0.01	13.1064	-1.85703	ADIPOQ|2.62078680772;GATA3|2.4966610978;GPR18|2.02791895958;NT5E|2.46228882669;NLRX1|0.456915725115;NLRC3|4.16986304336;PRDM1|2.11403608112;PDGFB|0.460093825312	8	169	191	11588
7	6,7	negative regulation of tumor necrosis factor production	GO:0032720	0.00691	0.0694	1.35	-0.19	13.1064	-1.85703	ADIPOQ|2.62078680772;GPR18|2.02791895958;NLRC3|4.16986304336	3	24	191	11588
5	5	positive regulation of chemokine production	GO:0032722	0.00691	0.0694	3.11	0.01	13.1064	-1.85703	ADIPOQ|2.62078680772;FFAR2|0.000776891097417;TLR7|2.28152743174	3	24	191	11588
10	5,6,7,8,10	positive regulation of lipid kinase activity	GO:0090218	0.00691	0.0694	0.34	-0.3	13.1064	-1.85703	TNFAIP8L3|1024;TEK|2.09943336725;PDGFB|0.460093825312	3	24	191	11588
7	6,7	morphogenesis of an epithelial fold	GO:0060571	0.00691	0.0694	6.51	0.39	13.1064	-1.85703	SHH|3.07375036258;BMP7|1024;FGF10|1024	3	24	191	11588
6	5,6	positive regulation of cytokine production involved in immune response	GO:0002720	0.00691	0.0694	3.11	0.01	13.1064	-1.85703	GATA3|2.4966610978;FFAR2|0.000776891097417;TEK|2.09943336725	3	24	191	11588
6	6	phospholipid catabolic process	GO:0009395	0.00691	0.0694	-0.35	-0.38	13.1064	-1.85703	PLA2G4F|0.00421573529885;PRDX6|0.438302860658;ABHD12|2.25011696938	3	24	191	11588
3	3	regulation of molecular function	GO:0065009	0.00693	0.0694	33.15	3.36	13.1064	-1.85703	ADIPOQ|2.62078680772;PIK3CG|2.01391110011;ARHGEF10|2.41161565538;GATA3|2.4966610978;ARHGAP15|3.60500185044;IQSEC3|2.26576777059;PPP1R1C|2.63901582155;CCL26|3.38698124945;BLM|2.62078680772;EDA|2.75108363628;ZNF462|2.46228882669;ANGPT1|2.01391110011;SHH|3.07375036258;IRF4|3.07375036258;FABP4|0.217637640824;ITK|2.88785839104;ARAP2|2.56685179513;CARD11|2.01391110011;MMP9|0.392292048948;PPP1R3B|2.8088…	41	1701	191	11588
5	4,5	positive regulation of cell motility	GO:2000147	0.00701	0.0694	6.47	0.38	13.1064	-1.85703	GATA3|2.4966610978;CCL26|3.38698124945;ANGPT1|2.01391110011;HAS2|2.56685179513;MMP9|0.392292048948;FGFR1|0.460093825312;CARMIL2|2.62078680772;TEK|2.09943336725;FGF10|1024;PDGFB|0.460093825312	10	243	191	11588
6	5,6	Roundabout signaling pathway	GO:0035385	0.00709	0.0694	3.23	0.02	13.1064	-1.85703	ROBO1|4.99332219561;ROBO3|342.509454025	2	8	191	11588
8	5,7,8	regulation of keratinocyte migration	GO:0051547	0.00709	0.0694	-2.6	-0.63	13.1064	-1.85703	MMP9|0.392292048948;FGF10|1024	2	8	191	11588
5	4,5	thalamus development	GO:0021794	0.00709	0.0694	-0.05	-0.35	13.1064	-1.85703	SHH|3.07375036258;CHRNB2|0.366021423986	2	8	191	11588
4	4	interleukin-13 production	GO:0032616	0.00709	0.0694	0.89	-0.24	13.1064	-1.85703	GATA3|2.4966610978;IRF4|3.07375036258	2	8	191	11588
5	5	regulation of interleukin-13 production	GO:0032656	0.00709	0.0694	0.89	-0.24	13.1064	-1.85703	GATA3|2.4966610978;IRF4|3.07375036258	2	8	191	11588
7	7	cellular response to lithium ion	GO:0071285	0.00709	0.0694	0.17	-0.32	13.1064	-1.85703	SHH|3.07375036258;FABP4|0.217637640824	2	8	191	11588
7	5,6,7	G protein-coupled acetylcholine receptor signaling pathway	GO:0007213	0.00709	0.0694	-1.97	-0.56	13.1064	-1.85703	CHRM4|0.341510064189;CHRM3|272.478766708	2	8	191	11588
6	6	response to lithium ion	GO:0010226	0.00709	0.0694	0.17	-0.32	13.1064	-1.85703	SHH|3.07375036258;FABP4|0.217637640824	2	8	191	11588
9	8,9	histone H3-K9 acetylation	GO:0043970	0.00709	0.0694	0.73	-0.26	13.1064	-1.85703	GATA3|2.4966610978;BRCA1|2.14354692507	2	8	191	11588
9	8,9	positive regulation of T cell differentiation in thymus	GO:0033089	0.00709	0.0694	0.91	-0.24	13.1064	-1.85703	IL7R|2.62078680772;SHH|3.07375036258	2	8	191	11588
4	4	regulation of cell motility	GO:2000145	0.00711	0.0694	8.48	0.61	13.1064	-1.85703	ADIPOQ|2.62078680772;GPR183|3.07375036258;GATA3|2.4966610978;GPR18|2.02791895958;CCL26|3.38698124945;LAMA4|2.04202425141;ANGPT1|2.01391110011;SHH|3.07375036258;HAS2|2.56685179513;MMP9|0.392292048948;FGFR1|0.460093825312;CARMIL2|2.62078680772;TEK|2.09943336725;FGF10|1024;PDGFB|0.460093825312	15	447	191	11588
4	4	smooth muscle cell proliferation	GO:0048659	0.00734	0.0713	-0.2	-0.36	13.1064	-1.85703	ADIPOQ|2.62078680772;CCL26|3.38698124945;MMP9|0.392292048948;PDGFB|0.460093825312	4	47	191	11588
2	2	cell killing	GO:0001906	0.00734	0.0713	2.3	-0.08	13.1064	-1.85703	CD226|7.88986163595;IL7R|2.62078680772;C9|3.75809099686;PTPRC|2.56685179513	4	47	191	11588
5	5	inflammatory response	GO:0006954	0.00741	0.0718	7.19	0.46	13.1064	-1.85703	ADIPOQ|2.62078680772;GATA3|2.4966610978;CCL26|3.38698124945;FABP4|0.217637640824;CYBB|2.15845647301;FFAR2|0.000776891097417;NT5E|2.46228882669;NLRX1|0.456915725115;C6|2.42838976879;NLRC3|4.16986304336	10	245	191	11588
5	4,5	positive regulation of defense response	GO:0031349	0.00754	0.0727	4.11	0.12	13.1064	-1.85703	CD226|7.88986163595;IRF4|3.07375036258;FABP4|0.217637640824;FFAR2|0.000776891097417;NLRX1|0.456915725115;TLR7|2.28152743174;TXK|5.85634278378	7	137	191	11588
4	4	positive regulation of response to external stimulus	GO:0032103	0.00754	0.0727	-3.87	-0.77	13.1064	-1.85703	CCL26|3.38698124945;FABP4|0.217637640824;FFAR2|0.000776891097417;FGFR1|0.460093825312;IL16|2.14354692507;FGF10|1024;PDGFB|0.460093825312	7	137	191	11588
6	5,6	gland development	GO:0048732	0.00761	0.0732	10.04	0.78	13.1064	-1.85703	GATA3|2.4966610978;EDA|2.75108363628;IGF2|0.476318999022;SHH|3.07375036258;FGFR1|0.460093825312;TFCP2L1|6.8685234915;BMP7|1024;CARMIL2|2.62078680772;FGF10|1024;BCL11B|6.02098698964	10	246	191	11588
4	4	regulation of cell differentiation	GO:0045595	0.00771	0.0738	25.63	2.52	13.1064	-1.85703	ADIPOQ|2.62078680772;GPR183|3.07375036258;CSF3R|0.469761374607;GATA3|2.4966610978;IL7R|2.62078680772;LMO3|1024;WDFY2|0.479632059663;RIMS2|257.780620815;SHH|3.07375036258;CARD11|2.01391110011;FGFR1|0.460093825312;AAMDC|0.463294030945;GPR171|2.04202425141;FGF23|1024;CHRNB2|0.366021423986;LRP4|2.26576777059;PRDM1|2.11403608112;WNT9A|2.07052984768;CCDC88A|3.09512998708;BMP7|1024;CRMP1|242.190757562;C…	27	1005	191	11588
6	5,6	positive regulation of innate immune response	GO:0045089	0.00775	0.0738	5.96	0.33	13.1064	-1.85703	CD226|7.88986163595;IRF4|3.07375036258;FFAR2|0.000776891097417;NLRX1|0.456915725115;TLR7|2.28152743174;TXK|5.85634278378	6	105	191	11588
4	3,4	regulation of behavior	GO:0050795	0.00775	0.0738	-2.35	-0.6	13.1064	-1.85703	CCL26|3.38698124945;MDK|0.176776695297;CHRNB2|0.366021423986;IL16|2.14354692507;FGF10|1024;PDGFB|0.460093825312	6	105	191	11588
5	5	negative regulation of tumor necrosis factor superfamily cytokine production	GO:1903556	0.00776	0.0738	1.35	-0.19	13.1064	-1.85703	ADIPOQ|2.62078680772;GPR18|2.02791895958;NLRC3|4.16986304336	3	25	191	11588
7	7	regulation of T cell mediated immunity	GO:0002709	0.00776	0.0738	1.23	-0.2	13.1064	-1.85703	GATA3|2.4966610978;IL7R|2.62078680772;PTPRC|2.56685179513	3	25	191	11588
5	5	organelle fission	GO:0048285	0.00779	0.0738	9.11	0.68	13.1064	-1.85703	ARHGEF10|2.41161565538;TTK|4.11245530662;SMC2|14.6213032037;CDCA8|5.20536742177;IGF2|0.476318999022;INF2|2.07052984768;ACOT8|0.414659772907;STIL|4.92457765338;BMP7|1024;MIS12|2.80888975148;CDC20|5.31474325639;PDGFB|0.460093825312	12	326	191	11588
5	4,5	animal organ formation	GO:0048645	0.00791	0.0748	6.85	0.42	13.1064	-1.85703	SHH|3.07375036258;FGFR1|0.460093825312;BMP7|1024;FGF10|1024	4	48	191	11588
4	4	programmed cell death	GO:0012501	0.00806	0.076	16.34	1.48	13.1064	-1.85703	ADIPOQ|2.62078680772;PIK3CG|2.01391110011;IL2RB|2.36198532286;GATA3|2.4966610978;CCL26|3.38698124945;BLM|2.62078680772;MDK|0.176776695297;ANGPT1|2.01391110011;SHH|3.07375036258;FIGNL1|2.7132086549;CARD11|2.01391110011;MMP9|0.392292048948;BRCA1|2.14354692507;FGFR1|0.460093825312;RUNX3|3.20427951036;CD3E|2.29739670999;STIL|4.92457765338;AAMDC|0.463294030945;PDK4|0.406126198178;WNT9A|2.07052984768;B…	26	960	191	11588
7	5,6,7	cytokine-mediated signaling pathway	GO:0019221	0.00816	0.0768	3.48	0.05	13.1064	-1.85703	ADIPOQ|2.62078680772;IL2RB|2.36198532286;IL7R|2.62078680772;CCL26|3.38698124945;ANGPT1|2.01391110011;TXK|5.85634278378;PDGFB|0.460093825312;IL18R1|2.14354692507	8	174	191	11588
4	4	positive regulation of cellular component movement	GO:0051272	0.00826	0.0775	6.47	0.38	13.1064	-1.85703	GATA3|2.4966610978;CCL26|3.38698124945;ANGPT1|2.01391110011;HAS2|2.56685179513;MMP9|0.392292048948;FGFR1|0.460093825312;CARMIL2|2.62078680772;TEK|2.09943336725;FGF10|1024;PDGFB|0.460093825312	10	249	191	11588
8	5,7,8	regulation of endothelial cell migration	GO:0010594	0.00829	0.0777	0.67	-0.26	13.1064	-1.85703	GATA3|2.4966610978;ANGPT1|2.01391110011;FGFR1|0.460093825312;TEK|2.09943336725;PDGFB|0.460093825312	5	76	191	11588
4	4	lipid metabolic process	GO:0006629	0.00845	0.0788	15.86	1.43	13.1064	-1.85703	ADIPOQ|2.62078680772;PIK3CG|2.01391110011;FDX1|0.295248165357;TTR|2.63901582155;PLA2G4F|0.00421573529885;SHH|3.07375036258;PRDX6|0.438302860658;BRCA1|2.14354692507;FGFR1|0.460093825312;FGF23|1024;PDK4|0.406126198178;ABHD12|2.25011696938;TNFAIP8L3|1024;TEK|2.09943336725;BCO1|3.16016524745;DECR2|0.36349312933;PMVK|0.406126198178;BCL11B|6.02098698964;DGKB|2.63901582155;PDGFB|0.460093825312;PLCL2|2.2…	21	726	191	11588
3	3	multicellular organism development	GO:0007275	0.00846	0.0788	43.74	4.54	13.1064	-1.85703	PCSK6|0.417543959714;ADIPOQ|2.62078680772;GPR183|3.07375036258;ARHGEF10|2.41161565538;CSF3R|0.469761374607;GATA3|2.4966610978;IL7R|2.62078680772;MMP13|3.27160823423;GPR18|2.02791895958;SOX18|0.482968164462;BLM|2.62078680772;MDK|0.176776695297;RIMS2|257.780620815;LAMA4|2.04202425141;EDA|2.75108363628;ZFYVE27|0.476318999022;HPSE|0.397768241877;ANGPT1|2.01391110011;IGF2|0.476318999022;SHH|3.07375036…	61	2799	191	11588
7	6,7	endothelial cell migration	GO:0043542	0.00847	0.0788	-0.03	-0.34	13.1064	-1.85703	GATA3|2.4966610978;SOX18|0.482968164462;ANGPT1|2.01391110011;FGFR1|0.460093825312;TEK|2.09943336725;PDGFB|0.460093825312	6	107	191	11588
5	5	vasculature development	GO:0001944	0.00862	0.0793	10.29	0.81	13.1064	-1.85703	SOX18|0.482968164462;LAMA4|2.04202425141;HPSE|0.397768241877;ANGPT1|2.01391110011;SHH|3.07375036258;HAS2|2.56685179513;BRCA1|2.14354692507;FGFR1|0.460093825312;C6|2.42838976879;PRDM1|2.11403608112;BMP7|1024;TEK|2.09943336725;FGF10|1024;PDGFB|0.460093825312	14	414	191	11588
5	5	heterotypic cell-cell adhesion	GO:0034113	0.00867	0.0793	3.84	0.09	13.1064	-1.85703	ADIPOQ|2.62078680772;BMP7|1024;PTPRC|2.56685179513	3	26	191	11588
6	6	smooth muscle cell migration	GO:0014909	0.00867	0.0793	0.34	-0.3	13.1064	-1.85703	ADIPOQ|2.62078680772;CCL26|3.38698124945;PDGFB|0.460093825312	3	26	191	11588
7	6,7	cellular response to interferon-gamma	GO:0071346	0.00867	0.0793	1.71	-0.15	13.1064	-1.85703	CCL26|3.38698124945;TXK|5.85634278378;DAPK1|2.58470566127	3	26	191	11588
9	8,9	regulation of protein autophosphorylation	GO:0031952	0.00867	0.0793	0.34	-0.3	13.1064	-1.85703	ADIPOQ|2.62078680772;PDGFB|0.460093825312;PTPRC|2.56685179513	3	26	191	11588
7	6,7	regulation of B cell activation	GO:0050864	0.00875	0.0793	1.96	-0.12	13.1064	-1.85703	GPR183|3.07375036258;CARD11|2.01391110011;CHRNB2|0.366021423986;PRDM1|2.11403608112;PTPRC|2.56685179513	5	77	191	11588
6	5,6	regulation of cellular protein metabolic process	GO:0032268	0.00876	0.0793	30.77	3.09	13.1064	-1.85703	ADIPOQ|2.62078680772;GPR183|3.07375036258;PIK3CG|2.01391110011;GATA3|2.4966610978;LMO3|1024;CCL26|3.38698124945;BLM|2.62078680772;WDFY2|0.479632059663;PPEF2|1024;ANGPT1|2.01391110011;IGF2|0.476318999022;SHH|3.07375036258;FABP4|0.217637640824;TET1|2.14354692507;MMP9|0.392292048948;BRCA1|2.14354692507;FGFR1|0.460093825312;CD3E|2.29739670999;STIL|4.92457765338;FGF23|1024;C6|2.42838976879;PCOLCE2|3.2…	36	1466	191	11588
4	4	cell fate commitment	GO:0045165	0.009	0.0793	6.14	0.35	13.1064	-1.85703	GATA3|2.4966610978;SOX18|0.482968164462;SHH|3.07375036258;IRF4|3.07375036258;FGFR1|0.460093825312;PRDM1|2.11403608112;FGF10|1024;BCL11B|6.02098698964	8	177	191	11588
6	6	negative regulation of smooth muscle cell differentiation	GO:0051151	0.00902	0.0793	-0.15	-0.36	13.1064	-1.85703	SHH|3.07375036258;PDGFB|0.460093825312	2	9	191	11588
6	6	white fat cell differentiation	GO:0050872	0.00902	0.0793	-2.35	-0.6	13.1064	-1.85703	FABP4|0.217637640824;FGF10|1024	2	9	191	11588
6	6	regulation of cytokine secretion involved in immune response	GO:0002739	0.00902	0.0793	0.63	-0.27	13.1064	-1.85703	ANGPT1|2.01391110011;TEK|2.09943336725	2	9	191	11588
6	6	lateral mesoderm development	GO:0048368	0.00902	0.0793	-0.15	-0.36	13.1064	-1.85703	SHH|3.07375036258;FGFR1|0.460093825312	2	9	191	11588
5	5	cytokine secretion involved in immune response	GO:0002374	0.00902	0.0793	0.63	-0.27	13.1064	-1.85703	ANGPT1|2.01391110011;TEK|2.09943336725	2	9	191	11588
8	6,7,8	negative regulation of intracellular estrogen receptor signaling pathway	GO:0033147	0.00902	0.0793	0.69	-0.26	13.1064	-1.85703	BRCA1|2.14354692507;ZNF366|2.26576777059	2	9	191	11588
7	7	regulation of mesenchymal cell apoptotic process	GO:2001053	0.00902	0.0793	3.5	0.05	13.1064	-1.85703	SHH|3.07375036258;BMP7|1024	2	9	191	11588
9	8,9	negative regulation of protein autophosphorylation	GO:0031953	0.00902	0.0793	0.83	-0.25	13.1064	-1.85703	ADIPOQ|2.62078680772;PTPRC|2.56685179513	2	9	191	11588
7	7	gamma-delta T cell differentiation	GO:0042492	0.00902	0.0793	0.72	-0.26	13.1064	-1.85703	GPR18|2.02791895958;PTPRC|2.56685179513	2	9	191	11588
6	6	optic nerve development	GO:0021554	0.00902	0.0793	-0.05	-0.35	13.1064	-1.85703	SHH|3.07375036258;CHRNB2|0.366021423986	2	9	191	11588
5	5	positive regulation of humoral immune response	GO:0002922	0.00902	0.0793	0.79	-0.25	13.1064	-1.85703	C6|2.42838976879;PTPRC|2.56685179513	2	9	191	11588
7	4,6,7	limb bud formation	GO:0060174	0.00902	0.0793	3.5	0.05	13.1064	-1.85703	SHH|3.07375036258;FGF10|1024	2	9	191	11588
7	6,7	lung-associated mesenchyme development	GO:0060484	0.00902	0.0793	-0.15	-0.36	13.1064	-1.85703	SHH|3.07375036258;FGFR1|0.460093825312	2	9	191	11588
9	5,9	AMP metabolic process	GO:0046033	0.00902	0.0793	-0.04	-0.34	13.1064	-1.85703	ADSL|0.447512535464;NT5E|2.46228882669	2	9	191	11588
6	5,6	regulation of branching involved in salivary gland morphogenesis	GO:0060693	0.00902	0.0793	-2.67	-0.64	13.1064	-1.85703	FGFR1|0.460093825312;FGF10|1024	2	9	191	11588
5	4,5	mesenchymal-epithelial cell signaling	GO:0060638	0.00902	0.0793	-2.67	-0.64	13.1064	-1.85703	FGFR1|0.460093825312;FGF10|1024	2	9	191	11588
7	6,7	DNA recombination	GO:0006310	0.0091	0.0798	5.69	0.29	13.1064	-1.85703	BLM|2.62078680772;MMS22L|2.01391110011;FIGNL1|2.7132086549;BRCA1|2.14354692507;BCL11B|6.02098698964;PIF1|1024;PTPRC|2.56685179513	7	142	191	11588
6	5,6	regulation of fat cell differentiation	GO:0045598	0.00923	0.0808	0.65	-0.27	13.1064	-1.85703	ADIPOQ|2.62078680772;GATA3|2.4966610978;LMO3|1024;WDFY2|0.479632059663;AAMDC|0.463294030945	5	78	191	11588
3	3	negative regulation of signaling	GO:0023057	0.00937	0.0818	19.49	1.84	13.1064	-1.85703	ADIPOQ|2.62078680772;GATA3|2.4966610978;LMO3|1024;CCL26|3.38698124945;PPEF2|1024;SHH|3.07375036258;IRF4|3.07375036258;FIGNL1|2.7132086549;MMP9|0.392292048948;BRCA1|2.14354692507;CD3E|2.29739670999;NLRX1|0.456915725115;LRP4|2.26576777059;NLRC3|4.16986304336;PRDM1|2.11403608112;ZNF366|2.26576777059;BMP7|1024;RHOH|3.07375036258;FGF10|1024;UBASH3A|2.28152743174;DAPK1|2.58470566127;PLCL2|2.21913894414	22	780	191	11588
7	4,5,6,7	prostate gland epithelium morphogenesis	GO:0060740	0.00964	0.0831	6.51	0.39	13.1064	-1.85703	SHH|3.07375036258;BMP7|1024;FGF10|1024	3	27	191	11588
7	7	positive regulation of lipase activity	GO:0060193	0.00964	0.0831	0.34	-0.3	13.1064	-1.85703	CCL26|3.38698124945;ITK|2.88785839104;FGFR1|0.460093825312	3	27	191	11588
7	7	regulation of phospholipase activity	GO:0010517	0.00964	0.0831	0.34	-0.3	13.1064	-1.85703	CCL26|3.38698124945;ITK|2.88785839104;FGFR1|0.460093825312	3	27	191	11588
3	3	regulation of cell killing	GO:0031341	0.00964	0.0831	1.72	-0.15	13.1064	-1.85703	CD226|7.88986163595;IL7R|2.62078680772;PTPRC|2.56685179513	3	27	191	11588
7	5,6,7	positive regulation of phospholipid metabolic process	GO:1903727	0.00964	0.0831	0.34	-0.3	13.1064	-1.85703	TNFAIP8L3|1024;TEK|2.09943336725;PDGFB|0.460093825312	3	27	191	11588
5	5	adaptive immune response based on somatic recombination of immune receptors built from immunoglobulin superfamily domains	GO:0002460	0.00965	0.0831	2.94	-0.01	13.1064	-1.85703	CD226|7.88986163595;GATA3|2.4966610978;IL7R|2.62078680772;IRF4|3.07375036258;IL18R1|2.14354692507;PTPRC|2.56685179513	6	110	191	11588
6	5,6	regulation of cytokine-mediated signaling pathway	GO:0001959	0.00977	0.084	2.02	-0.11	13.1064	-1.85703	ADIPOQ|2.62078680772;CCL26|3.38698124945;ANGPT1|2.01391110011;TXK|5.85634278378	4	51	191	11588
4	4	negative regulation of cell communication	GO:0010648	0.00991	0.085	19.49	1.84	13.1064	-1.85703	ADIPOQ|2.62078680772;GATA3|2.4966610978;LMO3|1024;CCL26|3.38698124945;PPEF2|1024;SHH|3.07375036258;IRF4|3.07375036258;FIGNL1|2.7132086549;MMP9|0.392292048948;BRCA1|2.14354692507;CD3E|2.29739670999;NLRX1|0.456915725115;LRP4|2.26576777059;NLRC3|4.16986304336;PRDM1|2.11403608112;ZNF366|2.26576777059;BMP7|1024;RHOH|3.07375036258;FGF10|1024;UBASH3A|2.28152743174;DAPK1|2.58470566127;PLCL2|2.21913894414	22	784	191	11588
8	6,7,8	regulation of extrinsic apoptotic signaling pathway	GO:2001236	0.0101	0.0859	5.01	0.22	13.1064	-1.85703	BRCA1|2.14354692507;FGFR1|0.460093825312;RUNX3|3.20427951036;FGF10|1024;DAPK1|2.58470566127;PTPRC|2.56685179513	6	111	191	11588
8	4,6,7,8	positive regulation of hemopoiesis	GO:1903708	0.0101	0.0859	2.46	-0.07	13.1064	-1.85703	GATA3|2.4966610978;IL7R|2.62078680772;SHH|3.07375036258;PRDM1|2.11403608112;CARMIL2|2.62078680772;PTPRC|2.56685179513	6	111	191	11588
3	3	cell death	GO:0008219	0.0104	0.0885	17.03	1.56	13.1064	-1.85703	ADIPOQ|2.62078680772;PIK3CG|2.01391110011;IL2RB|2.36198532286;GATA3|2.4966610978;CCL26|3.38698124945;BLM|2.62078680772;MDK|0.176776695297;ANGPT1|2.01391110011;SHH|3.07375036258;FIGNL1|2.7132086549;CARD11|2.01391110011;MMP9|0.392292048948;BRCA1|2.14354692507;FGFR1|0.460093825312;RUNX3|3.20427951036;CD3E|2.29739670999;STIL|4.92457765338;AAMDC|0.463294030945;PDK4|0.406126198178;WNT9A|2.07052984768;B…	27	1029	191	11588
9	7,8,9	regulation of protein import into nucleus	GO:0042306	0.0105	0.0889	2.24	-0.09	13.1064	-1.85703	EDA|2.75108363628;ANGPT1|2.01391110011;SHH|3.07375036258;TLR7|2.28152743174;TEK|2.09943336725;IL18R1|2.14354692507	6	112	191	11588
4	4	negative regulation of response to wounding	GO:1903035	0.0105	0.0889	2.5	-0.06	13.1064	-1.85703	ADIPOQ|2.62078680772;GATA3|2.4966610978;NT5E|2.46228882669;NLRX1|0.456915725115;NLRC3|4.16986304336;PDGFB|0.460093825312	6	112	191	11588
5	5	connective tissue development	GO:0061448	0.0105	0.0889	5.81	0.31	13.1064	-1.85703	MMP13|3.27160823423;SHH|3.07375036258;FGFR1|0.460093825312;RUNX3|3.20427951036;WNT9A|2.07052984768;BMP7|1024;BMP1|0.496546247719;PDGFB|0.460093825312	8	182	191	11588
3	3	positive regulation of cellular process	GO:0048522	0.0106	0.0889	46.82	4.89	13.1064	-1.85703	CD226|7.88986163595;ADIPOQ|2.62078680772;GPR183|3.07375036258;PIK3CG|2.01391110011;ARHGEF10|2.41161565538;GATA3|2.4966610978;IL7R|2.62078680772;LMO3|1024;SOX18|0.482968164462;HNMT|4.89056111077;CCL26|3.38698124945;BLM|2.62078680772;WDFY2|0.479632059663;MDK|0.176776695297;RIMS2|257.780620815;EDA|2.75108363628;ZNF462|2.46228882669;HPSE|0.397768241877;NFATC1|2.75108363628;ANGPT1|2.01391110011;IGF2|0…	64	2995	191	11588
4	4	prostate gland morphogenesis	GO:0060512	0.0107	0.0889	6.51	0.39	13.1064	-1.85703	SHH|3.07375036258;BMP7|1024;FGF10|1024	3	28	191	11588
6	6	positive regulation of DNA binding	GO:0043388	0.0107	0.0889	0.41	-0.29	13.1064	-1.85703	GATA3|2.4966610978;IRF4|3.07375036258;MMP9|0.392292048948	3	28	191	11588
5	5	regulation of interleukin-8 production	GO:0032677	0.0107	0.0889	3.11	0.01	13.1064	-1.85703	ADIPOQ|2.62078680772;FFAR2|0.000776891097417;TLR7|2.28152743174	3	28	191	11588
9	7,8,9	positive regulation of B cell proliferation	GO:0030890	0.0107	0.0889	0.44	-0.29	13.1064	-1.85703	GPR183|3.07375036258;CARD11|2.01391110011;CHRNB2|0.366021423986	3	28	191	11588
6	5,6	regulation of animal organ formation	GO:0003156	0.0107	0.0889	0.34	-0.3	13.1064	-1.85703	SHH|3.07375036258;FGFR1|0.460093825312;BMP7|1024	3	28	191	11588
5	5	response to lipid	GO:0033993	0.0107	0.0889	13.75	1.19	13.1064	-1.85703	GATA3|2.4966610978;LMO3|1024;CCL26|3.38698124945;SHH|3.07375036258;FFAR2|0.000776891097417;BRCA1|2.14354692507;NLRC3|4.16986304336;PRDM1|2.11403608112;PDK4|0.406126198178;ZNF366|2.26576777059;BMP7|1024;ID3|0.163799175482;PMVK|0.406126198178	13	382	191	11588
7	5,6,7	gland morphogenesis	GO:0022612	0.0108	0.0893	7.28	0.47	13.1064	-1.85703	EDA|2.75108363628;SHH|3.07375036258;FGFR1|0.460093825312;BMP7|1024;FGF10|1024	5	81	191	11588
7	7	axonogenesis	GO:0007409	0.011	0.0893	11.59	0.95	13.1064	-1.85703	GATA3|2.4966610978;SHH|3.07375036258;RUNX3|3.20427951036;CHRNB2|0.366021423986;LRP4|2.26576777059;BMP7|1024;ROBO1|4.99332219561;ROBO3|342.509454025;CRMP1|242.190757562;BCL11B|6.02098698964	10	260	191	11588
5	5	CD4-positive or CD8-positive, alpha-beta T cell lineage commitment	GO:0043369	0.0111	0.0893	0.98	-0.23	13.1064	-1.85703	SHH|3.07375036258;IRF4|3.07375036258	2	10	191	11588
9	7,8,9	purine nucleoside catabolic process	GO:0006152	0.0111	0.0893	0.05	-0.33	13.1064	-1.85703	NT5E|2.46228882669;AHCY|0.358488812004	2	10	191	11588
10	8,9,10	purine ribonucleoside catabolic process	GO:0046130	0.0111	0.0893	0.05	-0.33	13.1064	-1.85703	NT5E|2.46228882669;AHCY|0.358488812004	2	10	191	11588
6	6	gamma-delta T cell activation	GO:0046629	0.0111	0.0893	0.72	-0.26	13.1064	-1.85703	GPR18|2.02791895958;PTPRC|2.56685179513	2	10	191	11588
7	6,7	keratinocyte migration	GO:0051546	0.0111	0.0893	-2.6	-0.63	13.1064	-1.85703	MMP9|0.392292048948;FGF10|1024	2	10	191	11588
10	6,7,8,9,10	regulation of B cell receptor signaling pathway	GO:0050855	0.0111	0.0893	0.76	-0.26	13.1064	-1.85703	PLCL2|2.21913894414;PTPRC|2.56685179513	2	10	191	11588
8	6,7,8	positive regulation of smooth muscle cell migration	GO:0014911	0.0111	0.0893	-0.19	-0.36	13.1064	-1.85703	CCL26|3.38698124945;PDGFB|0.460093825312	2	10	191	11588
5	5	interferon-gamma secretion	GO:0072643	0.0111	0.0893	0.82	-0.25	13.1064	-1.85703	GATA3|2.4966610978;CARMIL2|2.62078680772	2	10	191	11588
8	5,8	regulation of T cell mediated cytotoxicity	GO:0001914	0.0111	0.0893	0.83	-0.25	13.1064	-1.85703	IL7R|2.62078680772;PTPRC|2.56685179513	2	10	191	11588
6	6	mesenchymal cell apoptotic process	GO:0097152	0.0111	0.0893	3.5	0.05	13.1064	-1.85703	SHH|3.07375036258;BMP7|1024	2	10	191	11588
6	5,6	regulation of heterotypic cell-cell adhesion	GO:0034114	0.0111	0.0893	3.43	0.04	13.1064	-1.85703	ADIPOQ|2.62078680772;BMP7|1024	2	10	191	11588
7	6,7	induction of positive chemotaxis	GO:0050930	0.0111	0.0893	3.34	0.03	13.1064	-1.85703	IL16|2.14354692507;FGF10|1024	2	10	191	11588
6	5,6	glycine metabolic process	GO:0006544	0.0111	0.0893	-0.04	-0.34	13.1064	-1.85703	SHMT2|0.486327473706;DMGDH|2.25011696938	2	10	191	11588
5	5	vascular smooth muscle cell proliferation	GO:1990874	0.0111	0.0893	-0.74	-0.42	13.1064	-1.85703	MMP9|0.392292048948;PDGFB|0.460093825312	2	10	191	11588
5	5	otic vesicle development	GO:0071599	0.0111	0.0893	3.41	0.04	13.1064	-1.85703	GATA3|2.4966610978;FGF10|1024	2	10	191	11588
7	6,7	kidney mesenchyme development	GO:0072074	0.0111	0.0893	3.5	0.05	13.1064	-1.85703	SHH|3.07375036258;BMP7|1024	2	10	191	11588
6	5,6	regulation of vascular smooth muscle cell proliferation	GO:1904705	0.0111	0.0893	-0.74	-0.42	13.1064	-1.85703	MMP9|0.392292048948;PDGFB|0.460093825312	2	10	191	11588
3	3	ossification	GO:0001503	0.0113	0.0899	9.61	0.73	13.1064	-1.85703	MMP13|3.27160823423;SHH|3.07375036258;FIGNL1|2.7132086549;MMP9|0.392292048948;MRC2|0.5;FGF23|1024;LRP4|2.26576777059;BMP7|1024;BMP1|0.496546247719;ID3|0.163799175482	10	261	191	11588
9	8,9	regulation of peptidyl-tyrosine phosphorylation	GO:0050730	0.0113	0.0899	5.31	0.25	13.1064	-1.85703	CCL26|3.38698124945;ANGPT1|2.01391110011;CD3E|2.29739670999;LRP4|2.26576777059;FGF10|1024;PDGFB|0.460093825312;PTPRC|2.56685179513	7	148	191	11588
5	5	positive regulation of catalytic activity	GO:0043085	0.0116	0.0921	17.86	1.65	13.1064	-1.85703	ADIPOQ|2.62078680772;PIK3CG|2.01391110011;ARHGEF10|2.41161565538;ARHGAP15|3.60500185044;IQSEC3|2.26576777059;CCL26|3.38698124945;ANGPT1|2.01391110011;SHH|3.07375036258;ITK|2.88785839104;ARAP2|2.56685179513;FGFR1|0.460093825312;DOCK2|2.36198532286;STIL|4.92457765338;FGF23|1024;PCOLCE2|3.29436406907;CCDC88A|3.09512998708;CDC20|5.31474325639;TNFAIP8L3|1024;TEK|2.09943336725;FGF10|1024;DAPK1|2.584705…	23	843	191	11588
10	7,8,10	regulation of phosphatidylinositol 3-kinase activity	GO:0043551	0.0118	0.0932	0.34	-0.3	13.1064	-1.85703	TNFAIP8L3|1024;TEK|2.09943336725;PDGFB|0.460093825312	3	29	191	11588
6	6	embryonic camera-type eye development	GO:0031076	0.0118	0.0932	6.51	0.39	13.1064	-1.85703	SHH|3.07375036258;BMP7|1024;FGF10|1024	3	29	191	11588
5	5	regulation of transferase activity	GO:0051338	0.0119	0.0937	17.99	1.67	13.1064	-1.85703	ADIPOQ|2.62078680772;PIK3CG|2.01391110011;CCL26|3.38698124945;BLM|2.62078680772;ANGPT1|2.01391110011;FABP4|0.217637640824;FGFR1|0.460093825312;STIL|4.92457765338;CCDC88A|3.09512998708;BMP7|1024;CDC20|5.31474325639;TNFAIP8L3|1024;TEK|2.09943336725;FGF10|1024;PDGFB|0.460093825312;PIF1|1024;PTPRC|2.56685179513	17	564	191	11588
5	5	organophosphate catabolic process	GO:0046434	0.0119	0.0937	2.73	-0.03	13.1064	-1.85703	PLA2G4F|0.00421573529885;PRDX6|0.438302860658;NT5E|2.46228882669;ENTPD3|2.94853843458;ABHD12|2.25011696938	5	83	191	11588
4	4	regulation of response to cytokine stimulus	GO:0060759	0.0119	0.0937	2.02	-0.11	13.1064	-1.85703	ADIPOQ|2.62078680772;CCL26|3.38698124945;ANGPT1|2.01391110011;TXK|5.85634278378	4	54	191	11588
6	6	regulation of tumor necrosis factor production	GO:0032680	0.0119	0.0937	1.65	-0.16	13.1064	-1.85703	ADIPOQ|2.62078680772;GPR18|2.02791895958;ANGPT1|2.01391110011;NLRC3|4.16986304336	4	54	191	11588
5	5	tumor necrosis factor production	GO:0032640	0.0127	0.0974	1.65	-0.16	13.1064	-1.85703	ADIPOQ|2.62078680772;GPR18|2.02791895958;ANGPT1|2.01391110011;NLRC3|4.16986304336	4	55	191	11588
4	4	response to oxygen-containing compound	GO:1901700	0.0128	0.0974	6.63	0.4	13.1064	-1.85703	ADIPOQ|2.62078680772;PIK3CG|2.01391110011;CCL26|3.38698124945;BLM|2.62078680772;SSTR1|0.482968164462;IGF2|0.476318999022;SHH|3.07375036258;CHRM4|0.341510064189;CHRM3|272.478766708;FFAR2|0.000776891097417;MMP9|0.392292048948;BRCA1|2.14354692507;CHRNB2|0.366021423986;NLRC3|4.16986304336;PRDM1|2.11403608112;PDK4|0.406126198178;ID3|0.163799175482;PMVK|0.406126198178;DAPK1|2.58470566127	19	661	191	11588
7	6,7	protein transmembrane transport	GO:0071806	0.0129	0.0974	-1.16	-0.47	13.1064	-1.85703	TIMM10|0.341510064189;SEC61G|0.473028823363;TOMM22|0.429282718219	3	30	191	11588
5	5	ameboidal-type cell migration	GO:0001667	0.0129	0.0974	1.4	-0.18	13.1064	-1.85703	GATA3|2.4966610978;SOX18|0.482968164462;ANGPT1|2.01391110011;SHH|3.07375036258;MMP9|0.392292048948;FGFR1|0.460093825312;TEK|2.09943336725;FGF10|1024;PDGFB|0.460093825312	9	227	191	11588
6	5,6	positive regulation of mitotic cell cycle	GO:0045931	0.0131	0.0974	-4.32	-0.82	13.1064	-1.85703	IGF2|0.476318999022;FGFR1|0.460093825312;POLDIP2|0.482968164462;FGF10|1024;PDGFB|0.460093825312	5	85	191	11588
5	5	interleukin-2 secretion	GO:0070970	0.0135	0.0974	0.72	-0.26	13.1064	-1.85703	CARD11|2.01391110011;CARMIL2|2.62078680772	2	11	191	11588
6	5,6	vitamin D metabolic process	GO:0042359	0.0135	0.0974	-2.67	-0.64	13.1064	-1.85703	FGFR1|0.460093825312;FGF23|1024	2	11	191	11588
8	7,8	mRNA transcription	GO:0009299	0.0135	0.0974	-1.01	-0.45	13.1064	-1.85703	SOX18|0.482968164462;EEF1D|0.204475514639	2	11	191	11588
6	5,6	ureter development	GO:0072189	0.0135	0.0974	0.89	-0.24	13.1064	-1.85703	GATA3|2.4966610978;SHH|3.07375036258	2	11	191	11588
6	6	regulation of epithelial cell differentiation involved in kidney development	GO:2000696	0.0135	0.0974	0.82	-0.25	13.1064	-1.85703	ADIPOQ|2.62078680772;GATA3|2.4966610978	2	11	191	11588
5	5	regulation of tumor necrosis factor superfamily cytokine production	GO:1903555	0.0135	0.0974	1.65	-0.16	13.1064	-1.85703	ADIPOQ|2.62078680772;GPR18|2.02791895958;ANGPT1|2.01391110011;NLRC3|4.16986304336	4	56	191	11588
8	6,7,8	positive regulation of DNA replication	GO:0045740	0.0135	0.0974	-3.15	-0.69	13.1064	-1.85703	FGFR1|0.460093825312;DNA2|6.49801917085;FGF10|1024;PDGFB|0.460093825312	4	56	191	11588
5	5	circulatory system development	GO:0072359	0.0136	0.0974	15.39	1.38	13.1064	-1.85703	GATA3|2.4966610978;SOX18|0.482968164462;LAMA4|2.04202425141;HPSE|0.397768241877;ANGPT1|2.01391110011;SHH|3.07375036258;HAS2|2.56685179513;BRCA1|2.14354692507;FGFR1|0.460093825312;STIL|4.92457765338;C6|2.42838976879;PRDM1|2.11403608112;BMP7|1024;ROBO1|4.99332219561;ROBO3|342.509454025;TEK|2.09943336725;FGF10|1024;ID3|0.163799175482;PDGFB|0.460093825312	19	665	191	11588
8	4,7,8	positive regulation of protein localization to nucleus	GO:1900182	0.0137	0.0974	1.94	-0.12	13.1064	-1.85703	EDA|2.75108363628;SHH|3.07375036258;TLR7|2.28152743174;TEK|2.09943336725;IL18R1|2.14354692507	5	86	191	11588
7	6,7	mesonephros development	GO:0001823	0.0137	0.0974	7.24	0.47	13.1064	-1.85703	GATA3|2.4966610978;SHH|3.07375036258;FGFR1|0.460093825312;BMP7|1024;FGF10|1024	5	86	191	11588
6	6	protein complex oligomerization	GO:0051259	0.014	0.0974	4.38	0.15	13.1064	-1.85703	ADIPOQ|2.62078680772;CCL26|3.38698124945;BLM|2.62078680772;ADSL|0.447512535464;CD247|2.80888975148;SHMT2|0.486327473706;CD3E|2.29739670999;C9|3.75809099686;JCHAIN|4.37717480504;TEK|2.09943336725	10	270	191	11588
8	8	regulation of alpha-beta T cell differentiation	GO:0046637	0.0141	0.0974	1.21	-0.2	13.1064	-1.85703	GATA3|2.4966610978;SHH|3.07375036258;PRDM1|2.11403608112	3	31	191	11588
9	7,8,9	B cell receptor signaling pathway	GO:0050853	0.0141	0.0974	1.11	-0.22	13.1064	-1.85703	LAT2|2.28152743174;PLCL2|2.21913894414;PTPRC|2.56685179513	3	31	191	11588
7	7	glycosaminoglycan biosynthetic process	GO:0006024	0.0141	0.0974	0.34	-0.3	13.1064	-1.85703	ANGPT1|2.01391110011;HAS2|2.56685179513;PDGFB|0.460093825312	3	31	191	11588
4	4	interleukin-8 production	GO:0032637	0.0141	0.0974	3.11	0.01	13.1064	-1.85703	ADIPOQ|2.62078680772;FFAR2|0.000776891097417;TLR7|2.28152743174	3	31	191	11588
FALSE	obselete	obsolete positive regulation of transcription factor import into nucleus	GO:0042993	0.0141	0.0974	1.13	-0.21	13.1064	-1.85703	EDA|2.75108363628;TLR7|2.28152743174;IL18R1|2.14354692507	3	31	191	11588
8	6,8	regulation of kinase activity	GO:0043549	0.0143	0.0974	14.26	1.25	13.1064	-1.85703	ADIPOQ|2.62078680772;PIK3CG|2.01391110011;CCL26|3.38698124945;BLM|2.62078680772;ANGPT1|2.01391110011;FABP4|0.217637640824;FGFR1|0.460093825312;STIL|4.92457765338;CCDC88A|3.09512998708;BMP7|1024;TNFAIP8L3|1024;TEK|2.09943336725;FGF10|1024;PDGFB|0.460093825312;PTPRC|2.56685179513	15	485	191	11588
4	4	tumor necrosis factor superfamily cytokine production	GO:0071706	0.0143	0.0974	1.65	-0.16	13.1064	-1.85703	ADIPOQ|2.62078680772;GPR18|2.02791895958;ANGPT1|2.01391110011;NLRC3|4.16986304336	4	57	191	11588
9	6,7,8,9	regulation of phosphatidylinositol 3-kinase signaling	GO:0014066	0.0143	0.0974	1.49	-0.17	13.1064	-1.85703	CCL26|3.38698124945;ANGPT1|2.01391110011;TEK|2.09943336725;PDGFB|0.460093825312	4	57	191	11588
5	5	regulation of cytokine secretion	GO:0050707	0.0144	0.0974	4.55	0.17	13.1064	-1.85703	GATA3|2.4966610978;ANGPT1|2.01391110011;FFAR2|0.000776891097417;CARMIL2|2.62078680772;TEK|2.09943336725	5	87	191	11588
5	5	regulation of carbohydrate metabolic process	GO:0006109	0.0144	0.0974	0.73	-0.26	13.1064	-1.85703	ADIPOQ|2.62078680772;PPP1R3B|2.80888975148;PDK4|0.406126198178;MLXIP|2.17346972505;PDGFB|0.460093825312	5	87	191	11588
6	6	regulation of nucleocytoplasmic transport	GO:0046822	0.0149	0.0974	2.24	-0.09	13.1064	-1.85703	EDA|2.75108363628;ANGPT1|2.01391110011;SHH|3.07375036258;TLR7|2.28152743174;TEK|2.09943336725;IL18R1|2.14354692507	6	121	191	11588
10	8,9,10	positive regulation of protein kinase activity	GO:0045860	0.0151	0.0974	6.83	0.42	13.1064	-1.85703	ADIPOQ|2.62078680772;PIK3CG|2.01391110011;CCL26|3.38698124945;ANGPT1|2.01391110011;FGFR1|0.460093825312;STIL|4.92457765338;CCDC88A|3.09512998708;FGF10|1024;PDGFB|0.460093825312;PTPRC|2.56685179513	10	273	191	11588
3	3	anatomical structure development	GO:0048856	0.0151	0.0974	48.58	5.08	13.1064	-1.85703	PCSK6|0.417543959714;ADIPOQ|2.62078680772;GPR183|3.07375036258;ARHGEF10|2.41161565538;CSF3R|0.469761374607;GATA3|2.4966610978;PTER|0.469761374607;ARHGAP15|3.60500185044;IL7R|2.62078680772;MMP13|3.27160823423;GPR18|2.02791895958;SOX18|0.482968164462;BLM|2.62078680772;MDK|0.176776695297;RIMS2|257.780620815;LAMA4|2.04202425141;EDA|2.75108363628;ZFYVE27|0.476318999022;HPSE|0.397768241877;ANGPT1|2.013…	67	3213	191	11588
8	6,7,8	fibroblast growth factor receptor signaling pathway	GO:0008543	0.0152	0.0974	6.76	0.41	13.1064	-1.85703	GATA3|2.4966610978;FGFR1|0.460093825312;FGF23|1024;FGF10|1024	4	58	191	11588
11	6,9,10,11	regulation of cyclin-dependent protein serine/threonine kinase activity	GO:0000079	0.0152	0.0974	4.46	0.16	13.1064	-1.85703	BLM|2.62078680772;STIL|4.92457765338;FGF10|1024;PDGFB|0.460093825312	4	58	191	11588
3	3	positive regulation of behavior	GO:0048520	0.0152	0.0974	4.21	0.13	13.1064	-1.85703	CCL26|3.38698124945;IL16|2.14354692507;FGF10|1024;PDGFB|0.460093825312	4	58	191	11588
5	5	positive regulation of cytokine secretion	GO:0050715	0.0152	0.0974	4.25	0.13	13.1064	-1.85703	GATA3|2.4966610978;FFAR2|0.000776891097417;CARMIL2|2.62078680772;TEK|2.09943336725	4	58	191	11588
6	6	phosphorylation	GO:0016310	0.0153	0.0974	30.7	3.09	13.1064	-1.85703	ADIPOQ|2.62078680772;GPR183|3.07375036258;PIK3CG|2.01391110011;LMO3|1024;TTK|4.11245530662;CCL26|3.38698124945;BLM|2.62078680772;WDFY2|0.479632059663;PPEF2|1024;ANGPT1|2.01391110011;IGF2|0.476318999022;FABP4|0.217637640824;ITK|2.88785839104;MMP9|0.392292048948;FGFR1|0.460093825312;RUNX3|3.20427951036;CD3E|2.29739670999;STIL|4.92457765338;FGF23|1024;LRP4|2.26576777059;PDK4|0.406126198178;CCDC88A|3…	35	1470	191	11588
4	4	regulation of transport	GO:0051049	0.0154	0.0974	23.37	2.27	13.1064	-1.85703	ADIPOQ|2.62078680772;PIK3CG|2.01391110011;GATA3|2.4966610978;HNMT|4.89056111077;CCL26|3.38698124945;RIMS2|257.780620815;EDA|2.75108363628;ANGPT1|2.01391110011;SHH|3.07375036258;LGI3|0.281264621172;FFAR2|0.000776891097417;MMP9|0.392292048948;FGFR1|0.460093825312;DOCK2|2.36198532286;FGF23|1024;CHRNB2|0.366021423986;IL16|2.14354692507;TLR7|2.28152743174;CARMIL2|2.62078680772;TEK|2.09943336725;FGF10|…	27	1063	191	11588
6	5,6	regulation of innate immune response	GO:0045088	0.0155	0.0974	5.96	0.33	13.1064	-1.85703	CD226|7.88986163595;IRF4|3.07375036258;FFAR2|0.000776891097417;NLRX1|0.456915725115;TLR7|2.28152743174;TXK|5.85634278378	6	122	191	11588
4	4	establishment of cell polarity	GO:0030010	0.0157	0.0974	4.58	0.17	13.1064	-1.85703	GATA3|2.4966610978;SHH|3.07375036258;DOCK2|2.36198532286;FGF10|1024;FBF1|0.482968164462	5	89	191	11588
7	6,7	protein import	GO:0017038	0.0159	0.0974	3.08	0	13.1064	-1.85703	TIMM10|0.341510064189;EDA|2.75108363628;ANGPT1|2.01391110011;SHH|3.07375036258;TLR7|2.28152743174;TOMM22|0.429282718219;TEK|2.09943336725;IL18R1|2.14354692507	8	196	191	11588
5	4,5	regulation of skeletal muscle cell proliferation	GO:0014857	0.016	0.0974	0.79	-0.25	13.1064	-1.85703	ANGPT1|2.01391110011;SHH|3.07375036258	2	12	191	11588
8	8	phosphate ion transport	GO:0006817	0.016	0.0974	-2.67	-0.64	13.1064	-1.85703	FGFR1|0.460093825312;FGF23|1024	2	12	191	11588
10	6,8,9,10	regulation of DNA methylation	GO:0044030	0.016	0.0974	0.66	-0.27	13.1064	-1.85703	TET1|2.14354692507;BRCA1|2.14354692507	2	12	191	11588
7	7	axon development	GO:0061564	0.0161	0.0974	11.59	0.95	13.1064	-1.85703	GATA3|2.4966610978;SHH|3.07375036258;RUNX3|3.20427951036;CHRNB2|0.366021423986;LRP4|2.26576777059;BMP7|1024;ROBO1|4.99332219561;ROBO3|342.509454025;CRMP1|242.190757562;BCL11B|6.02098698964	10	276	191	11588
5	5	response to ionizing radiation	GO:0010212	0.0164	0.0974	2.27	-0.09	13.1064	-1.85703	GATA3|2.4966610978;BLM|2.62078680772;FIGNL1|2.7132086549;BRCA1|2.14354692507;EEF1D|0.204475514639	5	90	191	11588
9	6,7,9	regulation of metaphase/anaphase transition of meiotic cell cycle	GO:1902102	0.0165	0.0974	0	-0.34	13.1064	-1.85703	TTK|4.11245530662	1	1	191	11588
9	9	CD8-positive, alpha-beta intraepithelial T cell differentiation	GO:0002300	0.0165	0.0974	0	-0.34	13.1064	-1.85703	GPR18|2.02791895958	1	1	191	11588
5	4,5	cell-cell signaling involved in lung development	GO:0060495	0.0165	0.0974	0	-0.34	13.1064	-1.85703	FGF10|1024	1	1	191	11588
8	8	negative regulation of actin filament binding	GO:1904530	0.0165	0.0974	0	-0.34	13.1064	-1.85703	CRMP1|242.190757562	1	1	191	11588
4	4	dendritic cell homeostasis	GO:0036145	0.0165	0.0974	0	-0.34	13.1064	-1.85703	GPR183|3.07375036258	1	1	191	11588
6	5,6	metaphase/anaphase transition of meiotic cell cycle	GO:0044785	0.0165	0.0974	0	-0.34	13.1064	-1.85703	TTK|4.11245530662	1	1	191	11588
9	7,8,9	fibroblast growth factor receptor signaling pathway involved in ureteric bud formation	GO:2000699	0.0165	0.0974	0	-0.34	13.1064	-1.85703	GATA3|2.4966610978	1	1	191	11588
8	6,7,8	innate immune response activating cell surface receptor signaling pathway	GO:0002220	0.0165	0.0974	0	-0.34	13.1064	-1.85703	FFAR2|0.000776891097417	1	1	191	11588
6	6	meiotic spindle assembly checkpoint	GO:0033316	0.0165	0.0974	0	-0.34	13.1064	-1.85703	TTK|4.11245530662	1	1	191	11588
8	6,7,8	semicircular canal fusion	GO:0060879	0.0165	0.0974	0	-0.34	13.1064	-1.85703	FGF10|1024	1	1	191	11588
10	5,9,10	negative regulation of DNA demethylation	GO:1901536	0.0165	0.0974	0	-0.34	13.1064	-1.85703	GATA3|2.4966610978	1	1	191	11588
7	5,6,7	negative regulation of glial cell-derived neurotrophic factor receptor signaling pathway involved in ureteric bud formation	GO:2000734	0.0165	0.0974	0	-0.34	13.1064	-1.85703	GATA3|2.4966610978	1	1	191	11588
6	5,6	positive regulation of postsynaptic membrane organization	GO:1901628	0.0165	0.0974	0	-0.34	13.1064	-1.85703	LRP4|2.26576777059	1	1	191	11588
7	6,7	astrocyte chemotaxis	GO:0035700	0.0165	0.0974	0	-0.34	13.1064	-1.85703	GPR183|3.07375036258	1	1	191	11588
11	6,7,8,9,11	negative regulation of metaphase/anaphase transition of meiotic cell cycle	GO:1902103	0.0165	0.0974	0	-0.34	13.1064	-1.85703	TTK|4.11245530662	1	1	191	11588
10	6,7,10	olfactory bulb axon guidance	GO:0071678	0.0165	0.0974	0	-0.34	13.1064	-1.85703	BCL11B|6.02098698964	1	1	191	11588
4	4	negative regulation of ureter smooth muscle cell differentiation	GO:2000062	0.0165	0.0974	0	-0.34	13.1064	-1.85703	SHH|3.07375036258	1	1	191	11588
9	5,7,8,9	fibroblast growth factor receptor signaling pathway involved in orbitofrontal cortex development	GO:0035607	0.0165	0.0974	0	-0.34	13.1064	-1.85703	FGFR1|0.460093825312	1	1	191	11588
4	4	regulation of vascular smooth muscle cell dedifferentiation	GO:1905174	0.0165	0.0974	0	-0.34	13.1064	-1.85703	PDGFB|0.460093825312	1	1	191	11588
6	5,6	mesenchymal-epithelial cell signaling involved in lung development	GO:0060496	0.0165	0.0974	0	-0.34	13.1064	-1.85703	FGF10|1024	1	1	191	11588
7	6,7	positive regulation of mitotic cell cycle DNA replication	GO:1903465	0.0165	0.0974	0	-0.34	13.1064	-1.85703	FGFR1|0.460093825312	1	1	191	11588
5	5	meiotic spindle checkpoint	GO:0044779	0.0165	0.0974	0	-0.34	13.1064	-1.85703	TTK|4.11245530662	1	1	191	11588
3	3	mesenchymal cell proliferation involved in prostate gland development	GO:0060781	0.0165	0.0974	0	-0.34	13.1064	-1.85703	SHH|3.07375036258	1	1	191	11588
12	8,9,11,12	positive regulation of histone H4-K20 methylation	GO:0070512	0.0165	0.0974	0	-0.34	13.1064	-1.85703	BRCA1|2.14354692507	1	1	191	11588
8	4,6,7,8	positive regulation of ureter smooth muscle cell differentiation	GO:2000063	0.0165	0.0974	0	-0.34	13.1064	-1.85703	SHH|3.07375036258	1	1	191	11588
10	8,9,10	beta-carotene metabolic process	GO:1901810	0.0165	0.0974	0	-0.34	13.1064	-1.85703	BCO1|3.16016524745	1	1	191	11588
5	5	leukocyte chemotaxis involved in inflammatory response	GO:0002232	0.0165	0.0974	0	-0.34	13.1064	-1.85703	FFAR2|0.000776891097417	1	1	191	11588
10	5,6,7,8,10	negative regulation of meiotic chromosome separation	GO:1905133	0.0165	0.0974	0	-0.34	13.1064	-1.85703	TTK|4.11245530662	1	1	191	11588
7	6,7	positive regulation of interleukin-10 biosynthetic process	GO:0045082	0.0165	0.0974	0	-0.34	13.1064	-1.85703	IRF4|3.07375036258	1	1	191	11588
9	6,9	adenosine biosynthetic process	GO:0046086	0.0165	0.0974	0	-0.34	13.1064	-1.85703	NT5E|2.46228882669	1	1	191	11588
8	8	regulation of extrathymic T cell differentiation	GO:0033082	0.0165	0.0974	0	-0.34	13.1064	-1.85703	PRDM1|2.11403608112	1	1	191	11588
10	5,8,9,10	negative regulation of fibroblast growth factor receptor signaling pathway involved in ureteric bud formation	GO:2000703	0.0165	0.0974	0	-0.34	13.1064	-1.85703	GATA3|2.4966610978	1	1	191	11588
11	6,8,10,11	AMP catabolic process	GO:0006196	0.0165	0.0974	0	-0.34	13.1064	-1.85703	NT5E|2.46228882669	1	1	191	11588
10	5,6,9,10	positive regulation of glomerular mesangial cell proliferation	GO:0072126	0.0165	0.0974	0	-0.34	13.1064	-1.85703	PDGFB|0.460093825312	1	1	191	11588
8	6,7,8	positive regulation of glucocorticoid receptor signaling pathway	GO:2000324	0.0165	0.0974	0	-0.34	13.1064	-1.85703	LMO3|1024	1	1	191	11588
7	7	acute inflammatory response to non-antigenic stimulus	GO:0002525	0.0165	0.0974	0	-0.34	13.1064	-1.85703	FFAR2|0.000776891097417	1	1	191	11588
7	6,7	vitamin D catabolic process	GO:0042369	0.0165	0.0974	0	-0.34	13.1064	-1.85703	FGF23|1024	1	1	191	11588
8	5,6,7,8	regulation of thyroid hormone generation	GO:2000609	0.0165	0.0974	0	-0.34	13.1064	-1.85703	GATA3|2.4966610978	1	1	191	11588
8	5,6,7,8	positive regulation of thyroid hormone generation	GO:2000611	0.0165	0.0974	0	-0.34	13.1064	-1.85703	GATA3|2.4966610978	1	1	191	11588
5	5	interleukin-13 biosynthetic process	GO:0042231	0.0165	0.0974	0	-0.34	13.1064	-1.85703	IRF4|3.07375036258	1	1	191	11588
7	7	negative regulation of actin binding	GO:1904617	0.0165	0.0974	0	-0.34	13.1064	-1.85703	CRMP1|242.190757562	1	1	191	11588
5	5	lateral geniculate nucleus development	GO:0021771	0.0165	0.0974	0	-0.34	13.1064	-1.85703	CHRNB2|0.366021423986	1	1	191	11588
5	5	defecation	GO:0030421	0.0165	0.0974	0	-0.34	13.1064	-1.85703	MDK|0.176776695297	1	1	191	11588
8	6,7,8	histamine catabolic process	GO:0001695	0.0165	0.0974	0	-0.34	13.1064	-1.85703	HNMT|4.89056111077	1	1	191	11588
6	5,6	bronchiole morphogenesis	GO:0060436	0.0165	0.0974	0	-0.34	13.1064	-1.85703	FGF10|1024	1	1	191	11588
9	8,9	monoacylglycerol catabolic process	GO:0052651	0.0165	0.0974	0	-0.34	13.1064	-1.85703	ABHD12|2.25011696938	1	1	191	11588
7	6,7	regulation of apoptosis involved in tissue homeostasis	GO:0060785	0.0165	0.0974	0	-0.34	13.1064	-1.85703	SHH|3.07375036258	1	1	191	11588
8	7,8	regulation of acute inflammatory response to non-antigenic stimulus	GO:0002877	0.0165	0.0974	0	-0.34	13.1064	-1.85703	FFAR2|0.000776891097417	1	1	191	11588
7	6,7	positive regulation of interleukin-13 biosynthetic process	GO:0045368	0.0165	0.0974	0	-0.34	13.1064	-1.85703	IRF4|3.07375036258	1	1	191	11588
9	4,7,8,9	positive regulation of parathyroid hormone secretion	GO:2000830	0.0165	0.0974	0	-0.34	13.1064	-1.85703	FGFR1|0.460093825312	1	1	191	11588
8	4,8	positive regulation of protein localization to cilium	GO:1903566	0.0165	0.0974	0	-0.34	13.1064	-1.85703	CCDC88A|3.09512998708	1	1	191	11588
8	6,7,8	regulation of kidney smooth muscle cell differentiation	GO:2000356	0.0165	0.0974	0	-0.34	13.1064	-1.85703	SHH|3.07375036258	1	1	191	11588
FALSE	obselete	obsolete multicellular structure septum development	GO:0080125	0.0165	0.0974	0	-0.34	13.1064	-1.85703	SHH|3.07375036258	1	1	191	11588
8	6,7,8	phosphatidylserine catabolic process	GO:0006660	0.0165	0.0974	0	-0.34	13.1064	-1.85703	ABHD12|2.25011696938	1	1	191	11588
8	4,7,8	positive regulation of cell proliferation involved in kidney development	GO:1901724	0.0165	0.0974	0	-0.34	13.1064	-1.85703	PDGFB|0.460093825312	1	1	191	11588
7	6,7	negative regulation of metanephric mesenchymal cell migration	GO:2000590	0.0165	0.0974	0	-0.34	13.1064	-1.85703	ADIPOQ|2.62078680772	1	1	191	11588
10	5,6,7,8,10	regulation of meiotic chromosome separation	GO:1905132	0.0165	0.0974	0	-0.34	13.1064	-1.85703	TTK|4.11245530662	1	1	191	11588
6	6	kidney smooth muscle cell differentiation	GO:0072195	0.0165	0.0974	0	-0.34	13.1064	-1.85703	SHH|3.07375036258	1	1	191	11588
7	6,7	cellular response to leptomycin B	GO:0072750	0.0165	0.0974	0	-0.34	13.1064	-1.85703	ID3|0.163799175482	1	1	191	11588
6	5,6	positive regulation of receptor clustering	GO:1903911	0.0165	0.0974	0	-0.34	13.1064	-1.85703	LRP4|2.26576777059	1	1	191	11588
5	5	cell dedifferentiation involved in phenotypic switching	GO:0090678	0.0165	0.0974	0	-0.34	13.1064	-1.85703	PDGFB|0.460093825312	1	1	191	11588
9	5,6,7,8,9	positive regulation of Fc receptor mediated stimulatory signaling pathway	GO:0060369	0.0165	0.0974	0	-0.34	13.1064	-1.85703	CD226|7.88986163595	1	1	191	11588
4	4	regulation of cellular response to X-ray	GO:2000683	0.0165	0.0974	0	-0.34	13.1064	-1.85703	GATA3|2.4966610978	1	1	191	11588
5	5	allantois development	GO:1905069	0.0165	0.0974	0	-0.34	13.1064	-1.85703	BMP7|1024	1	1	191	11588
7	6,7	positive regulation of skeletal muscle acetylcholine-gated channel clustering	GO:1904395	0.0165	0.0974	0	-0.34	13.1064	-1.85703	LRP4|2.26576777059	1	1	191	11588
6	6	S-adenosylhomocysteine catabolic process	GO:0019510	0.0165	0.0974	0	-0.34	13.1064	-1.85703	AHCY|0.358488812004	1	1	191	11588
8	6,8	homeostasis of number of retina cells	GO:0048877	0.0165	0.0974	0	-0.34	13.1064	-1.85703	SHH|3.07375036258	1	1	191	11588
6	5,6	regulation of glial cell-derived neurotrophic factor receptor signaling pathway involved in ureteric bud formation	GO:2000733	0.0165	0.0974	0	-0.34	13.1064	-1.85703	GATA3|2.4966610978	1	1	191	11588
9	4,7,8,9	submandibular salivary gland formation	GO:0060661	0.0165	0.0974	0	-0.34	13.1064	-1.85703	FGF10|1024	1	1	191	11588
6	4,5,6	regulation of mesenchymal cell proliferation involved in prostate gland development	GO:0060782	0.0165	0.0974	0	-0.34	13.1064	-1.85703	SHH|3.07375036258	1	1	191	11588
10	10	protein localization to meiotic spindle midzone	GO:1903096	0.0165	0.0974	0	-0.34	13.1064	-1.85703	TTK|4.11245530662	1	1	191	11588
5	5	N-glycan fucosylation	GO:0036071	0.0165	0.0974	0	-0.34	13.1064	-1.85703	FUT8|2.32946717294	1	1	191	11588
7	7	renal albumin absorption	GO:0097018	0.0165	0.0974	0	-0.34	13.1064	-1.85703	ADIPOQ|2.62078680772	1	1	191	11588
8	7,8	positive regulation of acute inflammatory response to non-antigenic stimulus	GO:0002879	0.0165	0.0974	0	-0.34	13.1064	-1.85703	FFAR2|0.000776891097417	1	1	191	11588
8	8	alpha-beta intraepithelial T cell differentiation	GO:0002299	0.0165	0.0974	0	-0.34	13.1064	-1.85703	GPR18|2.02791895958	1	1	191	11588
3	3	sebum secreting cell proliferation	GO:1990654	0.0165	0.0974	0	-0.34	13.1064	-1.85703	PRDM1|2.11403608112	1	1	191	11588
3	3	mesenchymal smoothened signaling pathway involved in prostate gland development	GO:0060783	0.0165	0.0974	0	-0.34	13.1064	-1.85703	SHH|3.07375036258	1	1	191	11588
9	6,9	vacuolar phosphate transport	GO:0007037	0.0165	0.0974	0	-0.34	13.1064	-1.85703	FGFR1|0.460093825312	1	1	191	11588
8	6,7,8	negative regulation of NLRP3 inflammasome complex assembly	GO:1900226	0.0165	0.0974	0	-0.34	13.1064	-1.85703	NLRC3|4.16986304336	1	1	191	11588
8	4,8	positive regulation of renal albumin absorption	GO:2000534	0.0165	0.0974	0	-0.34	13.1064	-1.85703	ADIPOQ|2.62078680772	1	1	191	11588
9	6,7,8,9	regulation of ureter smooth muscle cell differentiation	GO:2000061	0.0165	0.0974	0	-0.34	13.1064	-1.85703	SHH|3.07375036258	1	1	191	11588
6	6	regulation of interleukin-13 biosynthetic process	GO:0045366	0.0165	0.0974	0	-0.34	13.1064	-1.85703	IRF4|3.07375036258	1	1	191	11588
5	5	lung proximal/distal axis specification	GO:0061115	0.0165	0.0974	0	-0.34	13.1064	-1.85703	FGF10|1024	1	1	191	11588
6	5,6	positive regulation of sclerotome development	GO:0061189	0.0165	0.0974	0	-0.34	13.1064	-1.85703	SHH|3.07375036258	1	1	191	11588
10	6,7,8,9,10	regulation of fibroblast growth factor receptor signaling pathway involved in ureteric bud formation	GO:2000702	0.0165	0.0974	0	-0.34	13.1064	-1.85703	GATA3|2.4966610978	1	1	191	11588
8	7,8	monoacylglycerol metabolic process	GO:0046462	0.0165	0.0974	0	-0.34	13.1064	-1.85703	ABHD12|2.25011696938	1	1	191	11588
7	4,7	tear secretion	GO:0070075	0.0165	0.0974	0	-0.34	13.1064	-1.85703	FGF10|1024	1	1	191	11588
5	5	negative regulation of kidney smooth muscle cell differentiation	GO:2000357	0.0165	0.0974	0	-0.34	13.1064	-1.85703	SHH|3.07375036258	1	1	191	11588
6	6	vascular smooth muscle cell dedifferentiation	GO:1990936	0.0165	0.0974	0	-0.34	13.1064	-1.85703	PDGFB|0.460093825312	1	1	191	11588
7	5,6,7	cortical protein anchoring	GO:0032065	0.0165	0.0974	0	-0.34	13.1064	-1.85703	PLCL2|2.21913894414	1	1	191	11588
8	6,7,8	positive regulation of metanephric glomerular visceral epithelial cell development	GO:2000478	0.0165	0.0974	0	-0.34	13.1064	-1.85703	ADIPOQ|2.62078680772	1	1	191	11588
7	5,7	regulation of astrocyte chemotaxis	GO:2000458	0.0165	0.0974	0	-0.34	13.1064	-1.85703	GPR183|3.07375036258	1	1	191	11588
5	5	regulation of urothelial cell proliferation	GO:0050675	0.0165	0.0974	0	-0.34	13.1064	-1.85703	FGF10|1024	1	1	191	11588
6	5,6	response to leptomycin B	GO:1901344	0.0165	0.0974	0	-0.34	13.1064	-1.85703	ID3|0.163799175482	1	1	191	11588
7	6,7	regulation of metanephric glomerular visceral epithelial cell development	GO:2000477	0.0165	0.0974	0	-0.34	13.1064	-1.85703	ADIPOQ|2.62078680772	1	1	191	11588
7	7	protein splicing	GO:0030908	0.0165	0.0974	0	-0.34	13.1064	-1.85703	SHH|3.07375036258	1	1	191	11588
9	7,8,9	cell surface pattern recognition receptor signaling pathway	GO:0002752	0.0165	0.0974	0	-0.34	13.1064	-1.85703	FFAR2|0.000776891097417	1	1	191	11588
4	4	reversible differentiation	GO:0090677	0.0165	0.0974	0	-0.34	13.1064	-1.85703	PDGFB|0.460093825312	1	1	191	11588
5	5	stem cell fate specification	GO:0048866	0.0165	0.0974	0	-0.34	13.1064	-1.85703	SOX18|0.482968164462	1	1	191	11588
8	5,7,8	positive regulation of kidney smooth muscle cell differentiation	GO:2000358	0.0165	0.0974	0	-0.34	13.1064	-1.85703	SHH|3.07375036258	1	1	191	11588
5	4,5	positive regulation of phenotypic switching	GO:1900241	0.0165	0.0974	0	-0.34	13.1064	-1.85703	PDGFB|0.460093825312	1	1	191	11588
4	4	orbitofrontal cortex development	GO:0021769	0.0165	0.0974	0	-0.34	13.1064	-1.85703	FGFR1|0.460093825312	1	1	191	11588
8	6,7,8	regulation of sclerotome development	GO:0061190	0.0165	0.0974	0	-0.34	13.1064	-1.85703	SHH|3.07375036258	1	1	191	11588
4	4	lung pattern specification process	GO:0060432	0.0165	0.0974	0	-0.34	13.1064	-1.85703	FGF10|1024	1	1	191	11588
10	5,9,10	regulation of DNA demethylation	GO:1901535	0.0165	0.0974	0	-0.34	13.1064	-1.85703	GATA3|2.4966610978	1	1	191	11588
6	6	protein maturation by copper ion transfer	GO:0015680	0.0165	0.0974	0	-0.34	13.1064	-1.85703	ATP7B|2.47941539988	1	1	191	11588
6	5,6	positive regulation of neuromuscular junction development	GO:1904398	0.0165	0.0974	0	-0.34	13.1064	-1.85703	LRP4|2.26576777059	1	1	191	11588
4	4	urothelial cell proliferation	GO:0050674	0.0165	0.0974	0	-0.34	13.1064	-1.85703	FGF10|1024	1	1	191	11588
5	5	detection of oxidative stress	GO:0070994	0.0165	0.0974	0	-0.34	13.1064	-1.85703	ADIPOQ|2.62078680772	1	1	191	11588
9	5,7,8,9	regulation of cell proliferation involved in mesonephros development	GO:2000606	0.0165	0.0974	0	-0.34	13.1064	-1.85703	GATA3|2.4966610978	1	1	191	11588
12	8,9,11,12	regulation of histone H4-K20 methylation	GO:0070510	0.0165	0.0974	0	-0.34	13.1064	-1.85703	BRCA1|2.14354692507	1	1	191	11588
8	6,8	regulation of renal albumin absorption	GO:2000532	0.0165	0.0974	0	-0.34	13.1064	-1.85703	ADIPOQ|2.62078680772	1	1	191	11588
10	5,6,8,9,10	negative regulation of cell proliferation involved in mesonephros development	GO:2000607	0.0165	0.0974	0	-0.34	13.1064	-1.85703	GATA3|2.4966610978	1	1	191	11588
5	5	positive regulation of urothelial cell proliferation	GO:0050677	0.0165	0.0974	0	-0.34	13.1064	-1.85703	FGF10|1024	1	1	191	11588
9	5,7,8,9	regulation of parathyroid hormone secretion	GO:2000828	0.0165	0.0974	0	-0.34	13.1064	-1.85703	FGFR1|0.460093825312	1	1	191	11588
9	8,9	glial cell-derived neurotrophic factor receptor signaling pathway involved in ureteric bud formation	GO:2000701	0.0165	0.0974	0	-0.34	13.1064	-1.85703	GATA3|2.4966610978	1	1	191	11588
9	6,7,8,9	regulation of macrophage migration inhibitory factor signaling pathway	GO:2000446	0.0165	0.0974	0	-0.34	13.1064	-1.85703	ANGPT1|2.01391110011	1	1	191	11588
7	4,5,7	positive regulation of vascular smooth muscle cell dedifferentiation	GO:1905176	0.0165	0.0974	0	-0.34	13.1064	-1.85703	PDGFB|0.460093825312	1	1	191	11588
8	6,7,8	adenylate cyclase-inhibiting G protein-coupled acetylcholine receptor signaling pathway	GO:0007197	0.0165	0.0974	0	-0.34	13.1064	-1.85703	CHRM4|0.341510064189	1	1	191	11588
8	8	intein-mediated protein splicing	GO:0016539	0.0165	0.0974	0	-0.34	13.1064	-1.85703	SHH|3.07375036258	1	1	191	11588
5	5	cellular response to nitrogen compound	GO:1901699	0.0165	0.0974	-1.97	-0.56	13.1064	-1.85703	ADIPOQ|2.62078680772;PIK3CG|2.01391110011;BLM|2.62078680772;SSTR1|0.482968164462;IGF2|0.476318999022;CHRM4|0.341510064189;CHRM3|272.478766708;BRCA1|2.14354692507;CHRNB2|0.366021423986;PDK4|0.406126198178	10	277	191	11588
3	3	negative regulation of multicellular organismal process	GO:0051241	0.0166	0.0979	14.8	1.31	13.1064	-1.85703	ADIPOQ|2.62078680772;GATA3|2.4966610978;GPR18|2.02791895958;ANGPT1|2.01391110011;SHH|3.07375036258;PDCD1LG2|5.77571678209;FGFR1|0.460093825312;GPR171|2.04202425141;FGF23|1024;NLRX1|0.456915725115;LRP4|2.26576777059;NLRC3|4.16986304336;WNT9A|2.07052984768;BMP7|1024;CRMP1|242.190757562;TEK|2.09943336725;ID3|0.163799175482;PDGFB|0.460093825312	18	632	191	11588
3	3	small molecule metabolic process	GO:0044281	0.0167	0.098	-0.9	-0.44	13.1064	-1.85703	PMM1|0.447512535464;ADIPOQ|2.62078680772;GATA3|2.4966610978;FDX1|0.295248165357;TTR|2.63901582155;PLA2G4F|0.00421573529885;HPSE|0.397768241877;ADSL|0.447512535464;ANGPT1|2.01391110011;HAS2|2.56685179513;FUT8|2.32946717294;PPP1R3B|2.80888975148;BRCA1|2.14354692507;ACOT8|0.414659772907;SHMT2|0.486327473706;FGFR1|0.460093825312;NT5E|2.46228882669;FGF23|1024;PDK4|0.406126198178;AHCY|0.358488812004;DM…	28	1120	191	11588
6	6	aminoglycan biosynthetic process	GO:0006023	0.0167	0.0983	0.34	-0.3	13.1064	-1.85703	ANGPT1|2.01391110011;HAS2|2.56685179513;PDGFB|0.460093825312	3	33	191	11588
6	6	regulation of lymphocyte mediated immunity	GO:0002706	0.017	0.0998	2.12	-0.1	13.1064	-1.85703	CD226|7.88986163595;GATA3|2.4966610978;IL7R|2.62078680772;PTPRC|2.56685179513	4	60	191	11588
4	4	myeloid leukocyte activation	GO:0002274	0.0172	0.1	2.78	-0.03	13.1064	-1.85703	CD226|7.88986163595;CCL26|3.38698124945;IRF4|3.07375036258;DOCK2|2.36198532286;RHOH|3.07375036258	5	91	191	11588
4	4	sulfur compound metabolic process	GO:0006790	0.0172	0.101	-2.66	-0.64	13.1064	-1.85703	GSS|0.423372656181;HPSE|0.397768241877;ANGPT1|2.01391110011;ACOT8|0.414659772907;PDK4|0.406126198178;AHCY|0.358488812004;ISCU|0.432268615654	7	161	191	11588
4	4	lymphocyte migration	GO:0072676	0.0181	0.105	1.41	-0.18	13.1064	-1.85703	GPR183|3.07375036258;GATA3|2.4966610978;CCL26|3.38698124945	3	34	191	11588
5	5	regulation of chemokine production	GO:0032642	0.0181	0.105	3.11	0.01	13.1064	-1.85703	ADIPOQ|2.62078680772;FFAR2|0.000776891097417;TLR7|2.28152743174	3	34	191	11588
8	8	DNA duplex unwinding	GO:0032508	0.0181	0.105	4.24	0.13	13.1064	-1.85703	BLM|2.62078680772;DNA2|6.49801917085;PIF1|1024	3	34	191	11588
3	3	collagen metabolic process	GO:0032963	0.0181	0.105	-0.51	-0.4	13.1064	-1.85703	MMP13|3.27160823423;MMP9|0.392292048948;MRC2|0.5	3	34	191	11588
6	5,6	response to interferon-gamma	GO:0034341	0.0181	0.105	1.71	-0.15	13.1064	-1.85703	CCL26|3.38698124945;TXK|5.85634278378;DAPK1|2.58470566127	3	34	191	11588
4	4	regulation of cellular component movement	GO:0051270	0.0187	0.107	8.48	0.61	13.1064	-1.85703	ADIPOQ|2.62078680772;GPR183|3.07375036258;GATA3|2.4966610978;GPR18|2.02791895958;CCL26|3.38698124945;LAMA4|2.04202425141;ANGPT1|2.01391110011;SHH|3.07375036258;HAS2|2.56685179513;MMP9|0.392292048948;FGFR1|0.460093825312;CARMIL2|2.62078680772;TEK|2.09943336725;FGF10|1024;PDGFB|0.460093825312	15	501	191	11588
3	3	lymphocyte costimulation	GO:0031294	0.0187	0.107	0.67	-0.27	13.1064	-1.85703	CARD11|2.01391110011;CD3E|2.29739670999	2	13	191	11588
9	9	positive regulation of phospholipase C activity	GO:0010863	0.0187	0.107	-0.12	-0.35	13.1064	-1.85703	ITK|2.88785839104;FGFR1|0.460093825312	2	13	191	11588
8	8	regulation of cholesterol efflux	GO:0010874	0.0187	0.107	0.91	-0.24	13.1064	-1.85703	ADIPOQ|2.62078680772;SHH|3.07375036258	2	13	191	11588
5	5	skeletal muscle cell proliferation	GO:0014856	0.0187	0.107	0.79	-0.25	13.1064	-1.85703	ANGPT1|2.01391110011;SHH|3.07375036258	2	13	191	11588
9	4,7,8,9	T cell costimulation	GO:0031295	0.0187	0.107	0.67	-0.27	13.1064	-1.85703	CARD11|2.01391110011;CD3E|2.29739670999	2	13	191	11588
5	5	T cell lineage commitment	GO:0002360	0.0187	0.107	0.98	-0.23	13.1064	-1.85703	SHH|3.07375036258;IRF4|3.07375036258	2	13	191	11588
10	9,10	negative regulation of T cell apoptotic process	GO:0070233	0.0187	0.107	0.95	-0.23	13.1064	-1.85703	CCL26|3.38698124945;BLM|2.62078680772	2	13	191	11588
9	4,8,9	DNA demethylation	GO:0080111	0.0187	0.107	0.73	-0.26	13.1064	-1.85703	GATA3|2.4966610978;TET1|2.14354692507	2	13	191	11588
5	5	regulation of DNA binding	GO:0051101	0.019	0.108	1.68	-0.15	13.1064	-1.85703	GATA3|2.4966610978;ZNF462|2.46228882669;IRF4|3.07375036258;MMP9|0.392292048948	4	62	191	11588
6	5,6	regulation of smoothened signaling pathway	GO:0008589	0.019	0.108	4.18	0.13	13.1064	-1.85703	SHH|3.07375036258;CD3E|2.29739670999;WNT9A|2.07052984768;FGF10|1024	4	62	191	11588
6	5,6	limb morphogenesis	GO:0035108	0.0192	0.109	7.52	0.5	13.1064	-1.85703	SHH|3.07375036258;FGFR1|0.460093825312;LRP4|2.26576777059;WNT9A|2.07052984768;BMP7|1024;FGF10|1024	6	128	191	11588
4	4	appendage morphogenesis	GO:0035107	0.0192	0.109	7.52	0.5	13.1064	-1.85703	SHH|3.07375036258;FGFR1|0.460093825312;LRP4|2.26576777059;WNT9A|2.07052984768;BMP7|1024;FGF10|1024	6	128	191	11588
5	4,5	negative regulation of defense response	GO:0031348	0.0195	0.111	2.17	-0.1	13.1064	-1.85703	ADIPOQ|2.62078680772;GATA3|2.4966610978;NT5E|2.46228882669;NLRX1|0.456915725115;NLRC3|4.16986304336	5	94	191	11588
4	4	chemokine production	GO:0032602	0.0196	0.111	3.11	0.01	13.1064	-1.85703	ADIPOQ|2.62078680772;FFAR2|0.000776891097417;TLR7|2.28152743174	3	35	191	11588
5	5	cell differentiation involved in kidney development	GO:0061005	0.0196	0.111	1.3	-0.19	13.1064	-1.85703	ADIPOQ|2.62078680772;GATA3|2.4966610978;SHH|3.07375036258	3	35	191	11588
6	6	regulation of lipase activity	GO:0060191	0.0196	0.111	0.34	-0.3	13.1064	-1.85703	CCL26|3.38698124945;ITK|2.88785839104;FGFR1|0.460093825312	3	35	191	11588
7	7	mucopolysaccharide metabolic process	GO:1903510	0.0196	0.111	0.34	-0.3	13.1064	-1.85703	ANGPT1|2.01391110011;HAS2|2.56685179513;PDGFB|0.460093825312	3	35	191	11588
6	6	neuron projection development	GO:0031175	0.0205	0.116	15.51	1.39	13.1064	-1.85703	GATA3|2.4966610978;RIMS2|257.780620815;ZFYVE27|0.476318999022;SHH|3.07375036258;FGFR1|0.460093825312;RUNX3|3.20427951036;CD3E|2.29739670999;CHRNB2|0.366021423986;LRP4|2.26576777059;CCDC88A|3.09512998708;BMP7|1024;ROBO1|4.99332219561;ROBO3|342.509454025;CRMP1|242.190757562;BCL11B|6.02098698964	15	507	191	11588
5	5	regulation of protein binding	GO:0043393	0.0206	0.116	4.2	0.13	13.1064	-1.85703	ADIPOQ|2.62078680772;ANGPT1|2.01391110011;MMP9|0.392292048948;CRMP1|242.190757562;PDGFB|0.460093825312;PLCL2|2.21913894414	6	130	191	11588
7	5,6,7	positive regulation of DNA metabolic process	GO:0051054	0.0206	0.116	5.24	0.24	13.1064	-1.85703	BRCA1|2.14354692507;FGFR1|0.460093825312;DNA2|6.49801917085;FGF10|1024;PDGFB|0.460093825312;PTPRC|2.56685179513	6	130	191	11588
4	4	cellular response to endogenous stimulus	GO:0071495	0.0207	0.116	17.78	1.65	13.1064	-1.85703	ADIPOQ|2.62078680772;PIK3CG|2.01391110011;GATA3|2.4966610978;LMO3|1024;CCL26|3.38698124945;BLM|2.62078680772;SSTR1|0.482968164462;IGF2|0.476318999022;SHH|3.07375036258;HAS2|2.56685179513;FUT8|2.32946717294;BRCA1|2.14354692507;FGFR1|0.460093825312;FGF23|1024;LRP4|2.26576777059;PDK4|0.406126198178;ZNF366|2.26576777059;BMP7|1024;FGF10|1024	19	695	191	11588
10	5,8,9,10	regulation of cyclin-dependent protein kinase activity	GO:1904029	0.0211	0.118	4.46	0.16	13.1064	-1.85703	BLM|2.62078680772;STIL|4.92457765338;FGF10|1024;PDGFB|0.460093825312	4	64	191	11588
6	5,6	regulation of antigen receptor-mediated signaling pathway	GO:0050854	0.0211	0.118	1.11	-0.22	13.1064	-1.85703	UBASH3A|2.28152743174;PLCL2|2.21913894414;PTPRC|2.56685179513	3	36	191	11588
5	5	multicellular organismal macromolecule metabolic process	GO:0044259	0.0211	0.118	-0.51	-0.4	13.1064	-1.85703	MMP13|3.27160823423;MMP9|0.392292048948;MRC2|0.5	3	36	191	11588
5	5	response to ammonium ion	GO:0060359	0.0211	0.118	-2.44	-0.61	13.1064	-1.85703	CHRM4|0.341510064189;CHRM3|272.478766708;CHRNB2|0.366021423986	3	36	191	11588
5	5	protein complex subunit organization	GO:0071822	0.0211	0.118	11.7	0.97	13.1064	-1.85703	ADIPOQ|2.62078680772;ARHGEF10|2.41161565538;CCL26|3.38698124945;BLM|2.62078680772;SMC2|14.6213032037;RHOF|2.15845647301;ATPAF2|0.479632059663;ADSL|0.447512535464;ANGPT1|2.01391110011;SHH|3.07375036258;CD247|2.80888975148;SORBS2|2.26576777059;WIPF1|2.08493152168;SHMT2|0.486327473706;BRD2|0.466516495768;CD3E|2.29739670999;STIL|4.92457765338;C9|3.75809099686;NLRC3|4.16986304336;JCHAIN|4.37717480504;…	25	991	191	11588
6	4,5,6	tube formation	GO:0035148	0.0213	0.118	8.04	0.56	13.1064	-1.85703	GATA3|2.4966610978;EDA|2.75108363628;SHH|3.07375036258;STIL|4.92457765338;BMP7|1024;FGF10|1024	6	131	191	11588
3	3	response to endogenous stimulus	GO:0009719	0.0213	0.118	18.72	1.75	13.1064	-1.85703	ADIPOQ|2.62078680772;PIK3CG|2.01391110011;GATA3|2.4966610978;LMO3|1024;CCL26|3.38698124945;BLM|2.62078680772;SSTR1|0.482968164462;IGF2|0.476318999022;SHH|3.07375036258;HAS2|2.56685179513;FUT8|2.32946717294;BRCA1|2.14354692507;FGFR1|0.460093825312;RUNX3|3.20427951036;FGF23|1024;CHRNB2|0.366021423986;LRP4|2.26576777059;PDK4|0.406126198178;ZNF366|2.26576777059;BMP7|1024;FGF10|1024	21	794	191	11588
9	4,6,7,8,9	negative regulation of antigen receptor-mediated signaling pathway	GO:0050858	0.0216	0.118	0.7	-0.26	13.1064	-1.85703	UBASH3A|2.28152743174;PLCL2|2.21913894414	2	14	191	11588
8	7,8	ribonucleoside catabolic process	GO:0042454	0.0216	0.118	0.05	-0.33	13.1064	-1.85703	NT5E|2.46228882669;AHCY|0.358488812004	2	14	191	11588
7	7	hyaluronan metabolic process	GO:0030212	0.0216	0.118	-0.07	-0.35	13.1064	-1.85703	HAS2|2.56685179513;PDGFB|0.460093825312	2	14	191	11588
8	7,8	DNA dealkylation	GO:0035510	0.0216	0.118	0.73	-0.26	13.1064	-1.85703	GATA3|2.4966610978;TET1|2.14354692507	2	14	191	11588
5	5	negative regulation of interferon-gamma production	GO:0032689	0.0216	0.118	1.16	-0.21	13.1064	-1.85703	GATA3|2.4966610978;PDCD1LG2|5.77571678209	2	14	191	11588
6	6	cellular modified amino acid catabolic process	GO:0042219	0.0216	0.118	0.09	-0.33	13.1064	-1.85703	AHCY|0.358488812004;ABHD12|2.25011696938	2	14	191	11588
12	10,11,12	activation of protein kinase B activity	GO:0032148	0.0216	0.118	-0.15	-0.36	13.1064	-1.85703	CCDC88A|3.09512998708;PDGFB|0.460093825312	2	14	191	11588
11	7,8,9,10,11	positive regulation of histone acetylation	GO:0035066	0.0216	0.118	0.73	-0.26	13.1064	-1.85703	GATA3|2.4966610978;BRCA1|2.14354692507	2	14	191	11588
5	5	kinetochore organization	GO:0051383	0.0216	0.118	1.61	-0.16	13.1064	-1.85703	SMC2|14.6213032037;MIS12|2.80888975148	2	14	191	11588
7	6,7	DNA double-strand break processing	GO:0000729	0.0216	0.118	1.23	-0.2	13.1064	-1.85703	BLM|2.62078680772;DNA2|6.49801917085	2	14	191	11588
8	5,6,7,8	branching involved in prostate gland morphogenesis	GO:0060442	0.0216	0.118	3.5	0.05	13.1064	-1.85703	SHH|3.07375036258;BMP7|1024	2	14	191	11588
6	6	regulation of adaptive immune response based on somatic recombination of immune receptors built from immunoglobulin superfamily domains	GO:0002822	0.0222	0.121	2.12	-0.1	13.1064	-1.85703	CD226|7.88986163595;GATA3|2.4966610978;IL7R|2.62078680772;PTPRC|2.56685179513	4	65	191	11588
3	3	leukocyte mediated cytotoxicity	GO:0001909	0.0227	0.124	1.72	-0.15	13.1064	-1.85703	CD226|7.88986163595;IL7R|2.62078680772;PTPRC|2.56685179513	3	37	191	11588
7	7	DNA geometric change	GO:0032392	0.0227	0.124	4.24	0.13	13.1064	-1.85703	BLM|2.62078680772;DNA2|6.49801917085;PIF1|1024	3	37	191	11588
FALSE	obselete	obsolete cell-type specific apoptotic process	GO:0097285	0.0233	0.127	6.62	0.4	13.1064	-1.85703	ADIPOQ|2.62078680772;PIK3CG|2.01391110011;GATA3|2.4966610978;CCL26|3.38698124945;BLM|2.62078680772;MDK|0.176776695297;ANGPT1|2.01391110011;SHH|3.07375036258;BMP7|1024	9	251	191	11588
5	5	blood vessel morphogenesis	GO:0048514	0.0234	0.127	6.63	0.4	13.1064	-1.85703	SOX18|0.482968164462;HPSE|0.397768241877;ANGPT1|2.01391110011;SHH|3.07375036258;HAS2|2.56685179513;BRCA1|2.14354692507;FGFR1|0.460093825312;C6|2.42838976879;PRDM1|2.11403608112;TEK|2.09943336725;FGF10|1024	11	336	191	11588
5	5	response to organic cyclic compound	GO:0014070	0.0235	0.128	12.35	1.04	13.1064	-1.85703	PIK3CG|2.01391110011;GATA3|2.4966610978;LMO3|1024;CCL26|3.38698124945;BLM|2.62078680772;PLA2G4F|0.00421573529885;BRCA1|2.14354692507;CHRNB2|0.366021423986;ZNF366|2.26576777059;BMP7|1024;ID3|0.163799175482;PMVK|0.406126198178	12	380	191	11588
5	4,5	cellular modified amino acid metabolic process	GO:0006575	0.0238	0.129	-0.75	-0.42	13.1064	-1.85703	GATA3|2.4966610978;GSS|0.423372656181;SHMT2|0.486327473706;AHCY|0.358488812004;ABHD12|2.25011696938	5	99	191	11588
3	3	regulation of cellular process	GO:0050794	0.024	0.13	87.87	9.47	13.1064	-1.85703	CD226|7.88986163595;ADIPOQ|2.62078680772;GPR183|3.07375036258;PIK3CG|2.01391110011;ARHGEF10|2.41161565538;IL2RB|2.36198532286;CSF3R|0.469761374607;GATA3|2.4966610978;ARHGAP15|3.60500185044;IL7R|2.62078680772;LMO3|1024;GPR18|2.02791895958;IQSEC3|2.26576777059;SOX18|0.482968164462;PPP1R1C|2.63901582155;TTK|4.11245530662;HNMT|4.89056111077;CCL26|3.38698124945;BLM|2.62078680772;WDFY2|0.479632059663;I…	119	6375	191	11588
6	6	T cell mediated immunity	GO:0002456	0.0244	0.131	1.23	-0.2	13.1064	-1.85703	GATA3|2.4966610978;IL7R|2.62078680772;PTPRC|2.56685179513	3	38	191	11588
5	5	muscle cell migration	GO:0014812	0.0244	0.131	0.34	-0.3	13.1064	-1.85703	ADIPOQ|2.62078680772;CCL26|3.38698124945;PDGFB|0.460093825312	3	38	191	11588
9	6,7,9	regulation of lipid kinase activity	GO:0043550	0.0244	0.131	0.34	-0.3	13.1064	-1.85703	TNFAIP8L3|1024;TEK|2.09943336725;PDGFB|0.460093825312	3	38	191	11588
7	4,7	T cell mediated cytotoxicity	GO:0001913	0.0246	0.131	0.83	-0.25	13.1064	-1.85703	IL7R|2.62078680772;PTPRC|2.56685179513	2	15	191	11588
7	7	mature B cell differentiation	GO:0002335	0.0246	0.131	0.83	-0.25	13.1064	-1.85703	GPR183|3.07375036258;PLCL2|2.21913894414	2	15	191	11588
5	5	myeloid dendritic cell activation	GO:0001773	0.0246	0.131	0.86	-0.24	13.1064	-1.85703	IRF4|3.07375036258;DOCK2|2.36198532286	2	15	191	11588
5	5	lymphocyte chemotaxis	GO:0048247	0.0246	0.131	1.02	-0.23	13.1064	-1.85703	GPR183|3.07375036258;CCL26|3.38698124945	2	15	191	11588
10	6,7,9,10	positive regulation of blood vessel endothelial cell migration	GO:0043536	0.0246	0.131	0.03	-0.34	13.1064	-1.85703	ANGPT1|2.01391110011;PDGFB|0.460093825312	2	15	191	11588
6	6	regulation of metanephros development	GO:0072215	0.0246	0.131	-0.08	-0.35	13.1064	-1.85703	ADIPOQ|2.62078680772;PDGFB|0.460093825312	2	15	191	11588
6	5,6	positive regulation of positive chemotaxis	GO:0050927	0.0246	0.131	3.34	0.03	13.1064	-1.85703	IL16|2.14354692507;FGF10|1024	2	15	191	11588
8	8	regulation of phospholipase C activity	GO:1900274	0.0246	0.131	-0.12	-0.35	13.1064	-1.85703	ITK|2.88785839104;FGFR1|0.460093825312	2	15	191	11588
6	5,6	branch elongation of an epithelium	GO:0060602	0.0246	0.131	3.5	0.05	13.1064	-1.85703	SHH|3.07375036258;FGF10|1024	2	15	191	11588
3	3	respiratory burst	GO:0045730	0.0246	0.131	0.98	-0.23	13.1064	-1.85703	CYBB|2.15845647301;JCHAIN|4.37717480504	2	15	191	11588
5	5	nuclear DNA replication	GO:0033260	0.0246	0.131	-0.48	-0.39	13.1064	-1.85703	FGFR1|0.460093825312;DNA2|6.49801917085	2	15	191	11588
10	6,7,8,9,10	growth plate cartilage development	GO:0003417	0.0246	0.131	1	-0.23	13.1064	-1.85703	MMP13|3.27160823423;SHH|3.07375036258	2	15	191	11588
10	8,9,10	positive regulation of peptidyl-lysine acetylation	GO:2000758	0.0246	0.131	0.73	-0.26	13.1064	-1.85703	GATA3|2.4966610978;BRCA1|2.14354692507	2	15	191	11588
5	5	epithelial cell development	GO:0002064	0.0251	0.133	3.41	0.04	13.1064	-1.85703	ADIPOQ|2.62078680772;GATA3|2.4966610978;SOX18|0.482968164462;FGFR1|0.460093825312;PRDM1|2.11403608112;TFCP2L1|6.8685234915;BCL11B|6.02098698964	7	174	191	11588
5	5	organic acid biosynthetic process	GO:0016053	0.0251	0.133	-4.6	-0.85	13.1064	-1.85703	PLA2G4F|0.00421573529885;HAS2|2.56685179513;BRCA1|2.14354692507;SHMT2|0.486327473706;PDK4|0.406126198178;DECR2|0.36349312933;PDGFB|0.460093825312	7	174	191	11588
6	6	carboxylic acid biosynthetic process	GO:0046394	0.0251	0.133	-4.6	-0.85	13.1064	-1.85703	PLA2G4F|0.00421573529885;HAS2|2.56685179513;BRCA1|2.14354692507;SHMT2|0.486327473706;PDK4|0.406126198178;DECR2|0.36349312933;PDGFB|0.460093825312	7	174	191	11588
5	5	response to growth factor	GO:0070848	0.0257	0.135	12.76	1.08	13.1064	-1.85703	GATA3|2.4966610978;CCL26|3.38698124945;SHH|3.07375036258;HAS2|2.56685179513;FUT8|2.32946717294;FGFR1|0.460093825312;RUNX3|3.20427951036;FGF23|1024;LRP4|2.26576777059;BMP7|1024;FGF10|1024;PDGFB|0.460093825312	12	385	191	11588
4	4	axis specification	GO:0009798	0.0257	0.135	4.57	0.17	13.1064	-1.85703	PCSK6|0.417543959714;SHH|3.07375036258;STIL|4.92457765338;FGF10|1024	4	68	191	11588
4	4	organic acid metabolic process	GO:0006082	0.0266	0.14	1.88	-0.13	13.1064	-1.85703	ADIPOQ|2.62078680772;GATA3|2.4966610978;PLA2G4F|0.00421573529885;HPSE|0.397768241877;ANGPT1|2.01391110011;HAS2|2.56685179513;BRCA1|2.14354692507;ACOT8|0.414659772907;SHMT2|0.486327473706;PDK4|0.406126198178;AHCY|0.358488812004;DMGDH|2.25011696938;ABHD12|2.25011696938;ABCG2|4.3469394501;DECR2|0.36349312933;PDGFB|0.460093825312	16	571	191	11588
6	6	nuclear division	GO:0000280	0.0269	0.14	8.41	0.6	13.1064	-1.85703	ARHGEF10|2.41161565538;TTK|4.11245530662;SMC2|14.6213032037;CDCA8|5.20536742177;IGF2|0.476318999022;STIL|4.92457765338;BMP7|1024;MIS12|2.80888975148;CDC20|5.31474325639;PDGFB|0.460093825312	10	300	191	11588
5	5	cellular response to inorganic substance	GO:0071241	0.0269	0.14	0.16	-0.32	13.1064	-1.85703	BLM|2.62078680772;SHH|3.07375036258;FABP4|0.217637640824;MMP9|0.392292048948	4	69	191	11588
4	4	regulation of hormone levels	GO:0010817	0.0272	0.14	4.36	0.15	13.1064	-1.85703	PCSK6|0.417543959714;GATA3|2.4966610978;FDX1|0.295248165357;TTR|2.63901582155;CCL26|3.38698124945;RIMS2|257.780620815;SHH|3.07375036258;FFAR2|0.000776891097417;FGFR1|0.460093825312	9	258	191	11588
5	5	regulation of lipid metabolic process	GO:0019216	0.0273	0.14	5.59	0.28	13.1064	-1.85703	ADIPOQ|2.62078680772;BRCA1|2.14354692507;PDK4|0.406126198178;TNFAIP8L3|1024;TEK|2.09943336725;BCL11B|6.02098698964;PDGFB|0.460093825312	7	177	191	11588
6	5,6	Wnt signaling pathway	GO:0016055	0.0278	0.14	9	0.67	13.1064	-1.85703	GATA3|2.4966610978;TLE4|2.53151318794;EDA|2.75108363628;SHH|3.07375036258;TMEM237|1024;LRP4|2.26576777059;WNT9A|2.07052984768;FGF10|1024;WNT8B|0.26061644021	9	259	191	11588
6	5,6	regulation of positive chemotaxis	GO:0050926	0.0279	0.14	3.34	0.03	13.1064	-1.85703	IL16|2.14354692507;FGF10|1024	2	16	191	11588
5	5	nucleotide-sugar metabolic process	GO:0009225	0.0279	0.14	-0.02	-0.34	13.1064	-1.85703	PMM1|0.447512535464;FUT8|2.32946717294	2	16	191	11588
8	6,7,8	nucleoside catabolic process	GO:0009164	0.0279	0.14	0.05	-0.33	13.1064	-1.85703	NT5E|2.46228882669;AHCY|0.358488812004	2	16	191	11588
8	7,8	replication fork processing	GO:0031297	0.0279	0.14	0.72	-0.26	13.1064	-1.85703	BLM|2.62078680772;MMS22L|2.01391110011	2	16	191	11588
6	6	response to X-ray	GO:0010165	0.0279	0.14	0.82	-0.25	13.1064	-1.85703	GATA3|2.4966610978;BLM|2.62078680772	2	16	191	11588
7	7	regulation of myeloid cell apoptotic process	GO:0033032	0.0279	0.14	0.95	-0.23	13.1064	-1.85703	ADIPOQ|2.62078680772;CCL26|3.38698124945	2	16	191	11588
8	8	regulation of activated T cell proliferation	GO:0046006	0.0279	0.14	-0.44	-0.39	13.1064	-1.85703	IGF2|0.476318999022;PDCD1LG2|5.77571678209	2	16	191	11588
4	4	bone growth	GO:0098868	0.0279	0.14	1	-0.23	13.1064	-1.85703	MMP13|3.27160823423;SHH|3.07375036258	2	16	191	11588
6	5,6	genetic imprinting	GO:0071514	0.0279	0.14	0.66	-0.27	13.1064	-1.85703	TET1|2.14354692507;BRCA1|2.14354692507	2	16	191	11588
4	4	cranial nerve morphogenesis	GO:0021602	0.0279	0.14	-0.05	-0.35	13.1064	-1.85703	SHH|3.07375036258;CHRNB2|0.366021423986	2	16	191	11588
7	6,7	regulation of fatty acid metabolic process	GO:0019217	0.0279	0.14	0.39	-0.3	13.1064	-1.85703	ADIPOQ|2.62078680772;BRCA1|2.14354692507;PDK4|0.406126198178	3	40	191	11588
11	7,8,9,10,11	regulation of MAP kinase activity	GO:0043405	0.028	0.14	7.83	0.53	13.1064	-1.85703	ADIPOQ|2.62078680772;PIK3CG|2.01391110011;FGFR1|0.460093825312;BMP7|1024;FGF10|1024;PDGFB|0.460093825312;PTPRC|2.56685179513	7	178	191	11588
7	5,6,7	positive regulation of macromolecule biosynthetic process	GO:0010557	0.0282	0.14	20.06	1.9	13.1064	-1.85703	GATA3|2.4966610978;SOX18|0.482968164462;BLM|2.62078680772;MDK|0.176776695297;EDA|2.75108363628;ZNF462|2.46228882669;NFATC1|2.75108363628;IGF2|0.476318999022;SHH|3.07375036258;IRF4|3.07375036258;TET1|2.14354692507;CARD11|2.01391110011;BRCA1|2.14354692507;FGFR1|0.460093825312;RUNX3|3.20427951036;CD3E|2.29739670999;SKAP1|2.09943336725;AAMDC|0.463294030945;FGF23|1024;DNA2|6.49801917085;BMP7|1024;TLR7…	27	1120	191	11588
5	5	regulation of adaptive immune response	GO:0002819	0.0282	0.14	2.12	-0.1	13.1064	-1.85703	CD226|7.88986163595;GATA3|2.4966610978;IL7R|2.62078680772;PTPRC|2.56685179513	4	70	191	11588
7	7	peptidyl-amino acid modification	GO:0018193	0.0285	0.14	15.76	1.42	13.1064	-1.85703	GATA3|2.4966610978;TTK|4.11245530662;CCL26|3.38698124945;PPEF2|1024;ANGPT1|2.01391110011;IRF4|3.07375036258;ITK|2.88785839104;FUT8|2.32946717294;BRCA1|2.14354692507;FGFR1|0.460093825312;CD3E|2.29739670999;LRP4|2.26576777059;BMP7|1024;TEK|2.09943336725;FGF10|1024;TXK|5.85634278378;PDGFB|0.460093825312;PLCL2|2.21913894414;PTPRC|2.56685179513	19	720	191	11588
3	3	hormone metabolic process	GO:0042445	0.0286	0.14	0.91	-0.24	13.1064	-1.85703	PCSK6|0.417543959714;GATA3|2.4966610978;FDX1|0.295248165357;TTR|2.63901582155;SHH|3.07375036258	5	104	191	11588
4	4	positive regulation of vasculature development	GO:1904018	0.0295	0.14	1.38	-0.19	13.1064	-1.85703	BRCA1|2.14354692507;C6|2.42838976879;TEK|2.09943336725;PDGFB|0.460093825312	4	71	191	11588
6	6	regulation of phospholipid metabolic process	GO:1903725	0.0297	0.14	0.34	-0.3	13.1064	-1.85703	TNFAIP8L3|1024;TEK|2.09943336725;PDGFB|0.460093825312	3	41	191	11588
6	5,6	positive regulation of fat cell differentiation	GO:0045600	0.0297	0.14	-3.01	-0.68	13.1064	-1.85703	LMO3|1024;WDFY2|0.479632059663;AAMDC|0.463294030945	3	41	191	11588
7	5,6,7	prostate gland development	GO:0030850	0.0297	0.14	6.51	0.39	13.1064	-1.85703	SHH|3.07375036258;BMP7|1024;FGF10|1024	3	41	191	11588
9	7,8,9	regulation of protein kinase activity	GO:0045859	0.0298	0.14	10.92	0.88	13.1064	-1.85703	ADIPOQ|2.62078680772;PIK3CG|2.01391110011;CCL26|3.38698124945;BLM|2.62078680772;ANGPT1|2.01391110011;FABP4|0.217637640824;FGFR1|0.460093825312;STIL|4.92457765338;CCDC88A|3.09512998708;BMP7|1024;FGF10|1024;PDGFB|0.460093825312;PTPRC|2.56685179513	13	439	191	11588
6	5,6	positive regulation of cellular biosynthetic process	GO:0031328	0.0304	0.14	20.59	1.96	13.1064	-1.85703	GATA3|2.4966610978;SOX18|0.482968164462;CCL26|3.38698124945;BLM|2.62078680772;MDK|0.176776695297;EDA|2.75108363628;ZNF462|2.46228882669;NFATC1|2.75108363628;IGF2|0.476318999022;SHH|3.07375036258;IRF4|3.07375036258;TET1|2.14354692507;CARD11|2.01391110011;BRCA1|2.14354692507;FGFR1|0.460093825312;RUNX3|3.20427951036;CD3E|2.29739670999;SKAP1|2.09943336725;AAMDC|0.463294030945;FGF23|1024;DNA2|6.498019…	28	1179	191	11588
9	6,8,9	pattern recognition receptor signaling pathway	GO:0002221	0.0309	0.14	2.6	-0.05	13.1064	-1.85703	IRF4|3.07375036258;FFAR2|0.000776891097417;NLRX1|0.456915725115;TLR7|2.28152743174	4	72	191	11588
5	5	carbohydrate derivative catabolic process	GO:1901136	0.0309	0.14	0.1	-0.33	13.1064	-1.85703	HPSE|0.397768241877;NT5E|2.46228882669;AHCY|0.358488812004;ABHD12|2.25011696938	4	72	191	11588
5	5	kidney morphogenesis	GO:0060993	0.0309	0.14	6.91	0.43	13.1064	-1.85703	GATA3|2.4966610978;SHH|3.07375036258;BMP7|1024;FGF10|1024	4	72	191	11588
3	3	response to biotic stimulus	GO:0009607	0.0309	0.14	5.33	0.25	13.1064	-1.85703	CD226|7.88986163595;GATA3|2.4966610978;CCL26|3.38698124945;IRF4|3.07375036258;WIPF1|2.08493152168;NLRX1|0.456915725115;NLRC3|4.16986304336;PRDM1|2.11403608112;JCHAIN|4.37717480504;TLR7|2.28152743174;PTPRC|2.56685179513	11	351	191	11588
6	6	notochord development	GO:0030903	0.0312	0.14	0.09	-0.33	13.1064	-1.85703	STIL|4.92457765338;ID3|0.163799175482	2	17	191	11588
8	6,7,8	regulation of fatty acid biosynthetic process	GO:0042304	0.0312	0.14	0.06	-0.33	13.1064	-1.85703	BRCA1|2.14354692507;PDK4|0.406126198178	2	17	191	11588
9	7,8,9	positive regulation of protein acetylation	GO:1901985	0.0312	0.14	0.73	-0.26	13.1064	-1.85703	GATA3|2.4966610978;BRCA1|2.14354692507	2	17	191	11588
10	6,7,10	regulation of thymocyte aggregation	GO:2000398	0.0312	0.14	0.91	-0.24	13.1064	-1.85703	IL7R|2.62078680772;SHH|3.07375036258	2	17	191	11588
6	6	response to cadmium ion	GO:0046686	0.0312	0.14	-0.78	-0.43	13.1064	-1.85703	GSS|0.423372656181;MMP9|0.392292048948	2	17	191	11588
7	6,7	embryonic digestive tract morphogenesis	GO:0048557	0.0312	0.14	3.5	0.05	13.1064	-1.85703	SHH|3.07375036258;FGF10|1024	2	17	191	11588
6	5,6	trachea development	GO:0060438	0.0312	0.14	0.93	-0.24	13.1064	-1.85703	EDA|2.75108363628;SHH|3.07375036258	2	17	191	11588
6	6	thyroid gland development	GO:0030878	0.0312	0.14	3.5	0.05	13.1064	-1.85703	SHH|3.07375036258;FGF10|1024	2	17	191	11588
5	5	cardiovascular system development	GO:0072358	0.0315	0.14	12.16	1.02	13.1064	-1.85703	GATA3|2.4966610978;SOX18|0.482968164462;LAMA4|2.04202425141;HPSE|0.397768241877;ANGPT1|2.01391110011;SHH|3.07375036258;HAS2|2.56685179513;BRCA1|2.14354692507;FGFR1|0.460093825312;STIL|4.92457765338;C6|2.42838976879;PRDM1|2.11403608112;BMP7|1024;TEK|2.09943336725;FGF10|1024;ID3|0.163799175482;PDGFB|0.460093825312	17	631	191	11588
2	2	biological regulation	GO:0065007	0.0316	0.14	95.78	10.35	13.1064	-1.85703	PCSK6|0.417543959714;CD226|7.88986163595;ADIPOQ|2.62078680772;GPR183|3.07375036258;PIK3CG|2.01391110011;ARHGEF10|2.41161565538;IL2RB|2.36198532286;CSF3R|0.469761374607;GATA3|2.4966610978;ARHGAP15|3.60500185044;FDX1|0.295248165357;IL7R|2.62078680772;LMO3|1024;GPR18|2.02791895958;IQSEC3|2.26576777059;SOX18|0.482968164462;PPP1R1C|2.63901582155;TTR|2.63901582155;TTK|4.11245530662;HNMT|4.89056111077;C…	129	7048	191	11588
4	4	regulation of cell division	GO:0051302	0.0319	0.14	5.92	0.32	13.1064	-1.85703	TTK|4.11245530662;BLM|2.62078680772;IGF2|0.476318999022;SHH|3.07375036258;BMP7|1024;CDC20|5.31474325639;PDGFB|0.460093825312	7	183	191	11588
6	5,6	cartilage development	GO:0051216	0.0319	0.14	2.47	-0.06	13.1064	-1.85703	MMP13|3.27160823423;SHH|3.07375036258;FGFR1|0.460093825312;RUNX3|3.20427951036;WNT9A|2.07052984768;BMP1|0.496546247719	6	144	191	11588
8	5,7,8	innate immune response-activating signal transduction	GO:0002758	0.0323	0.14	2.6	-0.05	13.1064	-1.85703	IRF4|3.07375036258;FFAR2|0.000776891097417;NLRX1|0.456915725115;TLR7|2.28152743174	4	73	191	11588
5	5	lymphoid lineage cell migration	GO:0097534	0.0327	0.14	0	-0.34	13.1064	-1.85703	BCL11B|6.02098698964	1	2	191	11588
10	5,6,7,10	chemoattraction of axon	GO:0061642	0.0327	0.14	0	-0.34	13.1064	-1.85703	ROBO3|342.509454025	1	2	191	11588
8	6,7,8	positive regulation of interferon-alpha biosynthetic process	GO:0045356	0.0327	0.14	0	-0.34	13.1064	-1.85703	TLR7|2.28152743174	1	2	191	11588
7	5,6,7	ventricular zone neuroblast division	GO:0021847	0.0327	0.14	0	-0.34	13.1064	-1.85703	FGFR1|0.460093825312	1	2	191	11588
FALSE	obselete	obsolete proton-transporting ATP synthase complex biogenesis	GO:0070272	0.0327	0.14	0	-0.34	13.1064	-1.85703	ATPAF2|0.479632059663	1	2	191	11588
7	5,6,7	female genitalia morphogenesis	GO:0048807	0.0327	0.14	0	-0.34	13.1064	-1.85703	FGF10|1024	1	2	191	11588
7	4,7	secretion by lung epithelial cell involved in lung growth	GO:0061033	0.0327	0.14	0	-0.34	13.1064	-1.85703	FGF10|1024	1	2	191	11588
8	6,7,8	intracellular transport of viral protein in host cell	GO:0019060	0.0327	0.14	0	-0.34	13.1064	-1.85703	DYNLT1|2.20381023175	1	2	191	11588
7	6,7	right lung development	GO:0060458	0.0327	0.14	0	-0.34	13.1064	-1.85703	SHH|3.07375036258	1	2	191	11588
5	4,5	meiotic cell cycle phase transition	GO:0044771	0.0327	0.14	0	-0.34	13.1064	-1.85703	TTK|4.11245530662	1	2	191	11588
8	5,6,7,8	cell-cell signaling involved in metanephros development	GO:0072204	0.0327	0.14	0	-0.34	13.1064	-1.85703	GATA3|2.4966610978	1	2	191	11588
6	5,6	regulation of vitamin D 24-hydroxylase activity	GO:0010979	0.0327	0.14	0	-0.34	13.1064	-1.85703	FGF23|1024	1	2	191	11588
7	7	regulation of natural killer cell chemotaxis	GO:2000501	0.0327	0.14	0	-0.34	13.1064	-1.85703	CCL26|3.38698124945	1	2	191	11588
10	5,7,8,9,10	negative regulation of B cell receptor signaling pathway	GO:0050859	0.0327	0.14	0	-0.34	13.1064	-1.85703	PLCL2|2.21913894414	1	2	191	11588
7	5,6,7	semicircular canal formation	GO:0060876	0.0327	0.14	0	-0.34	13.1064	-1.85703	FGF10|1024	1	2	191	11588
6	5,6	negative regulation of meiotic cell cycle phase transition	GO:1901994	0.0327	0.14	0	-0.34	13.1064	-1.85703	TTK|4.11245530662	1	2	191	11588
8	7,8	positive regulation of natural killer cell chemotaxis	GO:2000503	0.0327	0.14	0	-0.34	13.1064	-1.85703	CCL26|3.38698124945	1	2	191	11588
8	8	gamma-delta intraepithelial T cell differentiation	GO:0002304	0.0327	0.14	0	-0.34	13.1064	-1.85703	GPR18|2.02791895958	1	2	191	11588
8	8	negative regulation of macrophage apoptotic process	GO:2000110	0.0327	0.14	0	-0.34	13.1064	-1.85703	CCL26|3.38698124945	1	2	191	11588
4	4	nerve growth factor production	GO:0032902	0.0327	0.14	0	-0.34	13.1064	-1.85703	PCSK6|0.417543959714	1	2	191	11588
8	5,8	negative regulation of T cell mediated cytotoxicity	GO:0001915	0.0327	0.14	0	-0.34	13.1064	-1.85703	IL7R|2.62078680772	1	2	191	11588
8	6,7,8	macrophage migration inhibitory factor signaling pathway	GO:0035691	0.0327	0.14	0	-0.34	13.1064	-1.85703	ANGPT1|2.01391110011	1	2	191	11588
7	7	regulation of metanephric mesenchymal cell migration by platelet-derived growth factor receptor-beta signaling pathway	GO:1900238	0.0327	0.14	0	-0.34	13.1064	-1.85703	PDGFB|0.460093825312	1	2	191	11588
8	5,8	positive regulation of catecholamine secretion	GO:0033605	0.0327	0.14	0	-0.34	13.1064	-1.85703	CHRNB2|0.366021423986	1	2	191	11588
7	4,5,6,7	positive regulation of mesenchymal cell proliferation involved in ureter development	GO:2000729	0.0327	0.14	0	-0.34	13.1064	-1.85703	SHH|3.07375036258	1	2	191	11588
7	6,7	regulation of platelet-derived growth factor receptor-alpha signaling pathway	GO:2000583	0.0327	0.14	0	-0.34	13.1064	-1.85703	ADIPOQ|2.62078680772	1	2	191	11588
7	7	zygotic determination of anterior/posterior axis, embryo	GO:0007354	0.0327	0.14	0	-0.34	13.1064	-1.85703	PCSK6|0.417543959714	1	2	191	11588
6	4,5,6	positive regulation of hair follicle cell proliferation	GO:0071338	0.0327	0.14	0	-0.34	13.1064	-1.85703	FGF10|1024	1	2	191	11588
7	5,7	mitotic telomere maintenance via semi-conservative replication	GO:1902990	0.0327	0.14	0	-0.34	13.1064	-1.85703	DNA2|6.49801917085	1	2	191	11588
9	6,8,9	nephrogenic mesenchyme morphogenesis	GO:0072134	0.0327	0.14	0	-0.34	13.1064	-1.85703	BMP7|1024	1	2	191	11588
6	5,6	polarity specification of anterior/posterior axis	GO:0009949	0.0327	0.14	0	-0.34	13.1064	-1.85703	SHH|3.07375036258	1	2	191	11588
5	5	negative regulation of mesenchymal cell apoptotic process involved in nephron morphogenesis	GO:0072040	0.0327	0.14	0	-0.34	13.1064	-1.85703	BMP7|1024	1	2	191	11588
7	6,7	positive regulation of interleukin-4 biosynthetic process	GO:0045404	0.0327	0.14	0	-0.34	13.1064	-1.85703	IRF4|3.07375036258	1	2	191	11588
8	5,8	regulation of saliva secretion	GO:0046877	0.0327	0.14	0	-0.34	13.1064	-1.85703	FGF10|1024	1	2	191	11588
4	4	positive regulation of retina development in camera-type eye	GO:1902868	0.0327	0.14	0	-0.34	13.1064	-1.85703	SHH|3.07375036258	1	2	191	11588
6	6	regulation of actin binding	GO:1904616	0.0327	0.14	0	-0.34	13.1064	-1.85703	CRMP1|242.190757562	1	2	191	11588
7	5,6,7	positive regulation of white fat cell proliferation	GO:0070352	0.0327	0.14	0	-0.34	13.1064	-1.85703	FGF10|1024	1	2	191	11588
14	9,10,11,12,13,14	positive regulation of histone H4-K16 acetylation	GO:2000620	0.0327	0.14	0	-0.34	13.1064	-1.85703	BRCA1|2.14354692507	1	2	191	11588
4	4	regulation of phenotypic switching	GO:1900239	0.0327	0.14	0	-0.34	13.1064	-1.85703	PDGFB|0.460093825312	1	2	191	11588
5	5	interleukin-10 biosynthetic process	GO:0042091	0.0327	0.14	0	-0.34	13.1064	-1.85703	IRF4|3.07375036258	1	2	191	11588
6	5,6	S-adenosylhomocysteine metabolic process	GO:0046498	0.0327	0.14	0	-0.34	13.1064	-1.85703	AHCY|0.358488812004	1	2	191	11588
8	8	proton-transporting ATP synthase complex assembly	GO:0043461	0.0327	0.14	0	-0.34	13.1064	-1.85703	ATPAF2|0.479632059663	1	2	191	11588
5	4,5	cell-cell signaling involved in kidney development	GO:0060995	0.0327	0.14	0	-0.34	13.1064	-1.85703	GATA3|2.4966610978	1	2	191	11588
9	6,8,9	regulation of circadian sleep/wake cycle, REM sleep	GO:0042320	0.0327	0.14	0	-0.34	13.1064	-1.85703	CHRNB2|0.366021423986	1	2	191	11588
8	6,7,8	protein import into mitochondrial inner membrane	GO:0045039	0.0327	0.14	0	-0.34	13.1064	-1.85703	TIMM10|0.341510064189	1	2	191	11588
3	3	neurotrophin production	GO:0032898	0.0327	0.14	0	-0.34	13.1064	-1.85703	PCSK6|0.417543959714	1	2	191	11588
5	4,5	floor plate formation	GO:0021508	0.0327	0.14	0	-0.34	13.1064	-1.85703	SHH|3.07375036258	1	2	191	11588
6	6	lymphoid lineage cell migration into thymus	GO:0097535	0.0327	0.14	0	-0.34	13.1064	-1.85703	BCL11B|6.02098698964	1	2	191	11588
7	7	membrane raft polarization	GO:0001766	0.0327	0.14	0	-0.34	13.1064	-1.85703	DOCK2|2.36198532286	1	2	191	11588
6	6	regulation of interleukin-10 biosynthetic process	GO:0045074	0.0327	0.14	0	-0.34	13.1064	-1.85703	IRF4|3.07375036258	1	2	191	11588
7	6,7	extracellular polysaccharide metabolic process	GO:0046379	0.0327	0.14	0	-0.34	13.1064	-1.85703	HAS2|2.56685179513	1	2	191	11588
12	6,8,9,11,12	lateral mesodermal cell fate specification	GO:0048377	0.0327	0.14	0	-0.34	13.1064	-1.85703	FGFR1|0.460093825312	1	2	191	11588
6	6	membrane raft distribution	GO:0031580	0.0327	0.14	0	-0.34	13.1064	-1.85703	DOCK2|2.36198532286	1	2	191	11588
8	7,8	extracellular polysaccharide biosynthetic process	GO:0045226	0.0327	0.14	0	-0.34	13.1064	-1.85703	HAS2|2.56685179513	1	2	191	11588
10	10	copper ion export	GO:0060003	0.0327	0.14	0	-0.34	13.1064	-1.85703	ATP7B|2.47941539988	1	2	191	11588
10	7,8,9,10	negative regulation of dopaminergic neuron differentiation	GO:1904339	0.0327	0.14	0	-0.34	13.1064	-1.85703	SHH|3.07375036258	1	2	191	11588
9	9	B-1a B cell differentiation	GO:0002337	0.0327	0.14	0	-0.34	13.1064	-1.85703	PLCL2|2.21913894414	1	2	191	11588
9	5,6,7,8,9	regulation of Fc receptor mediated stimulatory signaling pathway	GO:0060368	0.0327	0.14	0	-0.34	13.1064	-1.85703	CD226|7.88986163595	1	2	191	11588
5	5	negative regulation of glomerulus development	GO:0090194	0.0327	0.14	0	-0.34	13.1064	-1.85703	BMP7|1024	1	2	191	11588
7	6,7	terpene metabolic process	GO:0042214	0.0327	0.14	0	-0.34	13.1064	-1.85703	BCO1|3.16016524745	1	2	191	11588
9	9	positive regulation of immature T cell proliferation in thymus	GO:0033092	0.0327	0.14	0	-0.34	13.1064	-1.85703	SHH|3.07375036258	1	2	191	11588
7	5,6,7	symbiont intracellular protein transport in host	GO:0030581	0.0327	0.14	0	-0.34	13.1064	-1.85703	DYNLT1|2.20381023175	1	2	191	11588
7	7	regulation of actin filament binding	GO:1904529	0.0327	0.14	0	-0.34	13.1064	-1.85703	CRMP1|242.190757562	1	2	191	11588
5	5	intracellular protein transport in other organism involved in symbiotic interaction	GO:0051708	0.0327	0.14	0	-0.34	13.1064	-1.85703	DYNLT1|2.20381023175	1	2	191	11588
7	6,7	positive regulation of activation of membrane attack complex	GO:0001970	0.0327	0.14	0	-0.34	13.1064	-1.85703	C6|2.42838976879	1	2	191	11588
7	7	regulation of lateral mesodermal cell fate specification	GO:0048378	0.0327	0.14	0	-0.34	13.1064	-1.85703	FGFR1|0.460093825312	1	2	191	11588
4	4	vitamin D3 metabolic process	GO:0070640	0.0327	0.14	0	-0.34	13.1064	-1.85703	FGFR1|0.460093825312	1	2	191	11588
11	6,7,8,11	axon midline choice point recognition	GO:0016199	0.0327	0.14	0	-0.34	13.1064	-1.85703	ROBO3|342.509454025	1	2	191	11588
4	3,4	negative regulation of cell killing	GO:0031342	0.0327	0.14	0	-0.34	13.1064	-1.85703	IL7R|2.62078680772	1	2	191	11588
9	9	CD8-positive, gamma-delta intraepithelial T cell differentiation	GO:0002305	0.0327	0.14	0	-0.34	13.1064	-1.85703	GPR18|2.02791895958	1	2	191	11588
8	7,8	carotene metabolic process	GO:0016119	0.0327	0.14	0	-0.34	13.1064	-1.85703	BCO1|3.16016524745	1	2	191	11588
3	3	dedifferentiation	GO:0043696	0.0327	0.14	0	-0.34	13.1064	-1.85703	PDGFB|0.460093825312	1	2	191	11588
6	6	thiamine transmembrane transport	GO:0071934	0.0327	0.14	0	-0.34	13.1064	-1.85703	SLC19A2|0.453759577659	1	2	191	11588
8	7,8	positive regulation of metanephric mesenchymal cell migration by platelet-derived growth factor receptor-beta signaling pathway	GO:0035793	0.0327	0.14	0	-0.34	13.1064	-1.85703	PDGFB|0.460093825312	1	2	191	11588
5	5	striatal medium spiny neuron differentiation	GO:0021773	0.0327	0.14	0	-0.34	13.1064	-1.85703	BCL11B|6.02098698964	1	2	191	11588
6	6	myeloid dendritic cell activation involved in immune response	GO:0002277	0.0327	0.14	0	-0.34	13.1064	-1.85703	DOCK2|2.36198532286	1	2	191	11588
4	4	negative regulation of apoptotic process involved in development	GO:1904746	0.0327	0.14	0	-0.34	13.1064	-1.85703	BMP7|1024	1	2	191	11588
8	5,7,8	nephrogenic mesenchyme development	GO:0072076	0.0327	0.14	0	-0.34	13.1064	-1.85703	BMP7|1024	1	2	191	11588
7	4,5,6,7	positive regulation of epithelial cell proliferation involved in prostate gland development	GO:0060769	0.0327	0.14	0	-0.34	13.1064	-1.85703	SHH|3.07375036258	1	2	191	11588
8	6,7,8	mesenchymal cell differentiation involved in lung development	GO:0060915	0.0327	0.14	0	-0.34	13.1064	-1.85703	FGF10|1024	1	2	191	11588
5	4,5	negative regulation of leukocyte mediated cytotoxicity	GO:0001911	0.0327	0.14	0	-0.34	13.1064	-1.85703	IL7R|2.62078680772	1	2	191	11588
8	7,8	mannose biosynthetic process	GO:0019307	0.0327	0.14	0	-0.34	13.1064	-1.85703	PMM1|0.447512535464	1	2	191	11588
8	6,7,8	negative regulation of platelet-derived growth factor receptor-alpha signaling pathway	GO:2000584	0.0327	0.14	0	-0.34	13.1064	-1.85703	ADIPOQ|2.62078680772	1	2	191	11588
5	5	histamine metabolic process	GO:0001692	0.0327	0.14	0	-0.34	13.1064	-1.85703	HNMT|4.89056111077	1	2	191	11588
7	6,7	DNA replication, removal of RNA primer	GO:0043137	0.0327	0.14	0	-0.34	13.1064	-1.85703	DNA2|6.49801917085	1	2	191	11588
4	4	cell dedifferentiation	GO:0043697	0.0327	0.14	0	-0.34	13.1064	-1.85703	PDGFB|0.460093825312	1	2	191	11588
7	7	extrathymic T cell differentiation	GO:0033078	0.0327	0.14	0	-0.34	13.1064	-1.85703	PRDM1|2.11403608112	1	2	191	11588
3	3	epithelial-mesenchymal signaling involved in prostate gland development	GO:0060738	0.0327	0.14	0	-0.34	13.1064	-1.85703	SHH|3.07375036258	1	2	191	11588
7	5,6,7	positive regulation of vitamin D 24-hydroxylase activity	GO:0010980	0.0327	0.14	0	-0.34	13.1064	-1.85703	FGF23|1024	1	2	191	11588
7	5,7	negative regulation of vascular smooth muscle cell differentiation	GO:1905064	0.0327	0.14	0	-0.34	13.1064	-1.85703	PDGFB|0.460093825312	1	2	191	11588
11	4,5,7,8,9,10,11	neural fold elevation formation	GO:0021502	0.0327	0.14	0	-0.34	13.1064	-1.85703	BMP7|1024	1	2	191	11588
7	6,7	branch elongation involved in salivary gland morphogenesis	GO:0060667	0.0327	0.14	0	-0.34	13.1064	-1.85703	FGF10|1024	1	2	191	11588
6	5,6	negative regulation of somatic stem cell population maintenance	GO:1904673	0.0327	0.14	0	-0.34	13.1064	-1.85703	BMP7|1024	1	2	191	11588
7	5,7	positive regulation of dopamine secretion	GO:0033603	0.0327	0.14	0	-0.34	13.1064	-1.85703	CHRNB2|0.366021423986	1	2	191	11588
6	6	negative regulation of low-density lipoprotein particle receptor biosynthetic process	GO:0045715	0.0327	0.14	0	-0.34	13.1064	-1.85703	ADIPOQ|2.62078680772	1	2	191	11588
8	8	G-quadruplex DNA unwinding	GO:0044806	0.0327	0.14	0	-0.34	13.1064	-1.85703	BLM|2.62078680772	1	2	191	11588
6	5,6	regulation of meiotic cell cycle phase transition	GO:1901993	0.0327	0.14	0	-0.34	13.1064	-1.85703	TTK|4.11245530662	1	2	191	11588
10	5,6,9,10	negative regulation of glomerular mesangial cell proliferation	GO:0072125	0.0327	0.14	0	-0.34	13.1064	-1.85703	BMP7|1024	1	2	191	11588
5	5	negative regulation of apoptotic process involved in morphogenesis	GO:1902338	0.0327	0.14	0	-0.34	13.1064	-1.85703	BMP7|1024	1	2	191	11588
6	5,6	positive regulation of cell chemotaxis to fibroblast growth factor	GO:1904849	0.0327	0.14	0	-0.34	13.1064	-1.85703	FGFR1|0.460093825312	1	2	191	11588
6	5,6	primary prostatic bud elongation	GO:0060516	0.0327	0.14	0	-0.34	13.1064	-1.85703	SHH|3.07375036258	1	2	191	11588
7	6,7	regulation of protein localization to cilium	GO:1903564	0.0327	0.14	0	-0.34	13.1064	-1.85703	CCDC88A|3.09512998708	1	2	191	11588
7	6,7	positive regulation of metanephric mesenchymal cell migration	GO:2000591	0.0327	0.14	0	-0.34	13.1064	-1.85703	PDGFB|0.460093825312	1	2	191	11588
3	3	phenotypic switching	GO:0036166	0.0327	0.14	0	-0.34	13.1064	-1.85703	PDGFB|0.460093825312	1	2	191	11588
11	7,8,10,11	lateral mesodermal cell fate commitment	GO:0048372	0.0327	0.14	0	-0.34	13.1064	-1.85703	FGFR1|0.460093825312	1	2	191	11588
8	6,7,8	canonical Wnt signaling pathway involved in metanephric kidney development	GO:0061290	0.0327	0.14	0	-0.34	13.1064	-1.85703	GATA3|2.4966610978	1	2	191	11588
6	6	renal protein absorption	GO:0097017	0.0327	0.14	0	-0.34	13.1064	-1.85703	ADIPOQ|2.62078680772	1	2	191	11588
8	6,7,8	regulation of mesenchymal cell apoptotic process involved in nephron morphogenesis	GO:0072039	0.0327	0.14	0	-0.34	13.1064	-1.85703	BMP7|1024	1	2	191	11588
5	5	positive regulation of neural retina development	GO:0061075	0.0327	0.14	0	-0.34	13.1064	-1.85703	SHH|3.07375036258	1	2	191	11588
7	5,6,7	Wnt signaling pathway involved in kidney development	GO:0061289	0.0327	0.14	0	-0.34	13.1064	-1.85703	GATA3|2.4966610978	1	2	191	11588
7	6,7	regulation of mitotic cell cycle DNA replication	GO:1903463	0.0327	0.14	0	-0.34	13.1064	-1.85703	FGFR1|0.460093825312	1	2	191	11588
6	4,6	optic cup formation involved in camera-type eye development	GO:0003408	0.0327	0.14	0	-0.34	13.1064	-1.85703	SHH|3.07375036258	1	2	191	11588
9	7,8,9	negative regulation of phosphatidylinositol biosynthetic process	GO:0010512	0.0327	0.14	0	-0.34	13.1064	-1.85703	PDGFB|0.460093825312	1	2	191	11588
7	5,7	mesenchymal cell apoptotic process involved in nephron morphogenesis	GO:1901145	0.0327	0.14	0	-0.34	13.1064	-1.85703	BMP7|1024	1	2	191	11588
7	7	regulation of skeletal muscle acetylcholine-gated channel clustering	GO:1904393	0.0327	0.14	0	-0.34	13.1064	-1.85703	LRP4|2.26576777059	1	2	191	11588
6	6	natural killer cell chemotaxis	GO:0035747	0.0327	0.14	0	-0.34	13.1064	-1.85703	CCL26|3.38698124945	1	2	191	11588
8	6,7,8	DNA replication, Okazaki fragment processing	GO:0033567	0.0327	0.14	0	-0.34	13.1064	-1.85703	DNA2|6.49801917085	1	2	191	11588
8	5,7,8	circadian sleep/wake cycle, REM sleep	GO:0042747	0.0327	0.14	0	-0.34	13.1064	-1.85703	CHRNB2|0.366021423986	1	2	191	11588
8	5,6,7,8	growth plate cartilage chondrocyte growth	GO:0003430	0.0327	0.14	0	-0.34	13.1064	-1.85703	SHH|3.07375036258	1	2	191	11588
11	9,10,11	positive regulation of protein serine/threonine kinase activity	GO:0071902	0.0327	0.14	5.51	0.28	13.1064	-1.85703	ADIPOQ|2.62078680772;PIK3CG|2.01391110011;FGFR1|0.460093825312;STIL|4.92457765338;FGF10|1024;PDGFB|0.460093825312;PTPRC|2.56685179513	7	184	191	11588
4	4	regulation of body fluid levels	GO:0050878	0.0327	0.14	-5.93	-1	13.1064	-1.85703	HPSE|0.397768241877;SHH|3.07375036258;CHRM3|272.478766708;SCNN1A|0.000140221967163;MMRN1|0.138696184008;FGF10|1024;PDGFB|0.460093825312	7	184	191	11588
8	6,7,8	regulation of protein localization to nucleus	GO:1900180	0.0328	0.141	2.24	-0.09	13.1064	-1.85703	EDA|2.75108363628;ANGPT1|2.01391110011;SHH|3.07375036258;TLR7|2.28152743174;TEK|2.09943336725;IL18R1|2.14354692507	6	145	191	11588
4	4	cell maturation	GO:0048469	0.033	0.141	0.65	-0.27	13.1064	-1.85703	GATA3|2.4966610978;SOX18|0.482968164462;FGFR1|0.460093825312;RUNX3|3.20427951036;TFCP2L1|6.8685234915	5	108	191	11588
4	4	regulation of catalytic activity	GO:0050790	0.0332	0.142	26.55	2.62	13.1064	-1.85703	ADIPOQ|2.62078680772;PIK3CG|2.01391110011;ARHGEF10|2.41161565538;ARHGAP15|3.60500185044;IQSEC3|2.26576777059;PPP1R1C|2.63901582155;CCL26|3.38698124945;BLM|2.62078680772;ANGPT1|2.01391110011;SHH|3.07375036258;FABP4|0.217637640824;ITK|2.88785839104;ARAP2|2.56685179513;MMP9|0.392292048948;PPP1R3B|2.80888975148;FGFR1|0.460093825312;DOCK2|2.36198532286;STIL|4.92457765338;FGF23|1024;PCOLCE2|3.294364069…	31	1345	191	11588
7	7	neuron projection morphogenesis	GO:0048812	0.0332	0.142	14	1.22	13.1064	-1.85703	GATA3|2.4966610978;RIMS2|257.780620815;SHH|3.07375036258;RUNX3|3.20427951036;CHRNB2|0.366021423986;LRP4|2.26576777059;BMP7|1024;ROBO1|4.99332219561;ROBO3|342.509454025;CRMP1|242.190757562;BCL11B|6.02098698964	11	355	191	11588
10	7,9,10	regulation of histone methylation	GO:0031060	0.0336	0.143	1.06	-0.22	13.1064	-1.85703	GATA3|2.4966610978;TET1|2.14354692507;BRCA1|2.14354692507	3	43	191	11588
5	5	negative regulation of muscle cell differentiation	GO:0051148	0.0336	0.143	-0.49	-0.39	13.1064	-1.85703	SHH|3.07375036258;ID3|0.163799175482;PDGFB|0.460093825312	3	43	191	11588
9	7,8,9	regulation of neuron projection development	GO:0010975	0.0336	0.143	9.82	0.76	13.1064	-1.85703	GATA3|2.4966610978;RIMS2|257.780620815;FGFR1|0.460093825312;CHRNB2|0.366021423986;LRP4|2.26576777059;CCDC88A|3.09512998708;BMP7|1024;CRMP1|242.190757562	8	226	191	11588
6	4,5,6	positive regulation of lipid metabolic process	GO:0045834	0.0337	0.143	4.09	0.12	13.1064	-1.85703	ADIPOQ|2.62078680772;TNFAIP8L3|1024;TEK|2.09943336725;PDGFB|0.460093825312	4	74	191	11588
5	5	response to metal ion	GO:0010038	0.0341	0.145	-0.88	-0.44	13.1064	-1.85703	GSS|0.423372656181;ATP7B|2.47941539988;SHH|3.07375036258;FABP4|0.217637640824;MMP9|0.392292048948	5	109	191	11588
7	6,7	embryonic limb morphogenesis	GO:0030326	0.0341	0.145	4.51	0.16	13.1064	-1.85703	SHH|3.07375036258;FGFR1|0.460093825312;LRP4|2.26576777059;WNT9A|2.07052984768;BMP7|1024	5	109	191	11588
6	5,6	embryonic appendage morphogenesis	GO:0035113	0.0341	0.145	4.51	0.16	13.1064	-1.85703	SHH|3.07375036258;FGFR1|0.460093825312;LRP4|2.26576777059;WNT9A|2.07052984768;BMP7|1024	5	109	191	11588
6	4,5,6	hormone-mediated signaling pathway	GO:0009755	0.0348	0.146	7.44	0.49	13.1064	-1.85703	ADIPOQ|2.62078680772;LMO3|1024;SSTR1|0.482968164462;BRCA1|2.14354692507;ZNF366|2.26576777059;BMP7|1024	6	147	191	11588
4	4	negative regulation of embryonic development	GO:0045992	0.0348	0.146	3.41	0.04	13.1064	-1.85703	GATA3|2.4966610978;BMP7|1024	2	18	191	11588
7	6,7	DNA-dependent DNA replication maintenance of fidelity	GO:0045005	0.0348	0.146	0.72	-0.26	13.1064	-1.85703	BLM|2.62078680772;MMS22L|2.01391110011	2	18	191	11588
6	5,6	positive regulation of vascular endothelial growth factor production	GO:0010575	0.0348	0.146	0.07	-0.33	13.1064	-1.85703	HPSE|0.397768241877;BRCA1|2.14354692507	2	18	191	11588
9	6,7,8,9	lymphoid progenitor cell differentiation	GO:0002320	0.0348	0.146	0.89	-0.24	13.1064	-1.85703	GATA3|2.4966610978;SHH|3.07375036258	2	18	191	11588
6	5,6	male genitalia development	GO:0030539	0.0348	0.146	3.5	0.05	13.1064	-1.85703	SHH|3.07375036258;FGF10|1024	2	18	191	11588
7	6,7	regulation of smooth muscle cell differentiation	GO:0051150	0.0348	0.146	-0.15	-0.36	13.1064	-1.85703	SHH|3.07375036258;PDGFB|0.460093825312	2	18	191	11588
4	4	regulation of establishment or maintenance of cell polarity	GO:0032878	0.0348	0.146	0.72	-0.26	13.1064	-1.85703	GATA3|2.4966610978;TEK|2.09943336725	2	18	191	11588
5	5	regulation of humoral immune response	GO:0002920	0.0348	0.146	0.79	-0.25	13.1064	-1.85703	C6|2.42838976879;PTPRC|2.56685179513	2	18	191	11588
3	3	osteoblast proliferation	GO:0033687	0.0348	0.146	-0.03	-0.34	13.1064	-1.85703	HPSE|0.397768241877;FIGNL1|2.7132086549	2	18	191	11588
6	5,6	extracellular matrix disassembly	GO:0022617	0.0348	0.146	0.93	-0.24	13.1064	-1.85703	MMP13|3.27160823423;CARMIL2|2.62078680772	2	18	191	11588
9	8,9	negative regulation of lymphocyte apoptotic process	GO:0070229	0.0348	0.146	0.95	-0.23	13.1064	-1.85703	CCL26|3.38698124945;BLM|2.62078680772	2	18	191	11588
4	4	single-organism catabolic process	GO:0044712	0.035	0.146	-0.64	-0.41	13.1064	-1.85703	ADIPOQ|2.62078680772;MMP13|3.27160823423;PLA2G4F|0.00421573529885;HPSE|0.397768241877;ZNF593|0.226879788829;PRDX6|0.438302860658;MMP9|0.392292048948;PPP1R3B|2.80888975148;ACOT8|0.414659772907;NT5E|2.46228882669;MRC2|0.5;FGF23|1024;AHCY|0.358488812004;ENTPD3|2.94853843458;ABHD12|2.25011696938;PLCL2|2.21913894414	16	591	191	11588
7	7	protein tetramerization	GO:0051262	0.0351	0.147	-0.32	-0.38	13.1064	-1.85703	CCL26|3.38698124945;ADSL|0.447512535464;CD247|2.80888975148;SHMT2|0.486327473706	4	75	191	11588
4	4	positive regulation of biosynthetic process	GO:0009891	0.0356	0.148	20.59	1.96	13.1064	-1.85703	GATA3|2.4966610978;SOX18|0.482968164462;CCL26|3.38698124945;BLM|2.62078680772;MDK|0.176776695297;EDA|2.75108363628;ZNF462|2.46228882669;NFATC1|2.75108363628;IGF2|0.476318999022;SHH|3.07375036258;IRF4|3.07375036258;TET1|2.14354692507;CARD11|2.01391110011;BRCA1|2.14354692507;FGFR1|0.460093825312;RUNX3|3.20427951036;CD3E|2.29739670999;SKAP1|2.09943336725;AAMDC|0.463294030945;FGF23|1024;DNA2|6.498019…	28	1196	191	11588
6	6	negative regulation of lymphocyte proliferation	GO:0050672	0.0356	0.148	1.57	-0.16	13.1064	-1.85703	SHH|3.07375036258;PDCD1LG2|5.77571678209;PRDM1|2.11403608112	3	44	191	11588
3	3	response to estrogen	GO:0043627	0.0356	0.148	1.08	-0.22	13.1064	-1.85703	GATA3|2.4966610978;BRCA1|2.14354692507;ZNF366|2.26576777059	3	44	191	11588
5	5	negative regulation of mononuclear cell proliferation	GO:0032945	0.0356	0.148	1.57	-0.16	13.1064	-1.85703	SHH|3.07375036258;PDCD1LG2|5.77571678209;PRDM1|2.11403608112	3	44	191	11588
5	5	limb development	GO:0060173	0.0358	0.148	7.52	0.5	13.1064	-1.85703	SHH|3.07375036258;FGFR1|0.460093825312;LRP4|2.26576777059;WNT9A|2.07052984768;BMP7|1024;FGF10|1024	6	148	191	11588
7	5,6,7	extrinsic apoptotic signaling pathway	GO:0097191	0.0358	0.148	5.01	0.22	13.1064	-1.85703	BRCA1|2.14354692507;FGFR1|0.460093825312;RUNX3|3.20427951036;FGF10|1024;DAPK1|2.58470566127;PTPRC|2.56685179513	6	148	191	11588
4	4	appendage development	GO:0048736	0.0358	0.148	7.52	0.5	13.1064	-1.85703	SHH|3.07375036258;FGFR1|0.460093825312;LRP4|2.26576777059;WNT9A|2.07052984768;BMP7|1024;FGF10|1024	6	148	191	11588
6	6	kidney epithelium development	GO:0072073	0.0365	0.151	4.65	0.18	13.1064	-1.85703	ADIPOQ|2.62078680772;GATA3|2.4966610978;SHH|3.07375036258;FGFR1|0.460093825312;BMP7|1024	5	111	191	11588
3	3	positive regulation of cellular protein localization	GO:1903829	0.0367	0.152	3.47	0.05	13.1064	-1.85703	HNMT|4.89056111077;EDA|2.75108363628;SHH|3.07375036258;LRP4|2.26576777059;CCDC88A|3.09512998708;TLR7|2.28152743174;TEK|2.09943336725;IL18R1|2.14354692507	8	230	191	11588
7	6,7	transmembrane receptor protein tyrosine kinase signaling pathway	GO:0007169	0.0368	0.152	1.79	-0.14	13.1064	-1.85703	ADIPOQ|2.62078680772;GATA3|2.4966610978;ANGPT1|2.01391110011;IGF2|0.476318999022;MMP9|0.392292048948;FGFR1|0.460093825312;FGF23|1024;PDK4|0.406126198178;TEK|2.09943336725;FGF10|1024;PDGFB|0.460093825312	11	361	191	11588
8	7,8	regulation of protein targeting	GO:1903533	0.037	0.153	2.93	-0.01	13.1064	-1.85703	HNMT|4.89056111077;EDA|2.75108363628;ANGPT1|2.01391110011;SHH|3.07375036258;TLR7|2.28152743174;TEK|2.09943336725;IL18R1|2.14354692507	7	189	191	11588
7	4,6,7	positive regulation of protein transport	GO:0051222	0.037	0.153	6.55	0.39	13.1064	-1.85703	GATA3|2.4966610978;HNMT|4.89056111077;EDA|2.75108363628;SHH|3.07375036258;FFAR2|0.000776891097417;TLR7|2.28152743174;CARMIL2|2.62078680772;TEK|2.09943336725;IL18R1|2.14354692507	9	273	191	11588
7	6,7	positive regulation of adaptive immune response based on somatic recombination of immune receptors built from immunoglobulin superfamily domains	GO:0002824	0.0377	0.155	1.7	-0.15	13.1064	-1.85703	CD226|7.88986163595;GATA3|2.4966610978;PTPRC|2.56685179513	3	45	191	11588
6	6	positive regulation of lymphocyte mediated immunity	GO:0002708	0.0377	0.155	1.7	-0.15	13.1064	-1.85703	CD226|7.88986163595;GATA3|2.4966610978;PTPRC|2.56685179513	3	45	191	11588
4	4	negative regulation of leukocyte proliferation	GO:0070664	0.0377	0.155	1.57	-0.16	13.1064	-1.85703	SHH|3.07375036258;PDCD1LG2|5.77571678209;PRDM1|2.11403608112	3	45	191	11588
5	4,5	osteoblast differentiation	GO:0001649	0.0378	0.155	8.03	0.56	13.1064	-1.85703	SHH|3.07375036258;FIGNL1|2.7132086549;MRC2|0.5;FGF23|1024;BMP7|1024;ID3|0.163799175482	6	150	191	11588
5	4,5	positive regulation of cell cycle	GO:0045787	0.0379	0.155	-4.03	-0.79	13.1064	-1.85703	IGF2|0.476318999022;BRCA1|2.14354692507;FGFR1|0.460093825312;STIL|4.92457765338;POLDIP2|0.482968164462;FGF10|1024;PDGFB|0.460093825312	7	190	191	11588
7	4,6,7	activation of innate immune response	GO:0002218	0.0382	0.155	2.6	-0.05	13.1064	-1.85703	IRF4|3.07375036258;FFAR2|0.000776891097417;NLRX1|0.456915725115;TLR7|2.28152743174	4	77	191	11588
6	6	myeloid cell apoptotic process	GO:0033028	0.0385	0.155	0.95	-0.23	13.1064	-1.85703	ADIPOQ|2.62078680772;CCL26|3.38698124945	2	19	191	11588
5	4,5	positive regulation of leukocyte mediated cytotoxicity	GO:0001912	0.0385	0.155	1.31	-0.19	13.1064	-1.85703	CD226|7.88986163595;PTPRC|2.56685179513	2	19	191	11588
5	4,5	negative regulation of response to biotic stimulus	GO:0002832	0.0385	0.155	0.02	-0.34	13.1064	-1.85703	NLRX1|0.456915725115;PRDM1|2.11403608112	2	19	191	11588
6	6	mitochondrial transmembrane transport	GO:1990542	0.0385	0.155	-0.83	-0.43	13.1064	-1.85703	TIMM10|0.341510064189;TOMM22|0.429282718219	2	19	191	11588
8	6,7,8	negative regulation of DNA biosynthetic process	GO:2000279	0.0385	0.155	3.43	0.04	13.1064	-1.85703	ADIPOQ|2.62078680772;PIF1|1024	2	19	191	11588
7	7	positive regulation of T cell mediated immunity	GO:0002711	0.0385	0.155	0.81	-0.25	13.1064	-1.85703	GATA3|2.4966610978;PTPRC|2.56685179513	2	19	191	11588
6	5,6	regulation of polysaccharide metabolic process	GO:0032881	0.0385	0.155	-0.11	-0.35	13.1064	-1.85703	PPP1R3B|2.80888975148;PDGFB|0.460093825312	2	19	191	11588
10	7,8,9,10	negative regulation of extrinsic apoptotic signaling pathway via death domain receptors	GO:1902042	0.0385	0.155	0.74	-0.26	13.1064	-1.85703	BRCA1|2.14354692507;DAPK1|2.58470566127	2	19	191	11588
7	6,7	regulation of acute inflammatory response	GO:0002673	0.0385	0.155	2.72	-0.04	13.1064	-1.85703	FFAR2|0.000776891097417;C6|2.42838976879	2	19	191	11588
7	7	activated T cell proliferation	GO:0050798	0.0385	0.155	-0.44	-0.39	13.1064	-1.85703	IGF2|0.476318999022;PDCD1LG2|5.77571678209	2	19	191	11588
5	5	sulfur compound catabolic process	GO:0044273	0.0385	0.155	-0.85	-0.43	13.1064	-1.85703	HPSE|0.397768241877;AHCY|0.358488812004	2	19	191	11588
8	8	regulation of T cell differentiation in thymus	GO:0033081	0.0385	0.155	0.91	-0.24	13.1064	-1.85703	IL7R|2.62078680772;SHH|3.07375036258	2	19	191	11588
6	6	glycosyl compound catabolic process	GO:1901658	0.0385	0.155	0.05	-0.33	13.1064	-1.85703	NT5E|2.46228882669;AHCY|0.358488812004	2	19	191	11588
8	8	negative regulation of endothelial cell apoptotic process	GO:2000352	0.0385	0.155	0.7	-0.26	13.1064	-1.85703	GATA3|2.4966610978;ANGPT1|2.01391110011	2	19	191	11588
5	5	regulation of vascular endothelial growth factor production	GO:0010574	0.0385	0.155	0.07	-0.33	13.1064	-1.85703	HPSE|0.397768241877;BRCA1|2.14354692507	2	19	191	11588
3	2,3	regulation of biological process	GO:0050789	0.0389	0.157	89.34	9.63	13.1064	-1.85703	CD226|7.88986163595;ADIPOQ|2.62078680772;GPR183|3.07375036258;PIK3CG|2.01391110011;ARHGEF10|2.41161565538;IL2RB|2.36198532286;CSF3R|0.469761374607;GATA3|2.4966610978;ARHGAP15|3.60500185044;IL7R|2.62078680772;LMO3|1024;GPR18|2.02791895958;IQSEC3|2.26576777059;SOX18|0.482968164462;PPP1R1C|2.63901582155;TTK|4.11245530662;HNMT|4.89056111077;CCL26|3.38698124945;BLM|2.62078680772;WDFY2|0.479632059663;I…	123	6712	191	11588
5	5	regulation of peptide transport	GO:0090087	0.0389	0.157	4.77	0.19	13.1064	-1.85703	CCL26|3.38698124945;EDA|2.75108363628;FFAR2|0.000776891097417;TLR7|2.28152743174;IL18R1|2.14354692507	5	113	191	11588
6	5,6	smoothened signaling pathway	GO:0007224	0.0389	0.157	4.87	0.2	13.1064	-1.85703	SHH|3.07375036258;CD3E|2.29739670999;STIL|4.92457765338;WNT9A|2.07052984768;FGF10|1024	5	113	191	11588
3	3	biosynthetic process	GO:0009058	0.0395	0.159	44	4.57	13.1064	-1.85703	MOCS1|0.435275281648;PMM1|0.447512535464;ADIPOQ|2.62078680772;GATA3|2.4966610978;FDX1|0.295248165357;SOX18|0.482968164462;CCL26|3.38698124945;BLM|2.62078680772;TLE4|2.53151318794;MDK|0.176776695297;EDA|2.75108363628;PLA2G4F|0.00421573529885;BACE2|2.21913894414;ZNF462|2.46228882669;GSS|0.423372656181;PCYT2|0.420448207627;NFATC1|2.75108363628;ADSL|0.447512535464;ANGPT1|2.01391110011;IGF2|0.47631899…	67	3364	191	11588
7	6,7	regulation of protein transport	GO:0051223	0.0398	0.159	8.15	0.57	13.1064	-1.85703	ADIPOQ|2.62078680772;GATA3|2.4966610978;HNMT|4.89056111077;CCL26|3.38698124945;EDA|2.75108363628;ANGPT1|2.01391110011;SHH|3.07375036258;FFAR2|0.000776891097417;TLR7|2.28152743174;CARMIL2|2.62078680772;TEK|2.09943336725;PLCL2|2.21913894414;IL18R1|2.14354692507	13	458	191	11588
6	6	B cell activation involved in immune response	GO:0002312	0.0399	0.159	1.24	-0.2	13.1064	-1.85703	GPR183|3.07375036258;PLCL2|2.21913894414;PTPRC|2.56685179513	3	46	191	11588
5	5	positive regulation of adaptive immune response	GO:0002821	0.0399	0.159	1.7	-0.15	13.1064	-1.85703	CD226|7.88986163595;GATA3|2.4966610978;PTPRC|2.56685179513	3	46	191	11588
6	6	smooth muscle cell differentiation	GO:0051145	0.0399	0.159	0.34	-0.3	13.1064	-1.85703	SHH|3.07375036258;FGF10|1024;PDGFB|0.460093825312	3	46	191	11588
8	6,7,8	regulation of DNA recombination	GO:0000018	0.0399	0.159	1.26	-0.2	13.1064	-1.85703	BLM|2.62078680772;FIGNL1|2.7132086549;PTPRC|2.56685179513	3	46	191	11588
3	3	mesenchymal cell proliferation	GO:0010463	0.0399	0.159	0.34	-0.3	13.1064	-1.85703	SHH|3.07375036258;FGFR1|0.460093825312;BMP7|1024	3	46	191	11588
5	5	regulation of mitotic cell cycle	GO:0007346	0.0408	0.163	1.31	-0.19	13.1064	-1.85703	TTK|4.11245530662;BLM|2.62078680772;IGF2|0.476318999022;FGFR1|0.460093825312;WNT9A|2.07052984768;BMP7|1024;POLDIP2|0.482968164462;FGF10|1024;PDGFB|0.460093825312	9	278	191	11588
6	6	cellular response to organic cyclic compound	GO:0071407	0.0408	0.163	11.12	0.9	13.1064	-1.85703	PIK3CG|2.01391110011;LMO3|1024;CCL26|3.38698124945;BLM|2.62078680772;PLA2G4F|0.00421573529885;BRCA1|2.14354692507;ZNF366|2.26576777059;BMP7|1024;ID3|0.163799175482	9	278	191	11588
7	6,7	single-organism nuclear import	GO:1902593	0.041	0.163	2.24	-0.09	13.1064	-1.85703	EDA|2.75108363628;ANGPT1|2.01391110011;SHH|3.07375036258;TLR7|2.28152743174;TEK|2.09943336725;IL18R1|2.14354692507	6	153	191	11588
5	5	regulation of secretion	GO:0051046	0.0413	0.164	11.83	0.98	13.1064	-1.85703	GATA3|2.4966610978;CCL26|3.38698124945;RIMS2|257.780620815;ANGPT1|2.01391110011;LGI3|0.281264621172;FFAR2|0.000776891097417;FGFR1|0.460093825312;CHRNB2|0.366021423986;CARMIL2|2.62078680772;TEK|2.09943336725;FGF10|1024	11	368	191	11588
6	6	determination of left/right symmetry	GO:0007368	0.0413	0.164	4.57	0.17	13.1064	-1.85703	PCSK6|0.417543959714;SHH|3.07375036258;STIL|4.92457765338;FGF10|1024	4	79	191	11588
7	6,7	fatty acid biosynthetic process	GO:0006633	0.0413	0.164	-3.54	-0.73	13.1064	-1.85703	PLA2G4F|0.00421573529885;BRCA1|2.14354692507;PDK4|0.406126198178;DECR2|0.36349312933	4	79	191	11588
6	6	DNA conformation change	GO:0071103	0.0415	0.164	5.74	0.3	13.1064	-1.85703	BLM|2.62078680772;SMC2|14.6213032037;BRD2|0.466516495768;DNA2|6.49801917085;PIF1|1024	5	115	191	11588
8	7,8	import into nucleus	GO:0051170	0.0421	0.166	2.24	-0.09	13.1064	-1.85703	EDA|2.75108363628;ANGPT1|2.01391110011;SHH|3.07375036258;TLR7|2.28152743174;TEK|2.09943336725;IL18R1|2.14354692507	6	154	191	11588
12	8,9,12	histone H3 acetylation	GO:0043966	0.0421	0.166	1.22	-0.2	13.1064	-1.85703	GATA3|2.4966610978;IRF4|3.07375036258;BRCA1|2.14354692507	3	47	191	11588
4	4	striated muscle cell proliferation	GO:0014855	0.0421	0.166	0.34	-0.3	13.1064	-1.85703	ANGPT1|2.01391110011;SHH|3.07375036258;FGFR1|0.460093825312	3	47	191	11588
5	5	pharyngeal system development	GO:0060037	0.0423	0.166	3.41	0.04	13.1064	-1.85703	GATA3|2.4966610978;BMP7|1024	2	20	191	11588
7	7	positive regulation of B cell mediated immunity	GO:0002714	0.0423	0.166	1.31	-0.19	13.1064	-1.85703	CD226|7.88986163595;PTPRC|2.56685179513	2	20	191	11588
11	8,10,11	regulation of histone H3-K4 methylation	GO:0051569	0.0423	0.166	0.73	-0.26	13.1064	-1.85703	GATA3|2.4966610978;BRCA1|2.14354692507	2	20	191	11588
9	8,9	positive regulation of immunoglobulin mediated immune response	GO:0002891	0.0423	0.166	1.31	-0.19	13.1064	-1.85703	CD226|7.88986163595;PTPRC|2.56685179513	2	20	191	11588
5	5	endochondral bone growth	GO:0003416	0.0423	0.166	1	-0.23	13.1064	-1.85703	MMP13|3.27160823423;SHH|3.07375036258	2	20	191	11588
6	6	cellular response to lipid	GO:0071396	0.0424	0.166	11.85	0.98	13.1064	-1.85703	LMO3|1024;CCL26|3.38698124945;FFAR2|0.000776891097417;BRCA1|2.14354692507;PRDM1|2.11403608112;PDK4|0.406126198178;ZNF366|2.26576777059;BMP7|1024;ID3|0.163799175482	9	280	191	11588
8	6,7,8	regulation of neuron differentiation	GO:0045664	0.0429	0.166	11.09	0.9	13.1064	-1.85703	GATA3|2.4966610978;RIMS2|257.780620815;SHH|3.07375036258;FGFR1|0.460093825312;CHRNB2|0.366021423986;LRP4|2.26576777059;CCDC88A|3.09512998708;BMP7|1024;CRMP1|242.190757562;BCL11B|6.02098698964	10	325	191	11588
6	6	ureteric bud development	GO:0001657	0.043	0.166	4.23	0.13	13.1064	-1.85703	GATA3|2.4966610978;SHH|3.07375036258;FGFR1|0.460093825312;BMP7|1024	4	80	191	11588
5	5	cell part morphogenesis	GO:0032990	0.0438	0.166	15.72	1.41	13.1064	-1.85703	GATA3|2.4966610978;SHH|3.07375036258;RUNX3|3.20427951036;STIL|4.92457765338;TMEM237|1024;CHRNB2|0.366021423986;LRP4|2.26576777059;CCDC88A|3.09512998708;BMP7|1024;ROBO3|342.509454025;CRMP1|242.190757562;POLDIP2|0.482968164462;BCL11B|6.02098698964;FBF1|0.482968164462	14	512	191	11588
4	3,4	cell-cell signaling	GO:0007267	0.0438	0.166	19.78	1.87	13.1064	-1.85703	ADIPOQ|2.62078680772;GATA3|2.4966610978;CCL26|3.38698124945;TLE4|2.53151318794;RIMS2|257.780620815;SHH|3.07375036258;CHRM4|0.341510064189;CHRM3|272.478766708;FFAR2|0.000776891097417;FGFR1|0.460093825312;TMEM237|1024;CHRNB2|0.366021423986;LRP4|2.26576777059;WNT9A|2.07052984768;CDC20|5.31474325639;FGF10|1024;WNT8B|0.26061644021;PLCL2|2.21913894414	18	707	191	11588
7	6,7	regulation of nuclear division	GO:0051783	0.0441	0.166	0.66	-0.27	13.1064	-1.85703	TTK|4.11245530662;IGF2|0.476318999022;BMP7|1024;CDC20|5.31474325639;PDGFB|0.460093825312	5	117	191	11588
4	3,4	regulation of metabolic process	GO:0019222	0.0443	0.166	52.39	5.51	13.1064	-1.85703	ADIPOQ|2.62078680772;GPR183|3.07375036258;PIK3CG|2.01391110011;ARHGEF10|2.41161565538;GATA3|2.4966610978;ARHGAP15|3.60500185044;IL7R|2.62078680772;LMO3|1024;IQSEC3|2.26576777059;SOX18|0.482968164462;PPP1R1C|2.63901582155;CCL26|3.38698124945;BLM|2.62078680772;WDFY2|0.479632059663;TLE4|2.53151318794;MDK|0.176776695297;PPEF2|1024;EDA|2.75108363628;BACE2|2.21913894414;ZNF462|2.46228882669;NFATC1|2.75…	76	3906	191	11588
5	3,5	response to other organism	GO:0051707	0.0444	0.166	4.43	0.15	13.1064	-1.85703	GATA3|2.4966610978;CCL26|3.38698124945;IRF4|3.07375036258;WIPF1|2.08493152168;NLRX1|0.456915725115;NLRC3|4.16986304336;PRDM1|2.11403608112;JCHAIN|4.37717480504;TLR7|2.28152743174;PTPRC|2.56685179513	10	327	191	11588
5	5	secondary alcohol metabolic process	GO:1902652	0.0444	0.166	-1.26	-0.48	13.1064	-1.85703	FDX1|0.295248165357;FGFR1|0.460093825312;PMVK|0.406126198178	3	48	191	11588
8	7,8	blood vessel endothelial cell migration	GO:0043534	0.0444	0.166	-0.3	-0.37	13.1064	-1.85703	SOX18|0.482968164462;ANGPT1|2.01391110011;PDGFB|0.460093825312	3	48	191	11588
8	7,8	DNA methylation or demethylation	GO:0044728	0.0444	0.166	1.06	-0.22	13.1064	-1.85703	GATA3|2.4966610978;TET1|2.14354692507;BRCA1|2.14354692507	3	48	191	11588
4	4	multicellular organism metabolic process	GO:0044236	0.0444	0.166	-0.51	-0.4	13.1064	-1.85703	MMP13|3.27160823423;MMP9|0.392292048948;MRC2|0.5	3	48	191	11588
5	4,5	negative regulation of immune effector process	GO:0002698	0.0444	0.166	0.34	-0.3	13.1064	-1.85703	IL7R|2.62078680772;ANGPT1|2.01391110011;NLRX1|0.456915725115	3	48	191	11588
8	7,8	mesonephric epithelium development	GO:0072163	0.0446	0.166	4.23	0.13	13.1064	-1.85703	GATA3|2.4966610978;SHH|3.07375036258;FGFR1|0.460093825312;BMP7|1024	4	81	191	11588
5	5	regulation of leukocyte mediated immunity	GO:0002703	0.0446	0.166	2.12	-0.1	13.1064	-1.85703	CD226|7.88986163595;GATA3|2.4966610978;IL7R|2.62078680772;PTPRC|2.56685179513	4	81	191	11588
3	3	regulation of reproductive process	GO:2000241	0.0446	0.166	4.84	0.2	13.1064	-1.85703	TTK|4.11245530662;SHH|3.07375036258;BMP7|1024;CDC20|5.31474325639	4	81	191	11588
5	5	mesonephric tubule development	GO:0072164	0.0446	0.166	4.23	0.13	13.1064	-1.85703	GATA3|2.4966610978;SHH|3.07375036258;FGFR1|0.460093825312;BMP7|1024	4	81	191	11588
5	5	secretion	GO:0046903	0.0449	0.166	17.32	1.59	13.1064	-1.85703	PCSK6|0.417543959714;GATA3|2.4966610978;CCL26|3.38698124945;RIMS2|257.780620815;PLA2G4F|0.00421573529885;ANGPT1|2.01391110011;LGI3|0.281264621172;CARD11|2.01391110011;CHRM3|272.478766708;FFAR2|0.000776891097417;FGFR1|0.460093825312;CHRNB2|0.366021423986;CARMIL2|2.62078680772;TEK|2.09943336725;FGF10|1024	15	562	191	11588
5	5	organonitrogen compound biosynthetic process	GO:1901566	0.0451	0.166	11.77	0.97	13.1064	-1.85703	MOCS1|0.435275281648;ADIPOQ|2.62078680772;GATA3|2.4966610978;BACE2|2.21913894414;GSS|0.423372656181;ADSL|0.447512535464;ANGPT1|2.01391110011;SHH|3.07375036258;IRF4|3.07375036258;HAS2|2.56685179513;ST6GAL2|661.684649286;MRPS11|0.417543959714;CARD11|2.01391110011;FUT8|2.32946717294;SHMT2|0.486327473706;CD3E|2.29739670999;MRPL27|0.466516495768;NT5E|2.46228882669;MRPS6|0.400534938795;TLR7|2.281527431…	24	1014	191	11588
4	4	response to external biotic stimulus	GO:0043207	0.0451	0.166	4.43	0.15	13.1064	-1.85703	GATA3|2.4966610978;CCL26|3.38698124945;IRF4|3.07375036258;WIPF1|2.08493152168;NLRX1|0.456915725115;NLRC3|4.16986304336;PRDM1|2.11403608112;JCHAIN|4.37717480504;TLR7|2.28152743174;PTPRC|2.56685179513	10	328	191	11588
7	5,6,7	positive regulation of cytoplasmic transport	GO:1903651	0.0455	0.166	2.63	-0.05	13.1064	-1.85703	HNMT|4.89056111077;EDA|2.75108363628;SHH|3.07375036258;TLR7|2.28152743174;TEK|2.09943336725;IL18R1|2.14354692507	6	157	191	11588
5	5	fat-soluble vitamin metabolic process	GO:0006775	0.0462	0.166	-2.67	-0.64	13.1064	-1.85703	FGFR1|0.460093825312;FGF23|1024	2	21	191	11588
5	5	regulation of interleukin-10 production	GO:0032653	0.0462	0.166	1.25	-0.2	13.1064	-1.85703	IRF4|3.07375036258;PDCD1LG2|5.77571678209	2	21	191	11588
4	4	vascular endothelial growth factor production	GO:0010573	0.0462	0.166	0.07	-0.33	13.1064	-1.85703	HPSE|0.397768241877;BRCA1|2.14354692507	2	21	191	11588
5	5	negative regulation of interleukin-6 production	GO:0032715	0.0462	0.166	-0.28	-0.37	13.1064	-1.85703	NLRX1|0.456915725115;NLRC3|4.16986304336	2	21	191	11588
6	5,6	regulation of cellular amine metabolic process	GO:0033238	0.0462	0.166	0.04	-0.34	13.1064	-1.85703	GATA3|2.4966610978;CHRNB2|0.366021423986	2	21	191	11588
5	5	T cell migration	GO:0072678	0.0462	0.166	1.02	-0.23	13.1064	-1.85703	GPR183|3.07375036258;CCL26|3.38698124945	2	21	191	11588
5	5	monocyte chemotaxis	GO:0002548	0.0462	0.166	-0.19	-0.36	13.1064	-1.85703	CCL26|3.38698124945;PDGFB|0.460093825312	2	21	191	11588
10	7,8,9,10	embryonic camera-type eye morphogenesis	GO:0048596	0.0462	0.166	3.5	0.05	13.1064	-1.85703	SHH|3.07375036258;BMP7|1024	2	21	191	11588
5	5	negative regulation of binding	GO:0051100	0.0463	0.166	3.53	0.05	13.1064	-1.85703	ADIPOQ|2.62078680772;ZNF462|2.46228882669;CRMP1|242.190757562;PDGFB|0.460093825312	4	82	191	11588
7	5,6,7	negative regulation of DNA metabolic process	GO:0051053	0.0463	0.166	4.24	0.13	13.1064	-1.85703	ADIPOQ|2.62078680772;GATA3|2.4966610978;BLM|2.62078680772;PIF1|1024	4	82	191	11588
5	4,5	positive regulation of cellular component organization	GO:0051130	0.0464	0.166	12.35	1.04	13.1064	-1.85703	ARHGEF10|2.41161565538;HNMT|4.89056111077;RIMS2|257.780620815;ANGPT1|2.01391110011;IGF2|0.476318999022;SHH|3.07375036258;MMP9|0.392292048948;BRCA1|2.14354692507;FGFR1|0.460093825312;DOCK2|2.36198532286;LRP4|2.26576777059;JCHAIN|4.37717480504;CCDC88A|3.09512998708;BMP7|1024;CARMIL2|2.62078680772;CDC20|5.31474325639;TEK|2.09943336725;PDGFB|0.460093825312	18	712	191	11588
5	5	embryonic organ development	GO:0048568	0.0465	0.166	9.35	0.7	13.1064	-1.85703	GATA3|2.4966610978;SOX18|0.482968164462;SHH|3.07375036258;FGFR1|0.460093825312;STIL|4.92457765338;WNT9A|2.07052984768;BMP7|1024;FGF10|1024;ID3|0.163799175482	9	285	191	11588
5	5	oxoacid metabolic process	GO:0043436	0.0466	0.166	-2.56	-0.63	13.1064	-1.85703	ADIPOQ|2.62078680772;GATA3|2.4966610978;PLA2G4F|0.00421573529885;HPSE|0.397768241877;ANGPT1|2.01391110011;HAS2|2.56685179513;BRCA1|2.14354692507;ACOT8|0.414659772907;SHMT2|0.486327473706;PDK4|0.406126198178;AHCY|0.358488812004;DMGDH|2.25011696938;ABHD12|2.25011696938;DECR2|0.36349312933;PDGFB|0.460093825312	15	565	191	11588
6	5,6	integrin-mediated signaling pathway	GO:0007229	0.0467	0.166	0.4	-0.3	13.1064	-1.85703	ITGAE|5.24157361543;ITGA2B|0.400534938795;FUT8|2.32946717294	3	49	191	11588
10	8,9,10	regulation of protein serine/threonine kinase activity	GO:0071900	0.0473	0.166	8.94	0.66	13.1064	-1.85703	ADIPOQ|2.62078680772;PIK3CG|2.01391110011;BLM|2.62078680772;FGFR1|0.460093825312;STIL|4.92457765338;BMP7|1024;FGF10|1024;PDGFB|0.460093825312;PTPRC|2.56685179513	9	286	191	11588
6	6	cellular response to growth factor stimulus	GO:0071363	0.0477	0.166	12.25	1.03	13.1064	-1.85703	GATA3|2.4966610978;CCL26|3.38698124945;SHH|3.07375036258;HAS2|2.56685179513;FUT8|2.32946717294;FGFR1|0.460093825312;FGF23|1024;LRP4|2.26576777059;BMP7|1024;FGF10|1024;PDGFB|0.460093825312	11	377	191	11588
6	5,6	regulation of cellular ketone metabolic process	GO:0010565	0.0481	0.166	1.54	-0.17	13.1064	-1.85703	ADIPOQ|2.62078680772;GATA3|2.4966610978;BRCA1|2.14354692507;PDK4|0.406126198178	4	83	191	11588
5	5	regulation of osteoblast differentiation	GO:0045667	0.0481	0.166	7.29	0.47	13.1064	-1.85703	SHH|3.07375036258;FGF23|1024;BMP7|1024;ID3|0.163799175482	4	83	191	11588
8	5,6,7,8	regulation of NLRP3 inflammasome complex assembly	GO:1900225	0.0486	0.166	0	-0.34	13.1064	-1.85703	NLRC3|4.16986304336	1	3	191	11588
9	7,8,9	metanephric glomerular epithelial cell development	GO:0072313	0.0486	0.166	0	-0.34	13.1064	-1.85703	ADIPOQ|2.62078680772	1	3	191	11588
7	6,7	Harderian gland development	GO:0070384	0.0486	0.166	0	-0.34	13.1064	-1.85703	FGF10|1024	1	3	191	11588
7	5,6,7	positive regulation of cell-cell adhesion mediated by integrin	GO:0033634	0.0486	0.166	0	-0.34	13.1064	-1.85703	CCL26|3.38698124945	1	3	191	11588
8	8	positive regulation of immature T cell proliferation	GO:0033091	0.0486	0.166	0	-0.34	13.1064	-1.85703	SHH|3.07375036258	1	3	191	11588
9	7,8,9	DNA strand elongation involved in DNA replication	GO:0006271	0.0486	0.166	0	-0.34	13.1064	-1.85703	DNA2|6.49801917085	1	3	191	11588
9	7,9	negative regulation of cholesterol efflux	GO:0090370	0.0486	0.166	0	-0.34	13.1064	-1.85703	SHH|3.07375036258	1	3	191	11588
6	5,6	regulation of neural retina development	GO:0061074	0.0486	0.166	0	-0.34	13.1064	-1.85703	SHH|3.07375036258	1	3	191	11588
6	6	regulation of interleukin-8 biosynthetic process	GO:0045414	0.0486	0.166	0	-0.34	13.1064	-1.85703	TLR7|2.28152743174	1	3	191	11588
8	6,7,8	lateral mesoderm morphogenesis	GO:0048369	0.0486	0.166	0	-0.34	13.1064	-1.85703	FGFR1|0.460093825312	1	3	191	11588
8	6,7,8	negative regulation of cysteine-type endopeptidase activity involved in apoptotic signaling pathway	GO:2001268	0.0486	0.166	0	-0.34	13.1064	-1.85703	MMP9|0.392292048948	1	3	191	11588
9	6,8,9	lateral mesoderm formation	GO:0048370	0.0486	0.166	0	-0.34	13.1064	-1.85703	FGFR1|0.460093825312	1	3	191	11588
6	6	synaptic transmission involved in micturition	GO:0060084	0.0486	0.166	0	-0.34	13.1064	-1.85703	CHRNB2|0.366021423986	1	3	191	11588
6	6	positive regulation of monocyte chemotactic protein-1 production	GO:0071639	0.0486	0.166	0	-0.34	13.1064	-1.85703	ADIPOQ|2.62078680772	1	3	191	11588
7	6,7	positive regulation of metanephric glomerulus development	GO:0072300	0.0486	0.166	0	-0.34	13.1064	-1.85703	ADIPOQ|2.62078680772	1	3	191	11588
8	7,8	glial cell-derived neurotrophic factor receptor signaling pathway	GO:0035860	0.0486	0.166	0	-0.34	13.1064	-1.85703	GATA3|2.4966610978	1	3	191	11588
5	5	hematopoietic stem cell migration	GO:0035701	0.0486	0.166	0	-0.34	13.1064	-1.85703	BCL11B|6.02098698964	1	3	191	11588
7	6,7	regulation of interferon-alpha biosynthetic process	GO:0045354	0.0486	0.166	0	-0.34	13.1064	-1.85703	TLR7|2.28152743174	1	3	191	11588
10	6,7,10	positive regulation of humoral immune response mediated by circulating immunoglobulin	GO:0002925	0.0486	0.166	0	-0.34	13.1064	-1.85703	PTPRC|2.56685179513	1	3	191	11588
6	5,6	mitotic DNA replication	GO:1902969	0.0486	0.166	0	-0.34	13.1064	-1.85703	FGFR1|0.460093825312	1	3	191	11588
8	6,7,8	regulation of monocyte aggregation	GO:1900623	0.0486	0.166	0	-0.34	13.1064	-1.85703	HAS2|2.56685179513	1	3	191	11588
7	5,6,7	positive regulation of peroxisome proliferator activated receptor signaling pathway	GO:0035360	0.0486	0.166	0	-0.34	13.1064	-1.85703	LMO3|1024	1	3	191	11588
6	5,6	regulation of genetic imprinting	GO:2000653	0.0486	0.166	0	-0.34	13.1064	-1.85703	TET1|2.14354692507	1	3	191	11588
8	6,7,8	positive regulation of monocyte aggregation	GO:1900625	0.0486	0.166	0	-0.34	13.1064	-1.85703	HAS2|2.56685179513	1	3	191	11588
6	6	regulation of interleukin-4 biosynthetic process	GO:0045402	0.0486	0.166	0	-0.34	13.1064	-1.85703	IRF4|3.07375036258	1	3	191	11588
10	6,7,9,10	lateral mesodermal cell differentiation	GO:0048371	0.0486	0.166	0	-0.34	13.1064	-1.85703	FGFR1|0.460093825312	1	3	191	11588
4	4	positive regulation of protein activation cascade	GO:2000259	0.0486	0.166	0	-0.34	13.1064	-1.85703	C6|2.42838976879	1	3	191	11588
10	5,6,7,8,9,10	positive regulation of ureteric bud formation	GO:0072107	0.0486	0.166	0	-0.34	13.1064	-1.85703	GATA3|2.4966610978	1	3	191	11588
8	7,8	negative regulation of amyloid precursor protein biosynthetic process	GO:0042985	0.0486	0.166	0	-0.34	13.1064	-1.85703	BACE2|2.21913894414	1	3	191	11588
7	6,7	heparin biosynthetic process	GO:0030210	0.0486	0.166	0	-0.34	13.1064	-1.85703	ANGPT1|2.01391110011	1	3	191	11588
6	4,5,6	positive regulation of hyaluranon cable assembly	GO:1900106	0.0486	0.166	0	-0.34	13.1064	-1.85703	BMP7|1024	1	3	191	11588
7	7	lagging strand elongation	GO:0006273	0.0486	0.166	0	-0.34	13.1064	-1.85703	DNA2|6.49801917085	1	3	191	11588
6	4,5,6	forebrain ventricular zone progenitor cell division	GO:0021869	0.0486	0.166	0	-0.34	13.1064	-1.85703	FGFR1|0.460093825312	1	3	191	11588
6	5,6	chemorepulsion of axon	GO:0061643	0.0486	0.166	0	-0.34	13.1064	-1.85703	ROBO3|342.509454025	1	3	191	11588
9	8,9	metanephric glomerular visceral epithelial cell development	GO:0072249	0.0486	0.166	0	-0.34	13.1064	-1.85703	ADIPOQ|2.62078680772	1	3	191	11588
7	6,7	kidney smooth muscle tissue development	GO:0072194	0.0486	0.166	0	-0.34	13.1064	-1.85703	SHH|3.07375036258	1	3	191	11588
9	8,9	platelet-derived growth factor receptor-alpha signaling pathway	GO:0035790	0.0486	0.166	0	-0.34	13.1064	-1.85703	ADIPOQ|2.62078680772	1	3	191	11588
9	5,8,9	adenosine metabolic process	GO:0046085	0.0486	0.166	0	-0.34	13.1064	-1.85703	NT5E|2.46228882669	1	3	191	11588
4	4	positive regulation of hh target transcription factor activity	GO:0007228	0.0486	0.166	0	-0.34	13.1064	-1.85703	SHH|3.07375036258	1	3	191	11588
8	5,6,7,8	positive regulation of cellular amino acid metabolic process	GO:0045764	0.0486	0.166	0	-0.34	13.1064	-1.85703	GATA3|2.4966610978	1	3	191	11588
6	6	positive regulation of interleukin-8 biosynthetic process	GO:0045416	0.0486	0.166	0	-0.34	13.1064	-1.85703	TLR7|2.28152743174	1	3	191	11588
5	5	proximal/distal axis specification	GO:0009946	0.0486	0.166	0	-0.34	13.1064	-1.85703	FGF10|1024	1	3	191	11588
10	5,6,7,10	axon choice point recognition	GO:0016198	0.0486	0.166	0	-0.34	13.1064	-1.85703	ROBO3|342.509454025	1	3	191	11588
9	4,5,6,7,9	female meiosis chromosome segregation	GO:0016321	0.0486	0.166	0	-0.34	13.1064	-1.85703	TTK|4.11245530662	1	3	191	11588
9	6,7,8,9	regulation of ureteric bud formation	GO:0072106	0.0486	0.166	0	-0.34	13.1064	-1.85703	GATA3|2.4966610978	1	3	191	11588
6	5,6	GDP-L-fucose metabolic process	GO:0046368	0.0486	0.166	0	-0.34	13.1064	-1.85703	FUT8|2.32946717294	1	3	191	11588
5	5	interleukin-4 biosynthetic process	GO:0042097	0.0486	0.166	0	-0.34	13.1064	-1.85703	IRF4|3.07375036258	1	3	191	11588
6	6	regulation of postsynaptic membrane organization	GO:1901626	0.0486	0.166	0	-0.34	13.1064	-1.85703	LRP4|2.26576777059	1	3	191	11588
7	6,7	ureter maturation	GO:0035799	0.0486	0.166	0	-0.34	13.1064	-1.85703	GATA3|2.4966610978	1	3	191	11588
9	6,8,9	regulation of circadian sleep/wake cycle, non-REM sleep	GO:0045188	0.0486	0.166	0	-0.34	13.1064	-1.85703	CHRNB2|0.366021423986	1	3	191	11588
6	4,6	telomere maintenance via semi-conservative replication	GO:0032201	0.0486	0.166	0	-0.34	13.1064	-1.85703	DNA2|6.49801917085	1	3	191	11588
9	6,7,8,9	negative regulation of chemokine-mediated signaling pathway	GO:0070100	0.0486	0.166	0	-0.34	13.1064	-1.85703	CCL26|3.38698124945	1	3	191	11588
6	5,6	regulation of white fat cell proliferation	GO:0070350	0.0486	0.166	0	-0.34	13.1064	-1.85703	FGF10|1024	1	3	191	11588
7	6,7	positive regulation of interleukin-13 secretion	GO:2000667	0.0486	0.166	0	-0.34	13.1064	-1.85703	GATA3|2.4966610978	1	3	191	11588
7	6,7	glycolipid transport	GO:0046836	0.0486	0.166	0	-0.34	13.1064	-1.85703	GLTP|0.496546247719	1	3	191	11588
9	5,7,8,9	negative regulation of barbed-end actin filament capping	GO:2000813	0.0486	0.166	0	-0.34	13.1064	-1.85703	CARMIL2|2.62078680772	1	3	191	11588
7	6,7	positive regulation of endothelial cell chemotaxis to fibroblast growth factor	GO:2000546	0.0486	0.166	0	-0.34	13.1064	-1.85703	FGFR1|0.460093825312	1	3	191	11588
4	4	white fat cell proliferation	GO:0070343	0.0486	0.166	0	-0.34	13.1064	-1.85703	FGF10|1024	1	3	191	11588
7	5,6,7	trachea gland development	GO:0061153	0.0486	0.166	0	-0.34	13.1064	-1.85703	EDA|2.75108363628	1	3	191	11588
7	6,7	chaperone-mediated protein transport	GO:0072321	0.0486	0.166	0	-0.34	13.1064	-1.85703	TIMM10|0.341510064189	1	3	191	11588
5	4,5	endocardium formation	GO:0060214	0.0486	0.166	0	-0.34	13.1064	-1.85703	SOX18|0.482968164462	1	3	191	11588
10	6,7,8,10	negative regulation of methylation-dependent chromatin silencing	GO:0090310	0.0486	0.166	0	-0.34	13.1064	-1.85703	TET1|2.14354692507	1	3	191	11588
6	5,6	regulation of cell-cell adhesion involved in gastrulation	GO:0070587	0.0486	0.166	0	-0.34	13.1064	-1.85703	ADIPOQ|2.62078680772	1	3	191	11588
7	7	NLRP3 inflammasome complex assembly	GO:0044546	0.0486	0.166	0	-0.34	13.1064	-1.85703	NLRC3|4.16986304336	1	3	191	11588
6	5,6	prostate epithelial cord elongation	GO:0060523	0.0486	0.166	0	-0.34	13.1064	-1.85703	SHH|3.07375036258	1	3	191	11588
6	6	astrocyte cell migration	GO:0043615	0.0486	0.166	0	-0.34	13.1064	-1.85703	GPR183|3.07375036258	1	3	191	11588
10	7,8,9,10	pro-T cell differentiation	GO:0002572	0.0486	0.166	0	-0.34	13.1064	-1.85703	GATA3|2.4966610978	1	3	191	11588
7	5,6,7	positive regulation of lymphocyte anergy	GO:0002913	0.0486	0.166	0	-0.34	13.1064	-1.85703	CD3E|2.29739670999	1	3	191	11588
6	6	regulation of metanephric glomerulus development	GO:0072298	0.0486	0.166	0	-0.34	13.1064	-1.85703	ADIPOQ|2.62078680772	1	3	191	11588
7	6,7	positive regulation of interleukin-5 secretion	GO:2000664	0.0486	0.166	0	-0.34	13.1064	-1.85703	GATA3|2.4966610978	1	3	191	11588
5	5	regulation of cell chemotaxis to fibroblast growth factor	GO:1904847	0.0486	0.166	0	-0.34	13.1064	-1.85703	FGFR1|0.460093825312	1	3	191	11588
7	6,7	metanephric glomerular epithelium development	GO:0072244	0.0486	0.166	0	-0.34	13.1064	-1.85703	ADIPOQ|2.62078680772	1	3	191	11588
9	7,8,9	metanephric mesenchyme morphogenesis	GO:0072133	0.0486	0.166	0	-0.34	13.1064	-1.85703	BMP7|1024	1	3	191	11588
9	9	activation of phospholipase D activity	GO:0031584	0.0486	0.166	0	-0.34	13.1064	-1.85703	CCL26|3.38698124945	1	3	191	11588
6	6	presynaptic membrane assembly	GO:0097105	0.0486	0.166	0	-0.34	13.1064	-1.85703	LRP4|2.26576777059	1	3	191	11588
7	4,6,7	trachea submucosa development	GO:0061152	0.0486	0.166	0	-0.34	13.1064	-1.85703	EDA|2.75108363628	1	3	191	11588
5	5	negative regulation of fibroblast growth factor production	GO:0090272	0.0486	0.166	0	-0.34	13.1064	-1.85703	FGFR1|0.460093825312	1	3	191	11588
6	6	thiamine transport	GO:0015888	0.0486	0.166	0	-0.34	13.1064	-1.85703	SLC19A2|0.453759577659	1	3	191	11588
10	8,9,10	pyruvate transmembrane transport	GO:1901475	0.0486	0.166	0	-0.34	13.1064	-1.85703	SLC16A7|2.41161565538	1	3	191	11588
7	6,7	negative regulation of heterotypic cell-cell adhesion	GO:0034115	0.0486	0.166	0	-0.34	13.1064	-1.85703	ADIPOQ|2.62078680772	1	3	191	11588
8	8	ribonucleoside monophosphate catabolic process	GO:0009158	0.0486	0.166	0	-0.34	13.1064	-1.85703	NT5E|2.46228882669	1	3	191	11588
6	6	regulation of receptor clustering	GO:1903909	0.0486	0.166	0	-0.34	13.1064	-1.85703	LRP4|2.26576777059	1	3	191	11588
8	6,7,8	kidney mesenchyme morphogenesis	GO:0072131	0.0486	0.166	0	-0.34	13.1064	-1.85703	BMP7|1024	1	3	191	11588
7	6,7	ureter smooth muscle development	GO:0072191	0.0486	0.166	0	-0.34	13.1064	-1.85703	SHH|3.07375036258	1	3	191	11588
5	4,5	regulation of hair follicle cell proliferation	GO:0071336	0.0486	0.166	0	-0.34	13.1064	-1.85703	FGF10|1024	1	3	191	11588
5	5	membrane raft localization	GO:0051665	0.0486	0.166	0	-0.34	13.1064	-1.85703	DOCK2|2.36198532286	1	3	191	11588
8	7,8	metanephric glomerular epithelial cell differentiation	GO:0072312	0.0486	0.166	0	-0.34	13.1064	-1.85703	ADIPOQ|2.62078680772	1	3	191	11588
7	4,6,7	mesenchymal cell proliferation involved in ureter development	GO:0072198	0.0486	0.166	0	-0.34	13.1064	-1.85703	SHH|3.07375036258	1	3	191	11588
9	7,8,9	regulation of acetyl-CoA biosynthetic process from pyruvate	GO:0010510	0.0486	0.166	0	-0.34	13.1064	-1.85703	PDK4|0.406126198178	1	3	191	11588
6	5,6	floor plate morphogenesis	GO:0033505	0.0486	0.166	0	-0.34	13.1064	-1.85703	SHH|3.07375036258	1	3	191	11588
5	5	regulation of retina development in camera-type eye	GO:1902866	0.0486	0.166	0	-0.34	13.1064	-1.85703	SHH|3.07375036258	1	3	191	11588
9	6,7,8,9	regulation of glycogen catabolic process	GO:0005981	0.0486	0.166	0	-0.34	13.1064	-1.85703	PPP1R3B|2.80888975148	1	3	191	11588
7	7	cellular response to interferon-alpha	GO:0035457	0.0486	0.166	0	-0.34	13.1064	-1.85703	GATA3|2.4966610978	1	3	191	11588
5	5	positive regulation of complement activation	GO:0045917	0.0486	0.166	0	-0.34	13.1064	-1.85703	C6|2.42838976879	1	3	191	11588
9	7,8,9	negative regulation of mitotic recombination	GO:0045950	0.0486	0.166	0	-0.34	13.1064	-1.85703	BLM|2.62078680772	1	3	191	11588
9	9	purine ribonucleoside monophosphate catabolic process	GO:0009169	0.0486	0.166	0	-0.34	13.1064	-1.85703	NT5E|2.46228882669	1	3	191	11588
6	5,6	regulation of hyaluronan biosynthetic process	GO:1900125	0.0486	0.166	0	-0.34	13.1064	-1.85703	PDGFB|0.460093825312	1	3	191	11588
6	6	bronchiole development	GO:0060435	0.0486	0.166	0	-0.34	13.1064	-1.85703	FGF10|1024	1	3	191	11588
6	4,5,6	regulation of hyaluranon cable assembly	GO:1900104	0.0486	0.166	0	-0.34	13.1064	-1.85703	BMP7|1024	1	3	191	11588
7	5,6,7	positive regulation of epithelial cell differentiation involved in kidney development	GO:2000698	0.0486	0.166	0	-0.34	13.1064	-1.85703	ADIPOQ|2.62078680772	1	3	191	11588
11	7,11	'de novo' AMP biosynthetic process	GO:0044208	0.0486	0.166	0	-0.34	13.1064	-1.85703	ADSL|0.447512535464	1	3	191	11588
8	7,8	ureter smooth muscle cell differentiation	GO:0072193	0.0486	0.166	0	-0.34	13.1064	-1.85703	SHH|3.07375036258	1	3	191	11588
14	8,9,10,11,14	positive regulation of histone H3-K14 acetylation	GO:0071442	0.0486	0.166	0	-0.34	13.1064	-1.85703	GATA3|2.4966610978	1	3	191	11588
8	7,8	metanephric glomerular visceral epithelial cell differentiation	GO:0072248	0.0486	0.166	0	-0.34	13.1064	-1.85703	ADIPOQ|2.62078680772	1	3	191	11588
8	8	B-1 B cell differentiation	GO:0001923	0.0486	0.166	0	-0.34	13.1064	-1.85703	PLCL2|2.21913894414	1	3	191	11588
8	5,7,8	regulation of mesenchymal cell proliferation involved in ureter development	GO:0072199	0.0486	0.166	0	-0.34	13.1064	-1.85703	SHH|3.07375036258	1	3	191	11588
5	5	hyaluranon cable assembly	GO:0036118	0.0486	0.166	0	-0.34	13.1064	-1.85703	BMP7|1024	1	3	191	11588
6	4,5,6	positive regulation of fat cell proliferation	GO:0070346	0.0486	0.166	0	-0.34	13.1064	-1.85703	FGF10|1024	1	3	191	11588
6	6	interferon-alpha biosynthetic process	GO:0045349	0.0486	0.166	0	-0.34	13.1064	-1.85703	TLR7|2.28152743174	1	3	191	11588
6	5,6	stem cell fate commitment	GO:0048865	0.0486	0.166	0	-0.34	13.1064	-1.85703	SOX18|0.482968164462	1	3	191	11588
8	5,6,7,8	positive regulation of hyaluronan biosynthetic process	GO:1900127	0.0486	0.166	0	-0.34	13.1064	-1.85703	PDGFB|0.460093825312	1	3	191	11588
6	6	positive regulation of T cell anergy	GO:0002669	0.0486	0.166	0	-0.34	13.1064	-1.85703	CD3E|2.29739670999	1	3	191	11588
7	6,7	negative regulation of cytokine secretion involved in immune response	GO:0002740	0.0486	0.166	0	-0.34	13.1064	-1.85703	ANGPT1|2.01391110011	1	3	191	11588
8	8	heparan sulfate proteoglycan catabolic process	GO:0030200	0.0486	0.166	0	-0.34	13.1064	-1.85703	HPSE|0.397768241877	1	3	191	11588
6	5,6	regulation of intracellular steroid hormone receptor signaling pathway	GO:0033143	0.0491	0.167	3.7	0.07	13.1064	-1.85703	LMO3|1024;BRCA1|2.14354692507;ZNF366|2.26576777059	3	50	191	11588
6	6	negative regulation of protein binding	GO:0032091	0.0491	0.167	0.34	-0.3	13.1064	-1.85703	ADIPOQ|2.62078680772;CRMP1|242.190757562;PDGFB|0.460093825312	3	50	191	11588
4	4	renal system process	GO:0003014	0.0491	0.167	0.44	-0.29	13.1064	-1.85703	ADIPOQ|2.62078680772;CHRNB2|0.366021423986;JCHAIN|4.37717480504	3	50	191	11588
4	4	diencephalon development	GO:0021536	0.0491	0.167	0.44	-0.29	13.1064	-1.85703	SHH|3.07375036258;CHRNB2|0.366021423986;FGF10|1024	3	50	191	11588
5	5	neuron development	GO:0048666	0.0497	0.168	15.84	1.43	13.1064	-1.85703	GATA3|2.4966610978;RIMS2|257.780620815;ZFYVE27|0.476318999022;SHH|3.07375036258;FGFR1|0.460093825312;RUNX3|3.20427951036;CD3E|2.29739670999;CHRNB2|0.366021423986;LRP4|2.26576777059;PRDM1|2.11403608112;CCDC88A|3.09512998708;BMP7|1024;ROBO1|4.99332219561;ROBO3|342.509454025;CRMP1|242.190757562;BCL11B|6.02098698964	16	619	191	11588
5	5	chondrocyte differentiation	GO:0002062	0.0499	0.169	1.65	-0.16	13.1064	-1.85703	SHH|3.07375036258;FGFR1|0.460093825312;RUNX3|3.20427951036;WNT9A|2.07052984768	4	84	191	11588
6	5,6	heart development	GO:0007507	0.05	0.169	9.99	0.78	13.1064	-1.85703	GATA3|2.4966610978;SOX18|0.482968164462;SHH|3.07375036258;HAS2|2.56685179513;FGFR1|0.460093825312;STIL|4.92457765338;PRDM1|2.11403608112;BMP7|1024;ROBO1|4.99332219561;ROBO3|342.509454025;ID3|0.163799175482	11	380	191	11588
6	5,6	enzyme linked receptor protein signaling pathway	GO:0007167	0.0503	0.169	13.48	1.16	13.1064	-1.85703	ADIPOQ|2.62078680772;GATA3|2.4966610978;ANGPT1|2.01391110011;IGF2|0.476318999022;SHH|3.07375036258;MMP9|0.392292048948;FUT8|2.32946717294;FGFR1|0.460093825312;FGF23|1024;LRP4|2.26576777059;PDK4|0.406126198178;BMP7|1024;TEK|2.09943336725;FGF10|1024;PDGFB|0.460093825312	15	571	191	11588
5	5	regulation of keratinocyte proliferation	GO:0010837	0.0503	0.169	3.79	0.08	13.1064	-1.85703	FGF10|1024;BCL11B|6.02098698964	2	22	191	11588
6	6	regulation of sterol transport	GO:0032371	0.0503	0.169	0.91	-0.24	13.1064	-1.85703	ADIPOQ|2.62078680772;SHH|3.07375036258	2	22	191	11588
7	7	regulation of cholesterol transport	GO:0032374	0.0503	0.169	0.91	-0.24	13.1064	-1.85703	ADIPOQ|2.62078680772;SHH|3.07375036258	2	22	191	11588
8	5,6,7,8	regulation of meiotic nuclear division	GO:0040020	0.0503	0.169	1.34	-0.19	13.1064	-1.85703	TTK|4.11245530662;CDC20|5.31474325639	2	22	191	11588
9	9	regulation of T cell apoptotic process	GO:0070232	0.0503	0.169	0.95	-0.23	13.1064	-1.85703	CCL26|3.38698124945;BLM|2.62078680772	2	22	191	11588
9	8,9	regulation of peptidyl-threonine phosphorylation	GO:0010799	0.0503	0.169	6.02	0.33	13.1064	-1.85703	PPEF2|1024;BMP7|1024	2	22	191	11588
4	4	excretion	GO:0007588	0.0503	0.169	-1.19	-0.47	13.1064	-1.85703	MDK|0.176776695297;CHRNB2|0.366021423986	2	22	191	11588
4	4	one-carbon metabolic process	GO:0006730	0.0503	0.169	-0.76	-0.42	13.1064	-1.85703	SHMT2|0.486327473706;AHCY|0.358488812004	2	22	191	11588
5	5	lipid catabolic process	GO:0016042	0.0503	0.169	6.86	0.43	13.1064	-1.85703	ADIPOQ|2.62078680772;PLA2G4F|0.00421573529885;PRDX6|0.438302860658;FGF23|1024;ABHD12|2.25011696938;PLCL2|2.21913894414	6	161	191	11588
3	3	anatomical structure morphogenesis	GO:0009653	0.0512	0.172	29.93	3	13.1064	-1.85703	ADIPOQ|2.62078680772;GATA3|2.4966610978;ARHGAP15|3.60500185044;IL7R|2.62078680772;MMP13|3.27160823423;SOX18|0.482968164462;RIMS2|257.780620815;EDA|2.75108363628;HPSE|0.397768241877;ANGPT1|2.01391110011;IGF2|0.476318999022;SHH|3.07375036258;INF2|2.07052984768;HAS2|2.56685179513;MMP9|0.392292048948;BRCA1|2.14354692507;FGFR1|0.460093825312;RUNX3|3.20427951036;STIL|4.92457765338;TMEM237|1024;CHRNB2|0…	37	1721	191	11588
5	4,5	positive regulation of cell differentiation	GO:0045597	0.0513	0.172	12.61	1.07	13.1064	-1.85703	ADIPOQ|2.62078680772;GATA3|2.4966610978;IL7R|2.62078680772;LMO3|1024;WDFY2|0.479632059663;RIMS2|257.780620815;SHH|3.07375036258;FGFR1|0.460093825312;AAMDC|0.463294030945;PRDM1|2.11403608112;WNT9A|2.07052984768;BMP7|1024;CARMIL2|2.62078680772;PTPRC|2.56685179513	14	524	191	11588
7	6,7	DNA modification	GO:0006304	0.0516	0.173	1.06	-0.22	13.1064	-1.85703	GATA3|2.4966610978;TET1|2.14354692507;BRCA1|2.14354692507	3	51	191	11588
4	4	small molecule biosynthetic process	GO:0044283	0.0518	0.173	-5.41	-0.94	13.1064	-1.85703	ADIPOQ|2.62078680772;PLA2G4F|0.00421573529885;HAS2|2.56685179513;BRCA1|2.14354692507;SHMT2|0.486327473706;PDK4|0.406126198178;DECR2|0.36349312933;PMVK|0.406126198178;PDGFB|0.460093825312	9	291	191	11588
5	5	cell morphogenesis	GO:0000902	0.0518	0.173	21.05	2.01	13.1064	-1.85703	GATA3|2.4966610978;ARHGAP15|3.60500185044;IL7R|2.62078680772;RIMS2|257.780620815;SHH|3.07375036258;HAS2|2.56685179513;RUNX3|3.20427951036;STIL|4.92457765338;TMEM237|1024;CHRNB2|0.366021423986;LRP4|2.26576777059;TFCP2L1|6.8685234915;CCDC88A|3.09512998708;BMP7|1024;ROBO1|4.99332219561;ROBO3|342.509454025;CRMP1|242.190757562;TEK|2.09943336725;BCL11B|6.02098698964;FBF1|0.482968164462	20	823	191	11588
6	6	cell morphogenesis involved in neuron differentiation	GO:0048667	0.0524	0.175	11.59	0.95	13.1064	-1.85703	GATA3|2.4966610978;SHH|3.07375036258;RUNX3|3.20427951036;CHRNB2|0.366021423986;LRP4|2.26576777059;BMP7|1024;ROBO1|4.99332219561;ROBO3|342.509454025;CRMP1|242.190757562;BCL11B|6.02098698964	10	337	191	11588
4	4	regulation of response to stress	GO:0080134	0.0527	0.176	14.36	1.26	13.1064	-1.85703	CD226|7.88986163595;ADIPOQ|2.62078680772;GATA3|2.4966610978;HPSE|0.397768241877;ZNF593|0.226879788829;IRF4|3.07375036258;FABP4|0.217637640824;FIGNL1|2.7132086549;FFAR2|0.000776891097417;FUT8|2.32946717294;BRCA1|2.14354692507;NT5E|2.46228882669;NLRX1|0.456915725115;C6|2.42838976879;NLRC3|4.16986304336;TLR7|2.28152743174;FGF10|1024;TXK|5.85634278378;PDGFB|0.460093825312	19	774	191	11588
6	5,6	DNA metabolic process	GO:0006259	0.0528	0.176	11.82	0.98	13.1064	-1.85703	ADIPOQ|2.62078680772;GATA3|2.4966610978;BLM|2.62078680772;MMS22L|2.01391110011;TET1|2.14354692507;FIGNL1|2.7132086549;BRCA1|2.14354692507;FGFR1|0.460093825312;DNA2|6.49801917085;CCDC88A|3.09512998708;FGF10|1024;BCL11B|6.02098698964;PDGFB|0.460093825312;PIF1|1024;PTPRC|2.56685179513	15	575	191	11588
6	4,6	actin cytoskeleton organization	GO:0030036	0.0531	0.177	6.74	0.41	13.1064	-1.85703	ARHGEF10|2.41161565538;RHOF|2.15845647301;INF2|2.07052984768;SORBS2|2.26576777059;WIPF1|2.08493152168;DOCK2|2.36198532286;CCDC88A|3.09512998708;FAT1|2.62078680772;CARMIL2|2.62078680772;TEK|2.09943336725;FGF10|1024	11	384	191	11588
5	5	determination of bilateral symmetry	GO:0009855	0.0535	0.178	4.57	0.17	13.1064	-1.85703	PCSK6|0.417543959714;SHH|3.07375036258;STIL|4.92457765338;FGF10|1024	4	86	191	11588
6	5,6	positive regulation of gene expression	GO:0010628	0.0537	0.178	19.68	1.86	13.1064	-1.85703	GATA3|2.4966610978;IL7R|2.62078680772;SOX18|0.482968164462;BLM|2.62078680772;MDK|0.176776695297;EDA|2.75108363628;ZNF462|2.46228882669;NFATC1|2.75108363628;IGF2|0.476318999022;SHH|3.07375036258;IRF4|3.07375036258;TET1|2.14354692507;CARD11|2.01391110011;BRCA1|2.14354692507;RUNX3|3.20427951036;CD3E|2.29739670999;SKAP1|2.09943336725;AAMDC|0.463294030945;FGF23|1024;C6|2.42838976879;PRDM1|2.1140360811…	27	1190	191	11588
7	6,7	regulation of intracellular protein transport	GO:0033157	0.054	0.179	3.35	0.03	13.1064	-1.85703	ADIPOQ|2.62078680772;HNMT|4.89056111077;EDA|2.75108363628;ANGPT1|2.01391110011;SHH|3.07375036258;TLR7|2.28152743174;TEK|2.09943336725;IL18R1|2.14354692507	8	249	191	11588
8	6,7,8	positive regulation of histone modification	GO:0031058	0.0541	0.179	1.06	-0.22	13.1064	-1.85703	GATA3|2.4966610978;TET1|2.14354692507;BRCA1|2.14354692507	3	52	191	11588
4	4	negative regulation of cell division	GO:0051782	0.0541	0.179	4.04	0.11	13.1064	-1.85703	TTK|4.11245530662;BLM|2.62078680772;BMP7|1024	3	52	191	11588
4	4	negative regulation of ossification	GO:0030279	0.0541	0.179	0.79	-0.25	13.1064	-1.85703	FGF23|1024;LRP4|2.26576777059;ID3|0.163799175482	3	52	191	11588
4	4	interleukin-10 production	GO:0032613	0.0545	0.18	1.25	-0.2	13.1064	-1.85703	IRF4|3.07375036258;PDCD1LG2|5.77571678209	2	23	191	11588
9	8,9	cholesterol efflux	GO:0033344	0.0545	0.18	0.91	-0.24	13.1064	-1.85703	ADIPOQ|2.62078680772;SHH|3.07375036258	2	23	191	11588
4	4	cell cycle DNA replication	GO:0044786	0.0545	0.18	-0.48	-0.39	13.1064	-1.85703	FGFR1|0.460093825312;DNA2|6.49801917085	2	23	191	11588
6	6	serine family amino acid metabolic process	GO:0009069	0.0545	0.18	-0.04	-0.34	13.1064	-1.85703	SHMT2|0.486327473706;DMGDH|2.25011696938	2	23	191	11588
8	7,8	DNA-dependent DNA replication	GO:0006261	0.0554	0.183	1.87	-0.13	13.1064	-1.85703	BLM|2.62078680772;MMS22L|2.01391110011;FGFR1|0.460093825312;DNA2|6.49801917085	4	87	191	11588
4	4	specification of symmetry	GO:0009799	0.0554	0.183	4.57	0.17	13.1064	-1.85703	PCSK6|0.417543959714;SHH|3.07375036258;STIL|4.92457765338;FGF10|1024	4	87	191	11588
7	4,7	regulation of secretion by cell	GO:1903530	0.0559	0.184	8.82	0.64	13.1064	-1.85703	GATA3|2.4966610978;CCL26|3.38698124945;RIMS2|257.780620815;ANGPT1|2.01391110011;LGI3|0.281264621172;FFAR2|0.000776891097417;FGFR1|0.460093825312;CHRNB2|0.366021423986;CARMIL2|2.62078680772;TEK|2.09943336725	10	341	191	11588
6	5,6	positive regulation of leukocyte mediated immunity	GO:0002705	0.0567	0.186	1.7	-0.15	13.1064	-1.85703	CD226|7.88986163595;GATA3|2.4966610978;PTPRC|2.56685179513	3	53	191	11588
5	5	polysaccharide metabolic process	GO:0005976	0.0567	0.186	0.34	-0.3	13.1064	-1.85703	HAS2|2.56685179513;PPP1R3B|2.80888975148;PDGFB|0.460093825312	3	53	191	11588
7	5,6,7	embryonic heart tube development	GO:0035050	0.0567	0.186	0.32	-0.3	13.1064	-1.85703	SOX18|0.482968164462;SHH|3.07375036258;STIL|4.92457765338	3	53	191	11588
3	3	developmental maturation	GO:0021700	0.0568	0.186	3.12	0.01	13.1064	-1.85703	GATA3|2.4966610978;SOX18|0.482968164462;FGFR1|0.460093825312;RUNX3|3.20427951036;TFCP2L1|6.8685234915;CDC20|5.31474325639	6	166	191	11588
4	4	cellular component morphogenesis	GO:0032989	0.0571	0.187	21.37	2.05	13.1064	-1.85703	GATA3|2.4966610978;ARHGAP15|3.60500185044;IL7R|2.62078680772;RIMS2|257.780620815;SHH|3.07375036258;HAS2|2.56685179513;RUNX3|3.20427951036;STIL|4.92457765338;TMEM237|1024;CHRNB2|0.366021423986;LRP4|2.26576777059;TFCP2L1|6.8685234915;CCDC88A|3.09512998708;BMP7|1024;ROBO1|4.99332219561;ROBO3|342.509454025;CRMP1|242.190757562;TEK|2.09943336725;POLDIP2|0.482968164462;BCL11B|6.02098698964;FBF1|0.482968…	21	884	191	11588
5	5	cellular response to radiation	GO:0071478	0.0573	0.188	1.94	-0.12	13.1064	-1.85703	GATA3|2.4966610978;BLM|2.62078680772;FIGNL1|2.7132086549;EEF1D|0.204475514639	4	88	191	11588
5	4,5	cellular lipid metabolic process	GO:0044255	0.0575	0.188	9.98	0.77	13.1064	-1.85703	ADIPOQ|2.62078680772;PIK3CG|2.01391110011;TTR|2.63901582155;PLA2G4F|0.00421573529885;PRDX6|0.438302860658;BRCA1|2.14354692507;PDK4|0.406126198178;ABHD12|2.25011696938;TNFAIP8L3|1024;TEK|2.09943336725;BCO1|3.16016524745;DECR2|0.36349312933;DGKB|2.63901582155;PDGFB|0.460093825312	14	533	191	11588
4	4	cellular biosynthetic process	GO:0044249	0.0576	0.188	42.7	4.43	13.1064	-1.85703	MOCS1|0.435275281648;PMM1|0.447512535464;ADIPOQ|2.62078680772;GATA3|2.4966610978;SOX18|0.482968164462;CCL26|3.38698124945;BLM|2.62078680772;TLE4|2.53151318794;MDK|0.176776695297;EDA|2.75108363628;PLA2G4F|0.00421573529885;BACE2|2.21913894414;ZNF462|2.46228882669;GSS|0.423372656181;NFATC1|2.75108363628;ADSL|0.447512535464;ANGPT1|2.01391110011;IGF2|0.476318999022;MMS22L|2.01391110011;SHH|3.073750362…	64	3258	191	11588
8	7,8	positive regulation of nucleic acid-templated transcription	GO:1903508	0.0579	0.189	18.19	1.69	13.1064	-1.85703	GATA3|2.4966610978;SOX18|0.482968164462;BLM|2.62078680772;MDK|0.176776695297;EDA|2.75108363628;ZNF462|2.46228882669;NFATC1|2.75108363628;IGF2|0.476318999022;SHH|3.07375036258;IRF4|3.07375036258;TET1|2.14354692507;CARD11|2.01391110011;BRCA1|2.14354692507;RUNX3|3.20427951036;SKAP1|2.09943336725;AAMDC|0.463294030945;FGF23|1024;BMP7|1024;FGF10|1024;HIVEP3|4.99332219561;BCL11B|6.02098698964;TXK|5.8563…	23	989	191	11588
9	6,7,8,9	positive regulation of transcription, DNA-templated	GO:0045893	0.0579	0.189	18.19	1.69	13.1064	-1.85703	GATA3|2.4966610978;SOX18|0.482968164462;BLM|2.62078680772;MDK|0.176776695297;EDA|2.75108363628;ZNF462|2.46228882669;NFATC1|2.75108363628;IGF2|0.476318999022;SHH|3.07375036258;IRF4|3.07375036258;TET1|2.14354692507;CARD11|2.01391110011;BRCA1|2.14354692507;RUNX3|3.20427951036;SKAP1|2.09943336725;AAMDC|0.463294030945;FGF23|1024;BMP7|1024;FGF10|1024;HIVEP3|4.99332219561;BCL11B|6.02098698964;TXK|5.8563…	23	989	191	11588
8	4,5,6,7,8	positive regulation of intracellular protein transport	GO:0090316	0.0581	0.189	2.63	-0.05	13.1064	-1.85703	HNMT|4.89056111077;EDA|2.75108363628;SHH|3.07375036258;TLR7|2.28152743174;TEK|2.09943336725;IL18R1|2.14354692507	6	167	191	11588
7	6,7	positive regulation of RNA biosynthetic process	GO:1902680	0.0585	0.189	18.19	1.69	13.1064	-1.85703	GATA3|2.4966610978;SOX18|0.482968164462;BLM|2.62078680772;MDK|0.176776695297;EDA|2.75108363628;ZNF462|2.46228882669;NFATC1|2.75108363628;IGF2|0.476318999022;SHH|3.07375036258;IRF4|3.07375036258;TET1|2.14354692507;CARD11|2.01391110011;BRCA1|2.14354692507;RUNX3|3.20427951036;SKAP1|2.09943336725;AAMDC|0.463294030945;FGF23|1024;BMP7|1024;FGF10|1024;HIVEP3|4.99332219561;BCL11B|6.02098698964;TXK|5.8563…	23	990	191	11588
4	4	negative regulation of response to cytokine stimulus	GO:0060761	0.0588	0.189	0.95	-0.23	13.1064	-1.85703	ADIPOQ|2.62078680772;CCL26|3.38698124945	2	24	191	11588
5	5	negative regulation of cytokine-mediated signaling pathway	GO:0001960	0.0588	0.189	0.95	-0.23	13.1064	-1.85703	ADIPOQ|2.62078680772;CCL26|3.38698124945	2	24	191	11588
5	5	axis elongation	GO:0003401	0.0588	0.189	3.5	0.05	13.1064	-1.85703	SHH|3.07375036258;FGF10|1024	2	24	191	11588
8	8	protein localization to microtubule cytoskeleton	GO:0072698	0.0588	0.189	1.31	-0.19	13.1064	-1.85703	TTK|4.11245530662;STIL|4.92457765338	2	24	191	11588
8	6,7,8	protein transmembrane import into intracellular organelle	GO:0044743	0.0588	0.189	-0.83	-0.43	13.1064	-1.85703	TIMM10|0.341510064189;TOMM22|0.429282718219	2	24	191	11588
4	4	mononuclear cell migration	GO:0071674	0.0588	0.189	-0.19	-0.36	13.1064	-1.85703	CCL26|3.38698124945;PDGFB|0.460093825312	2	24	191	11588
4	3,4	positive regulation of cell killing	GO:0031343	0.0588	0.189	1.31	-0.19	13.1064	-1.85703	CD226|7.88986163595;PTPRC|2.56685179513	2	24	191	11588
6	4,6	response to virus	GO:0009615	0.0589	0.189	2.03	-0.11	13.1064	-1.85703	GATA3|2.4966610978;CCL26|3.38698124945;NLRX1|0.456915725115;TLR7|2.28152743174;PTPRC|2.56685179513	5	127	191	11588
5	5	phospholipid metabolic process	GO:0006644	0.059	0.189	3.07	0	13.1064	-1.85703	PIK3CG|2.01391110011;PLA2G4F|0.00421573529885;PRDX6|0.438302860658;ABHD12|2.25011696938;TNFAIP8L3|1024;TEK|2.09943336725;PDGFB|0.460093825312	7	210	191	11588
4	4	immunoglobulin production	GO:0002377	0.0593	0.189	1.13	-0.21	13.1064	-1.85703	IL7R|2.62078680772;CARD11|2.01391110011;PTPRC|2.56685179513	3	54	191	11588
4	4	macromolecular complex subunit organization	GO:0043933	0.0599	0.189	14.12	1.24	13.1064	-1.85703	ADIPOQ|2.62078680772;ARHGEF10|2.41161565538;GATA3|2.4966610978;CELF2|3.03143313302;CCL26|3.38698124945;BLM|2.62078680772;SMC2|14.6213032037;RHOF|2.15845647301;ATPAF2|0.479632059663;ZNF462|2.46228882669;ADSL|0.447512535464;ANGPT1|2.01391110011;SHH|3.07375036258;IRF4|3.07375036258;TET1|2.14354692507;CD247|2.80888975148;SORBS2|2.26576777059;WIPF1|2.08493152168;BRCA1|2.14354692507;SHMT2|0.48632747370…	31	1417	191	11588
5	5	epithelial cell differentiation	GO:0030855	0.0607	0.189	10.55	0.84	13.1064	-1.85703	ADIPOQ|2.62078680772;GATA3|2.4966610978;PTER|0.469761374607;SOX18|0.482968164462;FGFR1|0.460093825312;PRDM1|2.11403608112;TFCP2L1|6.8685234915;BMP7|1024;FGF10|1024;ID3|0.163799175482;BCL11B|6.02098698964	11	393	191	11588
6	6	glycosaminoglycan metabolic process	GO:0030203	0.062	0.189	0.34	-0.3	13.1064	-1.85703	ANGPT1|2.01391110011;HAS2|2.56685179513;PDGFB|0.460093825312	3	55	191	11588
5	5	sister chromatid segregation	GO:0000819	0.0621	0.189	3.67	0.07	13.1064	-1.85703	TTK|4.11245530662;SMC2|14.6213032037;CDCA8|5.20536742177;MIS12|2.80888975148;CDC20|5.31474325639	5	129	191	11588
9	7,8,9	positive regulation of MAP kinase activity	GO:0043406	0.0621	0.189	0.67	-0.26	13.1064	-1.85703	PIK3CG|2.01391110011;FGFR1|0.460093825312;FGF10|1024;PDGFB|0.460093825312;PTPRC|2.56685179513	5	129	191	11588
8	7,8	double-strand break repair	GO:0006302	0.0621	0.189	2.3	-0.08	13.1064	-1.85703	BLM|2.62078680772;MMS22L|2.01391110011;FIGNL1|2.7132086549;BRCA1|2.14354692507;DNA2|6.49801917085	5	129	191	11588
8	6,7,8	protein import into nucleus	GO:0006606	0.0623	0.189	2.24	-0.09	13.1064	-1.85703	EDA|2.75108363628;ANGPT1|2.01391110011;SHH|3.07375036258;TLR7|2.28152743174;TEK|2.09943336725;IL18R1|2.14354692507	6	170	191	11588
8	6,7,8	protein targeting to nucleus	GO:0044744	0.0623	0.189	2.24	-0.09	13.1064	-1.85703	EDA|2.75108363628;ANGPT1|2.01391110011;SHH|3.07375036258;TLR7|2.28152743174;TEK|2.09943336725;IL18R1|2.14354692507	6	170	191	11588
5	5	hormone transport	GO:0009914	0.0623	0.189	7.21	0.46	13.1064	-1.85703	GATA3|2.4966610978;TTR|2.63901582155;CCL26|3.38698124945;RIMS2|257.780620815;FFAR2|0.000776891097417;FGFR1|0.460093825312	6	170	191	11588
7	5,6,7	regulation of gastrulation	GO:0010470	0.0633	0.189	-0.08	-0.35	13.1064	-1.85703	ADIPOQ|2.62078680772;FGFR1|0.460093825312	2	25	191	11588
7	7	negative regulation of epithelial cell apoptotic process	GO:1904036	0.0633	0.189	0.7	-0.26	13.1064	-1.85703	GATA3|2.4966610978;ANGPT1|2.01391110011	2	25	191	11588
7	5,6,7	negative regulation of intracellular steroid hormone receptor signaling pathway	GO:0033144	0.0633	0.189	0.69	-0.26	13.1064	-1.85703	BRCA1|2.14354692507;ZNF366|2.26576777059	2	25	191	11588
7	7	negative regulation of leukocyte apoptotic process	GO:2000107	0.0633	0.189	0.95	-0.23	13.1064	-1.85703	CCL26|3.38698124945;BLM|2.62078680772	2	25	191	11588
6	3,6	secretion by tissue	GO:0032941	0.0633	0.189	5.45	0.27	13.1064	-1.85703	CHRM3|272.478766708;FGF10|1024	2	25	191	11588
6	5,6	second-messenger-mediated signaling	GO:0019932	0.0638	0.189	3.87	0.09	13.1064	-1.85703	RIMS2|257.780620815;NFATC1|2.75108363628;CD3E|2.29739670999;NCALD|2.01391110011;LAT2|2.28152743174	5	130	191	11588
4	4	regulation of anatomical structure morphogenesis	GO:0022603	0.0639	0.189	13.27	1.14	13.1064	-1.85703	ADIPOQ|2.62078680772;GATA3|2.4966610978;ARHGAP15|3.60500185044;RIMS2|257.780620815;SHH|3.07375036258;INF2|2.07052984768;BRCA1|2.14354692507;FGFR1|0.460093825312;CHRNB2|0.366021423986;C6|2.42838976879;LRP4|2.26576777059;CCDC88A|3.09512998708;BMP7|1024;TEK|2.09943336725;FGF10|1024	15	591	191	11588
9	7,8,9	regulation of barbed-end actin filament capping	GO:2000812	0.0643	0.189	0	-0.34	13.1064	-1.85703	CARMIL2|2.62078680772	1	4	191	11588
5	5	prostate gland morphogenetic growth	GO:0060737	0.0643	0.189	0	-0.34	13.1064	-1.85703	SHH|3.07375036258	1	4	191	11588
9	8,9	positive regulation of gamma-delta T cell differentiation	GO:0045588	0.0643	0.189	0	-0.34	13.1064	-1.85703	PTPRC|2.56685179513	1	4	191	11588
5	5	male genitalia morphogenesis	GO:0048808	0.0643	0.189	0	-0.34	13.1064	-1.85703	FGF10|1024	1	4	191	11588
7	6,7	regulation of acyl-CoA biosynthetic process	GO:0050812	0.0643	0.189	0	-0.34	13.1064	-1.85703	PDK4|0.406126198178	1	4	191	11588
7	7	GDP-mannose biosynthetic process	GO:0009298	0.0643	0.189	0	-0.34	13.1064	-1.85703	PMM1|0.447512535464	1	4	191	11588
5	5	hydrogen peroxide biosynthetic process	GO:0050665	0.0643	0.189	0	-0.34	13.1064	-1.85703	CYBB|2.15845647301	1	4	191	11588
6	5,6	positive regulation of T cell tolerance induction	GO:0002666	0.0643	0.189	0	-0.34	13.1064	-1.85703	CD3E|2.29739670999	1	4	191	11588
6	6	cellular response to hydroxyurea	GO:0072711	0.0643	0.189	0	-0.34	13.1064	-1.85703	BLM|2.62078680772	1	4	191	11588
6	6	regulation of interleukin-5 secretion	GO:2000662	0.0643	0.189	0	-0.34	13.1064	-1.85703	GATA3|2.4966610978	1	4	191	11588
4	4	regulation of apoptotic process involved in development	GO:1904748	0.0643	0.189	0	-0.34	13.1064	-1.85703	BMP7|1024	1	4	191	11588
6	5,6	activation of membrane attack complex	GO:0001905	0.0643	0.189	0	-0.34	13.1064	-1.85703	C6|2.42838976879	1	4	191	11588
5	5	neurotransmitter catabolic process	GO:0042135	0.0643	0.189	0	-0.34	13.1064	-1.85703	HNMT|4.89056111077	1	4	191	11588
9	7,9	norepinephrine biosynthetic process	GO:0042421	0.0643	0.189	0	-0.34	13.1064	-1.85703	GATA3|2.4966610978	1	4	191	11588
9	5,6,7,9	negative regulation of chromatin silencing	GO:0031936	0.0643	0.189	0	-0.34	13.1064	-1.85703	TET1|2.14354692507	1	4	191	11588
6	6	vestibulocochlear nerve development	GO:0021562	0.0643	0.189	0	-0.34	13.1064	-1.85703	CHRNB2|0.366021423986	1	4	191	11588
8	5,6,7,8	negative regulation of receptor biosynthetic process	GO:0010871	0.0643	0.189	0	-0.34	13.1064	-1.85703	ADIPOQ|2.62078680772	1	4	191	11588
9	6,7,9	positive regulation of T-helper 2 cell cytokine production	GO:2000553	0.0643	0.189	0	-0.34	13.1064	-1.85703	GATA3|2.4966610978	1	4	191	11588
6	6	regulation of glial cell migration	GO:1903975	0.0643	0.189	0	-0.34	13.1064	-1.85703	GPR183|3.07375036258	1	4	191	11588
5	5	interleukin-5 secretion	GO:0072603	0.0643	0.189	0	-0.34	13.1064	-1.85703	GATA3|2.4966610978	1	4	191	11588
6	5,6	natural killer cell mediated immune response to tumor cell	GO:0002423	0.0643	0.189	0	-0.34	13.1064	-1.85703	CD226|7.88986163595	1	4	191	11588
8	6,8	vascular wound healing	GO:0061042	0.0643	0.189	0	-0.34	13.1064	-1.85703	HPSE|0.397768241877	1	4	191	11588
6	6	regulation of T cell anergy	GO:0002667	0.0643	0.189	0	-0.34	13.1064	-1.85703	CD3E|2.29739670999	1	4	191	11588
6	5,6	heparin metabolic process	GO:0030202	0.0643	0.189	0	-0.34	13.1064	-1.85703	ANGPT1|2.01391110011	1	4	191	11588
4	4	formation of anatomical boundary	GO:0048859	0.0643	0.189	0	-0.34	13.1064	-1.85703	SHH|3.07375036258	1	4	191	11588
8	7,8	growth plate cartilage chondrocyte development	GO:0003431	0.0643	0.189	0	-0.34	13.1064	-1.85703	SHH|3.07375036258	1	4	191	11588
8	6,7,8	cellular response to camptothecin	GO:0072757	0.0643	0.189	0	-0.34	13.1064	-1.85703	BLM|2.62078680772	1	4	191	11588
6	5,6	signal transduction downstream of smoothened	GO:0007227	0.0643	0.189	0	-0.34	13.1064	-1.85703	SHH|3.07375036258	1	4	191	11588
6	6	actin filament network formation	GO:0051639	0.0643	0.189	0	-0.34	13.1064	-1.85703	CARMIL2|2.62078680772	1	4	191	11588
11	7,8,9,10,11	negative regulation of macrophage differentiation	GO:0045650	0.0643	0.189	0	-0.34	13.1064	-1.85703	ADIPOQ|2.62078680772	1	4	191	11588
6	5,6	smoothened signaling pathway involved in regulation of cerebellar granule cell precursor cell proliferation	GO:0021938	0.0643	0.189	0	-0.34	13.1064	-1.85703	SHH|3.07375036258	1	4	191	11588
7	4,6,7	lung growth	GO:0060437	0.0643	0.189	0	-0.34	13.1064	-1.85703	FGF10|1024	1	4	191	11588
9	6,7,8,9	regulation of chemokine-mediated signaling pathway	GO:0070099	0.0643	0.189	0	-0.34	13.1064	-1.85703	CCL26|3.38698124945	1	4	191	11588
7	6,7	cell-cell adhesion involved in gastrulation	GO:0070586	0.0643	0.189	0	-0.34	13.1064	-1.85703	ADIPOQ|2.62078680772	1	4	191	11588
8	8	purine nucleoside monophosphate catabolic process	GO:0009128	0.0643	0.189	0	-0.34	13.1064	-1.85703	NT5E|2.46228882669	1	4	191	11588
8	8	positive regulation of alkaline phosphatase activity	GO:0010694	0.0643	0.189	0	-0.34	13.1064	-1.85703	SHH|3.07375036258	1	4	191	11588
7	5,6,7	chondrocyte hypertrophy	GO:0003415	0.0643	0.189	0	-0.34	13.1064	-1.85703	SHH|3.07375036258	1	4	191	11588
8	7,8	mitochondrial DNA repair	GO:0043504	0.0643	0.189	0	-0.34	13.1064	-1.85703	DNA2|6.49801917085	1	4	191	11588
7	7	determination of left/right asymmetry in lateral mesoderm	GO:0003140	0.0643	0.189	0	-0.34	13.1064	-1.85703	SHH|3.07375036258	1	4	191	11588
4	4	male anatomical structure morphogenesis	GO:0090598	0.0643	0.189	0	-0.34	13.1064	-1.85703	FGF10|1024	1	4	191	11588
7	7	positive regulation of gamma-delta T cell activation	GO:0046645	0.0643	0.189	0	-0.34	13.1064	-1.85703	PTPRC|2.56685179513	1	4	191	11588
6	5,6	regulation of lymphocyte anergy	GO:0002911	0.0643	0.189	0	-0.34	13.1064	-1.85703	CD3E|2.29739670999	1	4	191	11588
7	5,6,7	positive regulation of insulin receptor signaling pathway	GO:0046628	0.0643	0.189	0	-0.34	13.1064	-1.85703	IGF2|0.476318999022	1	4	191	11588
3	3	hair follicle cell proliferation	GO:0071335	0.0643	0.189	0	-0.34	13.1064	-1.85703	FGF10|1024	1	4	191	11588
9	6,7,8,9	nephric duct formation	GO:0072179	0.0643	0.189	0	-0.34	13.1064	-1.85703	GATA3|2.4966610978	1	4	191	11588
9	7,8,9	regulation of mitotic recombination	GO:0000019	0.0643	0.189	0	-0.34	13.1064	-1.85703	BLM|2.62078680772	1	4	191	11588
5	5	interleukin-4 secretion	GO:0072602	0.0643	0.189	0	-0.34	13.1064	-1.85703	GATA3|2.4966610978	1	4	191	11588
7	6,7	positive regulation of natural killer cell mediated immune response to tumor cell	GO:0002857	0.0643	0.189	0	-0.34	13.1064	-1.85703	CD226|7.88986163595	1	4	191	11588
5	4,5	specification of axis polarity	GO:0065001	0.0643	0.189	0	-0.34	13.1064	-1.85703	SHH|3.07375036258	1	4	191	11588
7	6,7	regulation of activation of membrane attack complex	GO:0001969	0.0643	0.189	0	-0.34	13.1064	-1.85703	C6|2.42838976879	1	4	191	11588
4	4	leukocyte migration involved in inflammatory response	GO:0002523	0.0643	0.189	0	-0.34	13.1064	-1.85703	FFAR2|0.000776891097417	1	4	191	11588
5	5	regulation of apoptotic process involved in morphogenesis	GO:1902337	0.0643	0.189	0	-0.34	13.1064	-1.85703	BMP7|1024	1	4	191	11588
8	7,8	regulation of phosphatidylinositol biosynthetic process	GO:0010511	0.0643	0.189	0	-0.34	13.1064	-1.85703	PDGFB|0.460093825312	1	4	191	11588
7	6,7	regulation of natural killer cell mediated immune response to tumor cell	GO:0002855	0.0643	0.189	0	-0.34	13.1064	-1.85703	CD226|7.88986163595	1	4	191	11588
7	7	positive regulation of T cell chemotaxis	GO:0010820	0.0643	0.189	0	-0.34	13.1064	-1.85703	CCL26|3.38698124945	1	4	191	11588
9	7,9	regulation of dopaminergic neuron differentiation	GO:1904338	0.0643	0.189	0	-0.34	13.1064	-1.85703	SHH|3.07375036258	1	4	191	11588
7	6,7	regulation of T-helper 2 cell cytokine production	GO:2000551	0.0643	0.189	0	-0.34	13.1064	-1.85703	GATA3|2.4966610978	1	4	191	11588
6	6	regulation of interleukin-13 secretion	GO:2000665	0.0643	0.189	0	-0.34	13.1064	-1.85703	GATA3|2.4966610978	1	4	191	11588
7	6,7	left lung development	GO:0060459	0.0643	0.189	0	-0.34	13.1064	-1.85703	SHH|3.07375036258	1	4	191	11588
12	10,11,12	positive regulation of cAMP-dependent protein kinase activity	GO:2000481	0.0643	0.189	0	-0.34	13.1064	-1.85703	ADIPOQ|2.62078680772	1	4	191	11588
7	7	B cell proliferation involved in immune response	GO:0002322	0.0643	0.189	0	-0.34	13.1064	-1.85703	PLCL2|2.21913894414	1	4	191	11588
8	6,7,8	positive regulation of extracellular matrix disassembly	GO:0090091	0.0643	0.189	0	-0.34	13.1064	-1.85703	CARMIL2|2.62078680772	1	4	191	11588
9	7,8,9	positive regulation of vascular associated smooth muscle cell migration	GO:1904754	0.0643	0.189	0	-0.34	13.1064	-1.85703	PDGFB|0.460093825312	1	4	191	11588
9	5,6,7,9	meiotic chromosome condensation	GO:0010032	0.0643	0.189	0	-0.34	13.1064	-1.85703	SMC2|14.6213032037	1	4	191	11588
9	9	pyruvate transport	GO:0006848	0.0643	0.189	0	-0.34	13.1064	-1.85703	SLC16A7|2.41161565538	1	4	191	11588
11	5,7,10,11	positive regulation of synaptic transmission, dopaminergic	GO:0032226	0.0643	0.189	0	-0.34	13.1064	-1.85703	CHRNB2|0.366021423986	1	4	191	11588
6	6	positive regulation of interferon-gamma-mediated signaling pathway	GO:0060335	0.0643	0.189	0	-0.34	13.1064	-1.85703	TXK|5.85634278378	1	4	191	11588
4	4	positive regulation of respiratory burst	GO:0060267	0.0643	0.189	0	-0.34	13.1064	-1.85703	JCHAIN|4.37717480504	1	4	191	11588
12	8,9,11,12	negative regulation of histone H3-K4 methylation	GO:0051572	0.0643	0.189	0	-0.34	13.1064	-1.85703	BRCA1|2.14354692507	1	4	191	11588
11	11	T follicular helper cell differentiation	GO:0061470	0.0643	0.189	0	-0.34	13.1064	-1.85703	GPR183|3.07375036258	1	4	191	11588
7	7	proteoglycan catabolic process	GO:0030167	0.0643	0.189	0	-0.34	13.1064	-1.85703	HPSE|0.397768241877	1	4	191	11588
7	5,6,7	natural killer cell mediated cytotoxicity directed against tumor cell target	GO:0002420	0.0643	0.189	0	-0.34	13.1064	-1.85703	CD226|7.88986163595	1	4	191	11588
6	3,6	negative regulation of action potential	GO:0045759	0.0643	0.189	0	-0.34	13.1064	-1.85703	CHRNB2|0.366021423986	1	4	191	11588
4	4	negative regulation of stem cell population maintenance	GO:1902455	0.0643	0.189	0	-0.34	13.1064	-1.85703	BMP7|1024	1	4	191	11588
8	4,7,8	cell proliferation involved in mesonephros development	GO:0061209	0.0643	0.189	0	-0.34	13.1064	-1.85703	GATA3|2.4966610978	1	4	191	11588
6	6	negative regulation of phospholipid biosynthetic process	GO:0071072	0.0643	0.189	0	-0.34	13.1064	-1.85703	PDGFB|0.460093825312	1	4	191	11588
6	5,6	regulation of somatic stem cell population maintenance	GO:1904672	0.0643	0.189	0	-0.34	13.1064	-1.85703	BMP7|1024	1	4	191	11588
4	4	negative regulation of prostatic bud formation	GO:0060686	0.0643	0.189	0	-0.34	13.1064	-1.85703	BMP7|1024	1	4	191	11588
10	6,10	AMP biosynthetic process	GO:0006167	0.0643	0.189	0	-0.34	13.1064	-1.85703	ADSL|0.447512535464	1	4	191	11588
8	6,7,8	regulation of natural killer cell mediated cytotoxicity directed against tumor cell target	GO:0002858	0.0643	0.189	0	-0.34	13.1064	-1.85703	CD226|7.88986163595	1	4	191	11588
6	4,5,6	positive regulation of skeletal muscle cell proliferation	GO:0014858	0.0643	0.189	0	-0.34	13.1064	-1.85703	SHH|3.07375036258	1	4	191	11588
5	5	interleukin-8 biosynthetic process	GO:0042228	0.0643	0.189	0	-0.34	13.1064	-1.85703	TLR7|2.28152743174	1	4	191	11588
8	5,7,8	circadian sleep/wake cycle, non-REM sleep	GO:0042748	0.0643	0.189	0	-0.34	13.1064	-1.85703	CHRNB2|0.366021423986	1	4	191	11588
4	4	lymphocyte anergy	GO:0002249	0.0643	0.189	0	-0.34	13.1064	-1.85703	CD3E|2.29739670999	1	4	191	11588
5	5	positive regulation of response to interferon-gamma	GO:0060332	0.0643	0.189	0	-0.34	13.1064	-1.85703	TXK|5.85634278378	1	4	191	11588
6	6	regulation of mesodermal cell fate specification	GO:0042661	0.0643	0.189	0	-0.34	13.1064	-1.85703	FGFR1|0.460093825312	1	4	191	11588
9	5,7,8,9	negative regulation of mesonephros development	GO:0061218	0.0643	0.189	0	-0.34	13.1064	-1.85703	GATA3|2.4966610978	1	4	191	11588
5	5	micturition	GO:0060073	0.0643	0.189	0	-0.34	13.1064	-1.85703	CHRNB2|0.366021423986	1	4	191	11588
9	5,7,8,9	positive regulation of ruffle assembly	GO:1900029	0.0643	0.189	0	-0.34	13.1064	-1.85703	CARMIL2|2.62078680772	1	4	191	11588
7	6,7	sclerotome development	GO:0061056	0.0643	0.189	0	-0.34	13.1064	-1.85703	SHH|3.07375036258	1	4	191	11588
4	4	ventral midline development	GO:0007418	0.0643	0.189	0	-0.34	13.1064	-1.85703	SHH|3.07375036258	1	4	191	11588
7	5,6,7	embryonic genitalia morphogenesis	GO:0030538	0.0643	0.189	0	-0.34	13.1064	-1.85703	FGF10|1024	1	4	191	11588
5	5	interleukin-13 secretion	GO:0072611	0.0643	0.189	0	-0.34	13.1064	-1.85703	GATA3|2.4966610978	1	4	191	11588
4	4	negative regulation of mammary gland epithelial cell proliferation	GO:0033600	0.0643	0.189	0	-0.34	13.1064	-1.85703	GATA3|2.4966610978	1	4	191	11588
13	8,9,10,11,12,13	positive regulation of histone H4 acetylation	GO:0090240	0.0643	0.189	0	-0.34	13.1064	-1.85703	BRCA1|2.14354692507	1	4	191	11588
8	7,8	regulation of phosphate transport	GO:0010966	0.0643	0.189	0	-0.34	13.1064	-1.85703	FGF23|1024	1	4	191	11588
5	5	T cell anergy	GO:0002870	0.0643	0.189	0	-0.34	13.1064	-1.85703	CD3E|2.29739670999	1	4	191	11588
7	7	regulation of T cell chemotaxis	GO:0010819	0.0643	0.189	0	-0.34	13.1064	-1.85703	CCL26|3.38698124945	1	4	191	11588
5	5	positive regulation of synaptic plasticity	GO:0031915	0.0643	0.189	0	-0.34	13.1064	-1.85703	CDC20|5.31474325639	1	4	191	11588
8	6,7,8	positive regulation of natural killer cell mediated cytotoxicity directed against tumor cell target	GO:0002860	0.0643	0.189	0	-0.34	13.1064	-1.85703	CD226|7.88986163595	1	4	191	11588
10	7,8,9,10	mast cell differentiation	GO:0060374	0.0643	0.189	0	-0.34	13.1064	-1.85703	GATA3|2.4966610978	1	4	191	11588
6	5,6	positive regulation of nucleobase-containing compound metabolic process	GO:0045935	0.0644	0.19	19.75	1.87	13.1064	-1.85703	GATA3|2.4966610978;SOX18|0.482968164462;BLM|2.62078680772;MDK|0.176776695297;EDA|2.75108363628;ZNF462|2.46228882669;NFATC1|2.75108363628;IGF2|0.476318999022;SHH|3.07375036258;IRF4|3.07375036258;TET1|2.14354692507;CARD11|2.01391110011;BRCA1|2.14354692507;FGFR1|0.460093825312;RUNX3|3.20427951036;SKAP1|2.09943336725;AAMDC|0.463294030945;FGF23|1024;DNA2|6.49801917085;BMP7|1024;FGF10|1024;HIVEP3|4.993…	26	1159	191	11588
FALSE	obselete	obsolete regulation of transcription factor import into nucleus	GO:0042990	0.0647	0.19	1.13	-0.21	13.1064	-1.85703	EDA|2.75108363628;TLR7|2.28152743174;IL18R1|2.14354692507	3	56	191	11588
5	5	vasculogenesis	GO:0001570	0.0647	0.19	0.32	-0.3	13.1064	-1.85703	SOX18|0.482968164462;SHH|3.07375036258;HAS2|2.56685179513	3	56	191	11588
7	6,7	regulation of DNA repair	GO:0006282	0.0647	0.19	3.77	0.08	13.1064	-1.85703	FIGNL1|2.7132086549;BRCA1|2.14354692507;FGF10|1024	3	56	191	11588
6	5,6	pancreas development	GO:0031016	0.0647	0.19	0.32	-0.3	13.1064	-1.85703	IGF2|0.476318999022;SHH|3.07375036258;FGF10|1024	3	56	191	11588
4	4	regulation of cell cycle	GO:0051726	0.0654	0.192	12.07	1.01	13.1064	-1.85703	GATA3|2.4966610978;TTK|4.11245530662;BLM|2.62078680772;IGF2|0.476318999022;FIGNL1|2.7132086549;BRCA1|2.14354692507;FGFR1|0.460093825312;STIL|4.92457765338;DNA2|6.49801917085;WNT9A|2.07052984768;BMP7|1024;CDC20|5.31474325639;POLDIP2|0.482968164462;FGF10|1024;PDGFB|0.460093825312	15	593	191	11588
3	3	cell cycle checkpoint	GO:0000075	0.0655	0.192	2.49	-0.06	13.1064	-1.85703	TTK|4.11245530662;BLM|2.62078680772;BRCA1|2.14354692507;DNA2|6.49801917085;WNT9A|2.07052984768	5	131	191	11588
5	4,5	regulation of cellular metabolic process	GO:0031323	0.0657	0.192	48.01	5.02	13.1064	-1.85703	ADIPOQ|2.62078680772;GPR183|3.07375036258;PIK3CG|2.01391110011;GATA3|2.4966610978;LMO3|1024;SOX18|0.482968164462;CCL26|3.38698124945;BLM|2.62078680772;WDFY2|0.479632059663;TLE4|2.53151318794;MDK|0.176776695297;PPEF2|1024;EDA|2.75108363628;BACE2|2.21913894414;ZNF462|2.46228882669;NFATC1|2.75108363628;ZNF593|0.226879788829;ANGPT1|2.01391110011;IGF2|0.476318999022;SHH|3.07375036258;IRF4|3.0737503625…	66	3398	191	11588
6	5,6	regulation of apoptotic signaling pathway	GO:2001233	0.0661	0.193	5.85	0.31	13.1064	-1.85703	FIGNL1|2.7132086549;MMP9|0.392292048948;BRCA1|2.14354692507;FGFR1|0.460093825312;RUNX3|3.20427951036;FGF10|1024;DAPK1|2.58470566127;PTPRC|2.56685179513	8	260	191	11588
8	6,7,8	protein targeting	GO:0006605	0.0663	0.194	4.09	0.12	13.1064	-1.85703	TIMM10|0.341510064189;HNMT|4.89056111077;EDA|2.75108363628;SEC61G|0.473028823363;ANGPT1|2.01391110011;SHH|3.07375036258;TLR7|2.28152743174;TOMM22|0.429282718219;TEK|2.09943336725;IL18R1|2.14354692507	10	352	191	11588
3	3	single-organism metabolic process	GO:0044710	0.0666	0.195	48.35	5.06	13.1064	-1.85703	PMM1|0.447512535464;ADIPOQ|2.62078680772;GPR183|3.07375036258;PIK3CG|2.01391110011;GATA3|2.4966610978;FDX1|0.295248165357;LMO3|1024;MMP13|3.27160823423;TTR|2.63901582155;CCL26|3.38698124945;BLM|2.62078680772;PPEF2|1024;PLA2G4F|0.00421573529885;HPSE|0.397768241877;ZNF593|0.226879788829;ADSL|0.447512535464;ANGPT1|2.01391110011;IGF2|0.476318999022;MMS22L|2.01391110011;SHH|3.07375036258;IRF4|3.073750…	61	3112	191	11588
9	5,7,8,9	positive regulation of protein import	GO:1904591	0.0675	0.196	1.18	-0.21	13.1064	-1.85703	SHH|3.07375036258;TLR7|2.28152743174;IL18R1|2.14354692507	3	57	191	11588
8	5,6,7,8	regulation of glucose metabolic process	GO:0010906	0.0675	0.196	0.39	-0.3	13.1064	-1.85703	ADIPOQ|2.62078680772;PPP1R3B|2.80888975148;PDK4|0.406126198178	3	57	191	11588
FALSE	obselete	obsolete transcription factor import into nucleus	GO:0042991	0.0675	0.196	1.13	-0.21	13.1064	-1.85703	EDA|2.75108363628;TLR7|2.28152743174;IL18R1|2.14354692507	3	57	191	11588
5	5	embryonic axis specification	GO:0000578	0.0678	0.196	-0.31	-0.37	13.1064	-1.85703	PCSK6|0.417543959714;STIL|4.92457765338	2	26	191	11588
7	7	protein trimerization	GO:0070206	0.0678	0.196	0.87	-0.24	13.1064	-1.85703	ADIPOQ|2.62078680772;CD247|2.80888975148	2	26	191	11588
9	6,7,8,9	cartilage development involved in endochondral bone morphogenesis	GO:0060351	0.0678	0.196	1	-0.23	13.1064	-1.85703	MMP13|3.27160823423;SHH|3.07375036258	2	26	191	11588
7	7	protein localization to cytoskeleton	GO:0044380	0.0678	0.196	1.31	-0.19	13.1064	-1.85703	TTK|4.11245530662;STIL|4.92457765338	2	26	191	11588
7	6,7	G2 DNA damage checkpoint	GO:0031572	0.0678	0.196	0.75	-0.26	13.1064	-1.85703	BLM|2.62078680772;BRCA1|2.14354692507	2	26	191	11588
7	5,7	catecholamine metabolic process	GO:0006584	0.0678	0.196	0.04	-0.34	13.1064	-1.85703	GATA3|2.4966610978;CHRNB2|0.366021423986	2	26	191	11588
6	6	catechol-containing compound metabolic process	GO:0009712	0.0678	0.196	0.04	-0.34	13.1064	-1.85703	GATA3|2.4966610978;CHRNB2|0.366021423986	2	26	191	11588
7	6,7	regulation of intracellular estrogen receptor signaling pathway	GO:0033146	0.0678	0.196	0.69	-0.26	13.1064	-1.85703	BRCA1|2.14354692507;ZNF366|2.26576777059	2	26	191	11588
6	5,6	body fluid secretion	GO:0007589	0.0678	0.196	5.45	0.27	13.1064	-1.85703	CHRM3|272.478766708;FGF10|1024	2	26	191	11588
5	5	cell projection morphogenesis	GO:0048858	0.0683	0.197	15.4	1.38	13.1064	-1.85703	GATA3|2.4966610978;SHH|3.07375036258;RUNX3|3.20427951036;STIL|4.92457765338;TMEM237|1024;CHRNB2|0.366021423986;LRP4|2.26576777059;CCDC88A|3.09512998708;BMP7|1024;ROBO3|342.509454025;CRMP1|242.190757562;BCL11B|6.02098698964;FBF1|0.482968164462	13	498	191	11588
6	3,6	secretion by cell	GO:0032940	0.0683	0.197	12.51	1.06	13.1064	-1.85703	PCSK6|0.417543959714;GATA3|2.4966610978;CCL26|3.38698124945;RIMS2|257.780620815;ANGPT1|2.01391110011;LGI3|0.281264621172;CARD11|2.01391110011;FFAR2|0.000776891097417;FGFR1|0.460093825312;CHRNB2|0.366021423986;CARMIL2|2.62078680772;TEK|2.09943336725;FGF10|1024	13	498	191	11588
5	5	regulation of animal organ morphogenesis	GO:2000027	0.0689	0.199	7.24	0.47	13.1064	-1.85703	GATA3|2.4966610978;SHH|3.07375036258;FGFR1|0.460093825312;BMP7|1024;FGF10|1024	5	133	191	11588
6	5,6	regulation of establishment of protein localization	GO:0070201	0.0691	0.199	8.15	0.57	13.1064	-1.85703	ADIPOQ|2.62078680772;GATA3|2.4966610978;HNMT|4.89056111077;CCL26|3.38698124945;EDA|2.75108363628;ANGPT1|2.01391110011;SHH|3.07375036258;FFAR2|0.000776891097417;TLR7|2.28152743174;CARMIL2|2.62078680772;TEK|2.09943336725;PLCL2|2.21913894414;IL18R1|2.14354692507	13	499	191	11588
7	4,7	positive regulation of secretion by cell	GO:1903532	0.0696	0.2	2.75	-0.03	13.1064	-1.85703	GATA3|2.4966610978;FFAR2|0.000776891097417;FGFR1|0.460093825312;CHRNB2|0.366021423986;CARMIL2|2.62078680772;TEK|2.09943336725	6	175	191	11588
8	7,8	regulation of protein import	GO:1904589	0.0696	0.2	1.48	-0.17	13.1064	-1.85703	ANGPT1|2.01391110011;SHH|3.07375036258;TLR7|2.28152743174;IL18R1|2.14354692507	4	94	191	11588
3	3	regulation of localization	GO:0032879	0.0696	0.2	25.73	2.53	13.1064	-1.85703	ADIPOQ|2.62078680772;GPR183|3.07375036258;PIK3CG|2.01391110011;GATA3|2.4966610978;GPR18|2.02791895958;HNMT|4.89056111077;CCL26|3.38698124945;RIMS2|257.780620815;LAMA4|2.04202425141;EDA|2.75108363628;ANGPT1|2.01391110011;SHH|3.07375036258;HAS2|2.56685179513;LGI3|0.281264621172;FFAR2|0.000776891097417;MMP9|0.392292048948;FGFR1|0.460093825312;DOCK2|2.36198532286;FGF23|1024;CHRNB2|0.366021423986;LRP4…	33	1546	191	11588
6	5,6	negative regulation of intracellular signal transduction	GO:1902532	0.07	0.201	11.74	0.97	13.1064	-1.85703	ADIPOQ|2.62078680772;LMO3|1024;PPEF2|1024;FIGNL1|2.7132086549;MMP9|0.392292048948;NLRX1|0.456915725115;NLRC3|4.16986304336;BMP7|1024;RHOH|3.07375036258	9	309	191	11588
4	4	negative regulation of vasculature development	GO:1901343	0.0704	0.202	0.34	-0.3	13.1064	-1.85703	BMP7|1024;TEK|2.09943336725;PDGFB|0.460093825312	3	58	191	11588
4	4	embryo development	GO:0009790	0.0708	0.203	11.55	0.95	13.1064	-1.85703	PCSK6|0.417543959714;ADIPOQ|2.62078680772;GATA3|2.4966610978;SOX18|0.482968164462;LAMA4|2.04202425141;SHH|3.07375036258;MMP9|0.392292048948;BRCA1|2.14354692507;FGFR1|0.460093825312;STIL|4.92457765338;LRP4|2.26576777059;WNT9A|2.07052984768;BMP7|1024;FGF10|1024;ID3|0.163799175482	15	600	191	11588
5	5	regulation of cell projection organization	GO:0031344	0.0711	0.204	10.24	0.8	13.1064	-1.85703	GATA3|2.4966610978;RIMS2|257.780620815;FGFR1|0.460093825312;CHRNB2|0.366021423986;LRP4|2.26576777059;CCDC88A|3.09512998708;BMP7|1024;CRMP1|242.190757562;CARMIL2|2.62078680772	9	310	191	11588
5	4,5	single-organism organelle organization	GO:1902589	0.0718	0.206	28.24	2.81	13.1064	-1.85703	ARHGEF10|2.41161565538;GATA3|2.4966610978;TTK|4.11245530662;TIMM10|0.341510064189;BLM|2.62078680772;SMC2|14.6213032037;RHOF|2.15845647301;CDCA8|5.20536742177;ZNF593|0.226879788829;IGF2|0.476318999022;SHH|3.07375036258;IRF4|3.07375036258;INF2|2.07052984768;TET1|2.14354692507;SORBS2|2.26576777059;WIPF1|2.08493152168;BRCA1|2.14354692507;DOCK2|2.36198532286;STIL|4.92457765338;TMEM237|1024;DNA2|6.4980…	34	1605	191	11588
4	4	regulation of cell cycle process	GO:0010564	0.0724	0.207	9.8	0.75	13.1064	-1.85703	TTK|4.11245530662;BLM|2.62078680772;IGF2|0.476318999022;BRCA1|2.14354692507;FGFR1|0.460093825312;STIL|4.92457765338;BMP7|1024;CDC20|5.31474325639;FGF10|1024;PDGFB|0.460093825312	10	358	191	11588
8	6,7,8	intracellular protein transmembrane transport	GO:0065002	0.0725	0.207	-0.83	-0.43	13.1064	-1.85703	TIMM10|0.341510064189;TOMM22|0.429282718219	2	27	191	11588
5	5	mast cell activation	GO:0045576	0.0725	0.207	1.38	-0.19	13.1064	-1.85703	CD226|7.88986163595;RHOH|3.07375036258	2	27	191	11588
9	6,7,8,9	regulation of extrinsic apoptotic signaling pathway in absence of ligand	GO:2001239	0.0725	0.207	-2.67	-0.64	13.1064	-1.85703	FGFR1|0.460093825312;FGF10|1024	2	27	191	11588
9	6,7,8,9	embryonic eye morphogenesis	GO:0048048	0.0725	0.207	3.5	0.05	13.1064	-1.85703	SHH|3.07375036258;BMP7|1024	2	27	191	11588
4	4	regulation of meiotic cell cycle	GO:0051445	0.0725	0.207	1.34	-0.19	13.1064	-1.85703	TTK|4.11245530662;CDC20|5.31474325639	2	27	191	11588
11	7,8,10,11	positive regulation of histone methylation	GO:0031062	0.0725	0.207	0.66	-0.27	13.1064	-1.85703	TET1|2.14354692507;BRCA1|2.14354692507	2	27	191	11588
6	6	purine-containing compound catabolic process	GO:0072523	0.0725	0.207	0.05	-0.33	13.1064	-1.85703	NT5E|2.46228882669;AHCY|0.358488812004	2	27	191	11588
7	5,7	positive regulation of DNA repair	GO:0045739	0.0725	0.207	3.34	0.03	13.1064	-1.85703	BRCA1|2.14354692507;FGF10|1024	2	27	191	11588
8	8	peptidyl-threonine phosphorylation	GO:0018107	0.0733	0.207	6.63	0.4	13.1064	-1.85703	TTK|4.11245530662;PPEF2|1024;BMP7|1024	3	59	191	11588
6	5,6	negative regulation of macromolecule biosynthetic process	GO:0010558	0.0742	0.207	14.25	1.25	13.1064	-1.85703	ADIPOQ|2.62078680772;GATA3|2.4966610978;SOX18|0.482968164462;CCL26|3.38698124945;TLE4|2.53151318794;BACE2|2.21913894414;SHH|3.07375036258;FABP4|0.217637640824;TET1|2.14354692507;BRCA1|2.14354692507;FGFR1|0.460093825312;NLRC3|4.16986304336;PRDM1|2.11403608112;TFCP2L1|6.8685234915;ZNF366|2.26576777059;BMP7|1024;ID3|0.163799175482;DAPK1|2.58470566127;PDGFB|0.460093825312;PIF1|1024	20	860	191	11588
4	4	regulation of ossification	GO:0030278	0.0743	0.207	7.65	0.51	13.1064	-1.85703	SHH|3.07375036258;FGF23|1024;LRP4|2.26576777059;BMP7|1024;ID3|0.163799175482	5	136	191	11588
5	5	steroid metabolic process	GO:0008202	0.0743	0.207	-3.5	-0.73	13.1064	-1.85703	FDX1|0.295248165357;SHH|3.07375036258;FGFR1|0.460093825312;FGF23|1024;PMVK|0.406126198178	5	136	191	11588
9	4,6,7,8,9	protein secretion	GO:0009306	0.0746	0.207	7.8	0.53	13.1064	-1.85703	GATA3|2.4966610978;CCL26|3.38698124945;RIMS2|257.780620815;ANGPT1|2.01391110011;CARD11|2.01391110011;FFAR2|0.000776891097417;CARMIL2|2.62078680772;TEK|2.09943336725	8	267	191	11588
6	4,6	angiogenesis	GO:0001525	0.0746	0.207	2.88	-0.02	13.1064	-1.85703	SOX18|0.482968164462;HPSE|0.397768241877;ANGPT1|2.01391110011;SHH|3.07375036258;BRCA1|2.14354692507;FGFR1|0.460093825312;C6|2.42838976879;TEK|2.09943336725	8	267	191	11588
7	6,7	regulation of neurogenesis	GO:0050767	0.0748	0.207	11.58	0.95	13.1064	-1.85703	GPR183|3.07375036258;GATA3|2.4966610978;RIMS2|257.780620815;SHH|3.07375036258;FGFR1|0.460093825312;CHRNB2|0.366021423986;LRP4|2.26576777059;CCDC88A|3.09512998708;BMP7|1024;CRMP1|242.190757562;BCL11B|6.02098698964	11	408	191	11588
7	5,6,7	positive regulation of RNA metabolic process	GO:0051254	0.0753	0.207	18.19	1.69	13.1064	-1.85703	GATA3|2.4966610978;SOX18|0.482968164462;BLM|2.62078680772;MDK|0.176776695297;EDA|2.75108363628;ZNF462|2.46228882669;NFATC1|2.75108363628;IGF2|0.476318999022;SHH|3.07375036258;IRF4|3.07375036258;TET1|2.14354692507;CARD11|2.01391110011;BRCA1|2.14354692507;RUNX3|3.20427951036;SKAP1|2.09943336725;AAMDC|0.463294030945;FGF23|1024;BMP7|1024;FGF10|1024;HIVEP3|4.99332219561;BCL11B|6.02098698964;TXK|5.8563…	23	1019	191	11588
7	5,6,7	mesenchymal cell differentiation	GO:0048762	0.0761	0.207	7.25	0.47	13.1064	-1.85703	SHH|3.07375036258;HAS2|2.56685179513;FGFR1|0.460093825312;BMP7|1024;FGF10|1024	5	137	191	11588
5	5	regulation of vasculature development	GO:1901342	0.0761	0.207	4.39	0.15	13.1064	-1.85703	BRCA1|2.14354692507;C6|2.42838976879;BMP7|1024;TEK|2.09943336725;PDGFB|0.460093825312	5	137	191	11588
5	5	regulation of interleukin-6 production	GO:0032675	0.0763	0.207	0.34	-0.3	13.1064	-1.85703	NLRX1|0.456915725115;NLRC3|4.16986304336;TLR7|2.28152743174	3	60	191	11588
8	7,8	unsaturated fatty acid biosynthetic process	GO:0006636	0.0773	0.207	-2.81	-0.65	13.1064	-1.85703	PLA2G4F|0.00421573529885;DECR2|0.36349312933	2	28	191	11588
7	5,6,7	lipopolysaccharide-mediated signaling pathway	GO:0031663	0.0773	0.207	0.85	-0.24	13.1064	-1.85703	CCL26|3.38698124945;PRDM1|2.11403608112	2	28	191	11588
9	6,7,8,9	epithelial tube branching involved in lung morphogenesis	GO:0060441	0.0773	0.207	3.5	0.05	13.1064	-1.85703	SHH|3.07375036258;FGF10|1024	2	28	191	11588
8	7,8	histone H3-K9 modification	GO:0061647	0.0773	0.207	0.73	-0.26	13.1064	-1.85703	GATA3|2.4966610978;BRCA1|2.14354692507	2	28	191	11588
6	4,5,6	positive regulation of mesenchymal cell proliferation	GO:0002053	0.0773	0.207	-0.15	-0.36	13.1064	-1.85703	SHH|3.07375036258;FGFR1|0.460093825312	2	28	191	11588
9	8,9	retinoid metabolic process	GO:0001523	0.0773	0.207	0.92	-0.24	13.1064	-1.85703	TTR|2.63901582155;BCO1|3.16016524745	2	28	191	11588
6	6	epithelial cell differentiation involved in kidney development	GO:0035850	0.0773	0.207	0.82	-0.25	13.1064	-1.85703	ADIPOQ|2.62078680772;GATA3|2.4966610978	2	28	191	11588
5	4,5	positive regulation of embryonic development	GO:0040019	0.0773	0.207	0.89	-0.24	13.1064	-1.85703	GATA3|2.4966610978;SHH|3.07375036258	2	28	191	11588
5	5	natural killer cell activation	GO:0030101	0.0773	0.207	0.66	-0.27	13.1064	-1.85703	PRDM1|2.11403608112;IL18R1|2.14354692507	2	28	191	11588
7	7	regulation of B cell mediated immunity	GO:0002712	0.0773	0.207	1.31	-0.19	13.1064	-1.85703	CD226|7.88986163595;PTPRC|2.56685179513	2	28	191	11588
8	8	regulation of immunoglobulin mediated immune response	GO:0002889	0.0773	0.207	1.31	-0.19	13.1064	-1.85703	CD226|7.88986163595;PTPRC|2.56685179513	2	28	191	11588
4	4	negative regulation of cell differentiation	GO:0045596	0.0773	0.207	14.82	1.31	13.1064	-1.85703	ADIPOQ|2.62078680772;GATA3|2.4966610978;SHH|3.07375036258;GPR171|2.04202425141;FGF23|1024;LRP4|2.26576777059;WNT9A|2.07052984768;BMP7|1024;CRMP1|242.190757562;FGF10|1024;ID3|0.163799175482;PDGFB|0.460093825312	12	459	191	11588
2	2	negative regulation of biological process	GO:0048519	0.0773	0.207	42.86	4.44	13.1064	-1.85703	ADIPOQ|2.62078680772;PIK3CG|2.01391110011;IL2RB|2.36198532286;GATA3|2.4966610978;IL7R|2.62078680772;LMO3|1024;GPR18|2.02791895958;SOX18|0.482968164462;PPP1R1C|2.63901582155;TTK|4.11245530662;CCL26|3.38698124945;BLM|2.62078680772;TLE4|2.53151318794;MDK|0.176776695297;PPEF2|1024;BACE2|2.21913894414;ANGPT1|2.01391110011;SHH|3.07375036258;IRF4|3.07375036258;FABP4|0.217637640824;TET1|2.14354692507;FIG…	57	2910	191	11588
4	4	regulation of cellular localization	GO:0060341	0.0774	0.207	12.39	1.04	13.1064	-1.85703	ADIPOQ|2.62078680772;GATA3|2.4966610978;HNMT|4.89056111077;CCL26|3.38698124945;RIMS2|257.780620815;EDA|2.75108363628;ANGPT1|2.01391110011;SHH|3.07375036258;LGI3|0.281264621172;FFAR2|0.000776891097417;FGFR1|0.460093825312;CHRNB2|0.366021423986;LRP4|2.26576777059;CCDC88A|3.09512998708;TLR7|2.28152743174;CARMIL2|2.62078680772;TEK|2.09943336725;IL18R1|2.14354692507	18	761	191	11588
5	4,5	cell-cell signaling by wnt	GO:0198738	0.0775	0.207	5.55	0.28	13.1064	-1.85703	GATA3|2.4966610978;TLE4|2.53151318794;SHH|3.07375036258;TMEM237|1024;LRP4|2.26576777059;WNT9A|2.07052984768;WNT8B|0.26061644021	7	224	191	11588
5	5	cofactor biosynthetic process	GO:0051188	0.0785	0.207	-1.49	-0.51	13.1064	-1.85703	MOCS1|0.435275281648;PDK4|0.406126198178;ISCU|0.432268615654;PPCDC|0.423372656181	4	98	191	11588
5	5	carbohydrate biosynthetic process	GO:0016051	0.0785	0.207	-0.14	-0.36	13.1064	-1.85703	PMM1|0.447512535464;ADIPOQ|2.62078680772;HAS2|2.56685179513;PDGFB|0.460093825312	4	98	191	11588
4	4	response to inorganic substance	GO:0010035	0.079	0.207	0.14	-0.32	13.1064	-1.85703	BLM|2.62078680772;GSS|0.423372656181;ATP7B|2.47941539988;SHH|3.07375036258;FABP4|0.217637640824;MMP9|0.392292048948	6	181	191	11588
4	4	cell fate specification	GO:0001708	0.0793	0.207	-0.49	-0.39	13.1064	-1.85703	SOX18|0.482968164462;SHH|3.07375036258;FGFR1|0.460093825312	3	61	191	11588
5	5	positive regulation of angiogenesis	GO:0045766	0.0793	0.207	1.04	-0.22	13.1064	-1.85703	BRCA1|2.14354692507;C6|2.42838976879;TEK|2.09943336725	3	61	191	11588
7	6,7	regulation of DNA biosynthetic process	GO:2000278	0.0793	0.207	0.34	-0.3	13.1064	-1.85703	ADIPOQ|2.62078680772;PDGFB|0.460093825312;PIF1|1024	3	61	191	11588
8	6,7,8	negative regulation of extrinsic apoptotic signaling pathway	GO:2001237	0.0793	0.207	3.75	0.08	13.1064	-1.85703	BRCA1|2.14354692507;FGF10|1024;DAPK1|2.58470566127	3	61	191	11588
14	8,9,10,11,14	regulation of histone H3-K14 acetylation	GO:0071440	0.0798	0.207	0	-0.34	13.1064	-1.85703	GATA3|2.4966610978	1	5	191	11588
7	4,6,7	atrioventricular canal development	GO:0036302	0.0798	0.207	0	-0.34	13.1064	-1.85703	HAS2|2.56685179513	1	5	191	11588
8	6,7,8	cardiac endothelial cell differentiation	GO:0003348	0.0798	0.207	0	-0.34	13.1064	-1.85703	SOX18|0.482968164462	1	5	191	11588
6	6	positive regulation of cytokine secretion involved in immune response	GO:0002741	0.0798	0.207	0	-0.34	13.1064	-1.85703	TEK|2.09943336725	1	5	191	11588
11	8,10,11	toll-like receptor 7 signaling pathway	GO:0034154	0.0798	0.207	0	-0.34	13.1064	-1.85703	TLR7|2.28152743174	1	5	191	11588
9	8,9	type II pneumocyte differentiation	GO:0060510	0.0798	0.207	0	-0.34	13.1064	-1.85703	FGF10|1024	1	5	191	11588
9	5,7,8,9	endocardial cell differentiation	GO:0060956	0.0798	0.207	0	-0.34	13.1064	-1.85703	SOX18|0.482968164462	1	5	191	11588
7	7	proton-transporting two-sector ATPase complex assembly	GO:0070071	0.0798	0.207	0	-0.34	13.1064	-1.85703	ATPAF2|0.479632059663	1	5	191	11588
4	4	somatic diversification of T cell receptor genes	GO:0002568	0.0798	0.207	0	-0.34	13.1064	-1.85703	BCL11B|6.02098698964	1	5	191	11588
6	4,5,6	positive regulation of tolerance induction	GO:0002645	0.0798	0.207	0	-0.34	13.1064	-1.85703	CD3E|2.29739670999	1	5	191	11588
9	7,9	lactate transport	GO:0015727	0.0798	0.207	0	-0.34	13.1064	-1.85703	SLC16A7|2.41161565538	1	5	191	11588
6	6	outer mitochondrial membrane organization	GO:0007008	0.0798	0.207	0	-0.34	13.1064	-1.85703	TOMM22|0.429282718219	1	5	191	11588
11	10,11	'de novo' IMP biosynthetic process	GO:0006189	0.0798	0.207	0	-0.34	13.1064	-1.85703	ADSL|0.447512535464	1	5	191	11588
6	6	response to interleukin-2	GO:0070669	0.0798	0.207	0	-0.34	13.1064	-1.85703	IL2RB|2.36198532286	1	5	191	11588
5	5	somatic recombination of T cell receptor gene segments	GO:0002681	0.0798	0.207	0	-0.34	13.1064	-1.85703	BCL11B|6.02098698964	1	5	191	11588
4	4	endocardium morphogenesis	GO:0003160	0.0798	0.207	0	-0.34	13.1064	-1.85703	SOX18|0.482968164462	1	5	191	11588
7	7	cellular response to X-ray	GO:0071481	0.0798	0.207	0	-0.34	13.1064	-1.85703	GATA3|2.4966610978	1	5	191	11588
11	11	protein K6-linked ubiquitination	GO:0085020	0.0798	0.207	0	-0.34	13.1064	-1.85703	BRCA1|2.14354692507	1	5	191	11588
7	7	macrophage apoptotic process	GO:0071888	0.0798	0.207	0	-0.34	13.1064	-1.85703	CCL26|3.38698124945	1	5	191	11588
7	6,7	DNA strand renaturation	GO:0000733	0.0798	0.207	0	-0.34	13.1064	-1.85703	BLM|2.62078680772	1	5	191	11588
8	6,7,8	interleukin-2-mediated signaling pathway	GO:0038110	0.0798	0.207	0	-0.34	13.1064	-1.85703	IL2RB|2.36198532286	1	5	191	11588
5	5	chondroblast differentiation	GO:0060591	0.0798	0.207	0	-0.34	13.1064	-1.85703	SHH|3.07375036258	1	5	191	11588
4	4	regulation of fibroblast growth factor production	GO:0090270	0.0798	0.207	0	-0.34	13.1064	-1.85703	FGFR1|0.460093825312	1	5	191	11588
7	5,6,7	Mo-molybdopterin cofactor biosynthetic process	GO:0006777	0.0798	0.207	0	-0.34	13.1064	-1.85703	MOCS1|0.435275281648	1	5	191	11588
9	9	copper ion transmembrane transport	GO:0035434	0.0798	0.207	0	-0.34	13.1064	-1.85703	ATP7B|2.47941539988	1	5	191	11588
5	5	positive regulation of keratinocyte proliferation	GO:0010838	0.0798	0.207	0	-0.34	13.1064	-1.85703	FGF10|1024	1	5	191	11588
8	5,7,8	lymphatic endothelial cell differentiation	GO:0060836	0.0798	0.207	0	-0.34	13.1064	-1.85703	SOX18|0.482968164462	1	5	191	11588
7	5,6,7	thyroid hormone generation	GO:0006590	0.0798	0.207	0	-0.34	13.1064	-1.85703	GATA3|2.4966610978	1	5	191	11588
8	6,7,8	regulation of vascular smooth muscle cell differentiation	GO:1905063	0.0798	0.207	0	-0.34	13.1064	-1.85703	PDGFB|0.460093825312	1	5	191	11588
5	5	molybdopterin cofactor metabolic process	GO:0043545	0.0798	0.207	0	-0.34	13.1064	-1.85703	MOCS1|0.435275281648	1	5	191	11588
6	6	T cell receptor V(D)J recombination	GO:0033153	0.0798	0.207	0	-0.34	13.1064	-1.85703	BCL11B|6.02098698964	1	5	191	11588
6	6	Mo-molybdopterin cofactor metabolic process	GO:0019720	0.0798	0.207	0	-0.34	13.1064	-1.85703	MOCS1|0.435275281648	1	5	191	11588
7	4,6,7	mesenchymal cell proliferation involved in lung development	GO:0060916	0.0798	0.207	0	-0.34	13.1064	-1.85703	SHH|3.07375036258	1	5	191	11588
5	5	response to hydroxyurea	GO:0072710	0.0798	0.207	0	-0.34	13.1064	-1.85703	BLM|2.62078680772	1	5	191	11588
8	6,7,8	Fc receptor mediated stimulatory signaling pathway	GO:0002431	0.0798	0.207	0	-0.34	13.1064	-1.85703	CD226|7.88986163595	1	5	191	11588
7	5,7	negative regulation of sterol transport	GO:0032372	0.0798	0.207	0	-0.34	13.1064	-1.85703	SHH|3.07375036258	1	5	191	11588
8	5,7,8	regulation of circadian sleep/wake cycle, sleep	GO:0045187	0.0798	0.207	0	-0.34	13.1064	-1.85703	CHRNB2|0.366021423986	1	5	191	11588
6	6	positive regulation of interleukin-2 secretion	GO:1900042	0.0798	0.207	0	-0.34	13.1064	-1.85703	CARMIL2|2.62078680772	1	5	191	11588
6	5,6	mesenchymal stem cell maintenance involved in nephron morphogenesis	GO:0072038	0.0798	0.207	0	-0.34	13.1064	-1.85703	BMP7|1024	1	5	191	11588
4	4	post-embryonic camera-type eye development	GO:0031077	0.0798	0.207	0	-0.34	13.1064	-1.85703	BCL11B|6.02098698964	1	5	191	11588
5	5	vitamin catabolic process	GO:0009111	0.0798	0.207	0	-0.34	13.1064	-1.85703	FGF23|1024	1	5	191	11588
5	5	imidazole-containing compound metabolic process	GO:0052803	0.0798	0.207	0	-0.34	13.1064	-1.85703	HNMT|4.89056111077	1	5	191	11588
13	9,10,11,12,13	regulation of histone H4-K16 acetylation	GO:2000618	0.0798	0.207	0	-0.34	13.1064	-1.85703	BRCA1|2.14354692507	1	5	191	11588
8	6,8	protein glycosylation in Golgi	GO:0033578	0.0798	0.207	0	-0.34	13.1064	-1.85703	FUT8|2.32946717294	1	5	191	11588
6	6	vitamin transmembrane transport	GO:0035461	0.0798	0.207	0	-0.34	13.1064	-1.85703	SLC19A2|0.453759577659	1	5	191	11588
6	6	response to indole-3-methanol	GO:0071680	0.0798	0.207	0	-0.34	13.1064	-1.85703	BRCA1|2.14354692507	1	5	191	11588
6	5,6	positive regulation of presynaptic membrane organization	GO:1901631	0.0798	0.207	0	-0.34	13.1064	-1.85703	LRP4|2.26576777059	1	5	191	11588
7	6,7	cellular response to indole-3-methanol	GO:0071681	0.0798	0.207	0	-0.34	13.1064	-1.85703	BRCA1|2.14354692507	1	5	191	11588
6	6	imidazole-containing compound catabolic process	GO:0052805	0.0798	0.207	0	-0.34	13.1064	-1.85703	HNMT|4.89056111077	1	5	191	11588
9	6,8,9	aortic valve development	GO:0003176	0.0798	0.207	0	-0.34	13.1064	-1.85703	GATA3|2.4966610978	1	5	191	11588
9	7,8,9	negative regulation of telomerase activity	GO:0051974	0.0798	0.207	0	-0.34	13.1064	-1.85703	PIF1|1024	1	5	191	11588
8	6,8	negative regulation of cholesterol transport	GO:0032375	0.0798	0.207	0	-0.34	13.1064	-1.85703	SHH|3.07375036258	1	5	191	11588
8	8	macropinocytosis	GO:0044351	0.0798	0.207	0	-0.34	13.1064	-1.85703	DOCK2|2.36198532286	1	5	191	11588
7	5,6,7	somatostatin signaling pathway	GO:0038170	0.0798	0.207	0	-0.34	13.1064	-1.85703	SSTR1|0.482968164462	1	5	191	11588
7	6,7	positive regulation of interferon-gamma secretion	GO:1902715	0.0798	0.207	0	-0.34	13.1064	-1.85703	CARMIL2|2.62078680772	1	5	191	11588
4	4	T cell tolerance induction	GO:0002517	0.0798	0.207	0	-0.34	13.1064	-1.85703	CD3E|2.29739670999	1	5	191	11588
6	6	response to interferon-alpha	GO:0035455	0.0798	0.207	0	-0.34	13.1064	-1.85703	GATA3|2.4966610978	1	5	191	11588
6	6	positive regulation of macrophage chemotaxis	GO:0010759	0.0798	0.207	0	-0.34	13.1064	-1.85703	CCL26|3.38698124945	1	5	191	11588
5	5	regulation of T cell tolerance induction	GO:0002664	0.0798	0.207	0	-0.34	13.1064	-1.85703	CD3E|2.29739670999	1	5	191	11588
6	5,6	retinal pigment epithelium development	GO:0003406	0.0798	0.207	0	-0.34	13.1064	-1.85703	SHH|3.07375036258	1	5	191	11588
10	10	copper ion import	GO:0015677	0.0798	0.207	0	-0.34	13.1064	-1.85703	ATP7B|2.47941539988	1	5	191	11588
6	5,6	prosthetic group metabolic process	GO:0051189	0.0798	0.207	0	-0.34	13.1064	-1.85703	MOCS1|0.435275281648	1	5	191	11588
9	8,9	positive regulation of regulatory T cell differentiation	GO:0045591	0.0798	0.207	0	-0.34	13.1064	-1.85703	CARMIL2|2.62078680772	1	5	191	11588
6	6	regulation of endothelial cell chemotaxis to fibroblast growth factor	GO:2000544	0.0798	0.207	0	-0.34	13.1064	-1.85703	FGFR1|0.460093825312	1	5	191	11588
6	5,6	positive regulation of nuclear cell cycle DNA replication	GO:0010571	0.0798	0.207	0	-0.34	13.1064	-1.85703	FGFR1|0.460093825312	1	5	191	11588
5	5	immunological synapse formation	GO:0001771	0.0798	0.207	0	-0.34	13.1064	-1.85703	DOCK2|2.36198532286	1	5	191	11588
7	7	negative regulation of T cell mediated immunity	GO:0002710	0.0798	0.207	0	-0.34	13.1064	-1.85703	IL7R|2.62078680772	1	5	191	11588
6	5,6	somatostatin receptor signaling pathway	GO:0038169	0.0798	0.207	0	-0.34	13.1064	-1.85703	SSTR1|0.482968164462	1	5	191	11588
7	6,7	positive regulation of interferon-beta biosynthetic process	GO:0045359	0.0798	0.207	0	-0.34	13.1064	-1.85703	TLR7|2.28152743174	1	5	191	11588
11	6,9,10,11	molybdopterin cofactor biosynthetic process	GO:0032324	0.0798	0.207	0	-0.34	13.1064	-1.85703	MOCS1|0.435275281648	1	5	191	11588
11	7,8,9,10,11	growth plate cartilage chondrocyte differentiation	GO:0003418	0.0798	0.207	0	-0.34	13.1064	-1.85703	SHH|3.07375036258	1	5	191	11588
7	7	cellular response to interleukin-2	GO:0071352	0.0798	0.207	0	-0.34	13.1064	-1.85703	IL2RB|2.36198532286	1	5	191	11588
8	5,8	short-term memory	GO:0007614	0.0798	0.207	0	-0.34	13.1064	-1.85703	MDK|0.176776695297	1	5	191	11588
4	4	conditioned taste aversion	GO:0001661	0.0798	0.207	0	-0.34	13.1064	-1.85703	CHRNB2|0.366021423986	1	5	191	11588
5	5	optic cup morphogenesis involved in camera-type eye development	GO:0002072	0.0798	0.207	0	-0.34	13.1064	-1.85703	SHH|3.07375036258	1	5	191	11588
7	6,7	glycine biosynthetic process	GO:0006545	0.0798	0.207	0	-0.34	13.1064	-1.85703	SHMT2|0.486327473706	1	5	191	11588
9	8,9	lactate transmembrane transport	GO:0035873	0.0798	0.207	0	-0.34	13.1064	-1.85703	SLC16A7|2.41161565538	1	5	191	11588
5	5	tetrahydrofolate interconversion	GO:0035999	0.0798	0.207	0	-0.34	13.1064	-1.85703	SHMT2|0.486327473706	1	5	191	11588
8	6,7,8	protein import into mitochondrial outer membrane	GO:0045040	0.0798	0.207	0	-0.34	13.1064	-1.85703	TOMM22|0.429282718219	1	5	191	11588
7	6,7	epidermis morphogenesis	GO:0048730	0.0798	0.207	0	-0.34	13.1064	-1.85703	FGF10|1024	1	5	191	11588
9	6,7,9	regulation of methylation-dependent chromatin silencing	GO:0090308	0.0798	0.207	0	-0.34	13.1064	-1.85703	TET1|2.14354692507	1	5	191	11588
6	5,6	urate metabolic process	GO:0046415	0.0798	0.207	0	-0.34	13.1064	-1.85703	ABCG2|4.3469394501	1	5	191	11588
9	7,8,9	endothelial cell chemotaxis to fibroblast growth factor	GO:0035768	0.0798	0.207	0	-0.34	13.1064	-1.85703	FGFR1|0.460093825312	1	5	191	11588
6	6	eosinophil chemotaxis	GO:0048245	0.0798	0.207	0	-0.34	13.1064	-1.85703	CCL26|3.38698124945	1	5	191	11588
4	4	meiotic cell cycle checkpoint	GO:0033313	0.0798	0.207	0	-0.34	13.1064	-1.85703	TTK|4.11245530662	1	5	191	11588
7	7	nucleoside monophosphate catabolic process	GO:0009125	0.0798	0.207	0	-0.34	13.1064	-1.85703	NT5E|2.46228882669	1	5	191	11588
7	6,7	response to camptothecin	GO:1901563	0.0798	0.207	0	-0.34	13.1064	-1.85703	BLM|2.62078680772	1	5	191	11588
12	8,9,11,12	positive regulation of histone H3-K9 methylation	GO:0051574	0.0798	0.207	0	-0.34	13.1064	-1.85703	BRCA1|2.14354692507	1	5	191	11588
7	7	L-serine metabolic process	GO:0006563	0.0798	0.207	0	-0.34	13.1064	-1.85703	SHMT2|0.486327473706	1	5	191	11588
8	8	regulation of macrophage apoptotic process	GO:2000109	0.0798	0.207	0	-0.34	13.1064	-1.85703	CCL26|3.38698124945	1	5	191	11588
5	4,5	negative regulation of lipopolysaccharide-mediated signaling pathway	GO:0031665	0.0798	0.207	0	-0.34	13.1064	-1.85703	PRDM1|2.11403608112	1	5	191	11588
6	6	fat-soluble vitamin catabolic process	GO:0042363	0.0798	0.207	0	-0.34	13.1064	-1.85703	FGF23|1024	1	5	191	11588
7	6,7	negative regulation of glycoprotein biosynthetic process	GO:0010561	0.0798	0.207	0	-0.34	13.1064	-1.85703	BACE2|2.21913894414	1	5	191	11588
6	6	cell chemotaxis to fibroblast growth factor	GO:0035766	0.0798	0.207	0	-0.34	13.1064	-1.85703	FGFR1|0.460093825312	1	5	191	11588
12	8,12	T-helper 17 cell lineage commitment	GO:0072540	0.0798	0.207	0	-0.34	13.1064	-1.85703	IRF4|3.07375036258	1	5	191	11588
7	5,6,7	adiponectin-activated signaling pathway	GO:0033211	0.0798	0.207	0	-0.34	13.1064	-1.85703	ADIPOQ|2.62078680772	1	5	191	11588
9	7,8,9	endocardial cushion to mesenchymal transition	GO:0090500	0.0798	0.207	0	-0.34	13.1064	-1.85703	HAS2|2.56685179513	1	5	191	11588
5	5	lymphocyte mediated immunity	GO:0002449	0.0808	0.21	2.12	-0.1	13.1064	-1.85703	CD226|7.88986163595;GATA3|2.4966610978;IL7R|2.62078680772;PTPRC|2.56685179513	4	99	191	11588
6	4,5,6	positive regulation of epithelial cell proliferation	GO:0050679	0.0808	0.21	4.36	0.15	13.1064	-1.85703	CCL26|3.38698124945;SHH|3.07375036258;FGF10|1024;PDGFB|0.460093825312	4	99	191	11588
5	5	positive regulation of binding	GO:0051099	0.0808	0.21	1.64	-0.16	13.1064	-1.85703	GATA3|2.4966610978;IRF4|3.07375036258;MMP9|0.392292048948;PLCL2|2.21913894414	4	99	191	11588
4	4	regulation of primary metabolic process	GO:0080090	0.081	0.21	46.56	4.86	13.1064	-1.85703	ADIPOQ|2.62078680772;GPR183|3.07375036258;PIK3CG|2.01391110011;GATA3|2.4966610978;LMO3|1024;SOX18|0.482968164462;CCL26|3.38698124945;BLM|2.62078680772;WDFY2|0.479632059663;TLE4|2.53151318794;MDK|0.176776695297;PPEF2|1024;EDA|2.75108363628;BACE2|2.21913894414;ZNF462|2.46228882669;NFATC1|2.75108363628;ANGPT1|2.01391110011;IGF2|0.476318999022;SHH|3.07375036258;IRF4|3.07375036258;FABP4|0.217637640824…	63	3265	191	11588
6	5,6	morphogenesis of embryonic epithelium	GO:0016331	0.0818	0.211	7.6	0.51	13.1064	-1.85703	GATA3|2.4966610978;SHH|3.07375036258;STIL|4.92457765338;BMP7|1024;FGF10|1024	5	140	191	11588
5	5	cellular response to organonitrogen compound	GO:0071417	0.0818	0.211	1.03	-0.22	13.1064	-1.85703	ADIPOQ|2.62078680772;PIK3CG|2.01391110011;BLM|2.62078680772;SSTR1|0.482968164462;IGF2|0.476318999022;BRCA1|2.14354692507;PDK4|0.406126198178	7	227	191	11588
6	6	brown fat cell differentiation	GO:0050873	0.0821	0.211	0.73	-0.26	13.1064	-1.85703	ADIPOQ|2.62078680772;LAMA4|2.04202425141	2	29	191	11588
7	5,6,7	positive regulation of mitotic nuclear division	GO:0045840	0.0821	0.211	-0.66	-0.41	13.1064	-1.85703	IGF2|0.476318999022;PDGFB|0.460093825312	2	29	191	11588
9	6,7,9	negative regulation of chromatin modification	GO:1903309	0.0821	0.211	0.66	-0.27	13.1064	-1.85703	TET1|2.14354692507;BRCA1|2.14354692507	2	29	191	11588
7	6,7	terpenoid metabolic process	GO:0006721	0.0821	0.211	0.92	-0.24	13.1064	-1.85703	TTR|2.63901582155;BCO1|3.16016524745	2	29	191	11588
8	7,8	embryonic forelimb morphogenesis	GO:0035115	0.0821	0.211	0.8	-0.25	13.1064	-1.85703	SHH|3.07375036258;WNT9A|2.07052984768	2	29	191	11588
7	5,6,7	positive regulation of smoothened signaling pathway	GO:0045880	0.0821	0.211	0.8	-0.25	13.1064	-1.85703	SHH|3.07375036258;WNT9A|2.07052984768	2	29	191	11588
8	7,8	diterpenoid metabolic process	GO:0016101	0.0821	0.211	0.92	-0.24	13.1064	-1.85703	TTR|2.63901582155;BCO1|3.16016524745	2	29	191	11588
8	8	regulation of endothelial cell apoptotic process	GO:2000351	0.0821	0.211	0.7	-0.26	13.1064	-1.85703	GATA3|2.4966610978;ANGPT1|2.01391110011	2	29	191	11588
7	6,7	canonical Wnt signaling pathway	GO:0060070	0.0823	0.211	5.01	0.22	13.1064	-1.85703	GATA3|2.4966610978;EDA|2.75108363628;SHH|3.07375036258;LRP4|2.26576777059;WNT9A|2.07052984768;FGF10|1024	6	183	191	11588
5	5	mitotic spindle organization	GO:0007052	0.0823	0.211	1.8	-0.14	13.1064	-1.85703	ARHGEF10|2.41161565538;STIL|4.92457765338;CDC20|5.31474325639	3	62	191	11588
8	8	peptidyl-threonine modification	GO:0018210	0.0823	0.211	6.63	0.4	13.1064	-1.85703	TTK|4.11245530662;PPEF2|1024;BMP7|1024	3	62	191	11588
4	4	negative regulation of immune response	GO:0050777	0.0823	0.211	0.34	-0.3	13.1064	-1.85703	IL7R|2.62078680772;ANGPT1|2.01391110011;NLRX1|0.456915725115	3	62	191	11588
6	4,6	nephron morphogenesis	GO:0072028	0.0823	0.211	3.9	0.1	13.1064	-1.85703	GATA3|2.4966610978;SHH|3.07375036258;BMP7|1024	3	62	191	11588
6	6	cellular response to metal ion	GO:0071248	0.0823	0.211	-0.49	-0.39	13.1064	-1.85703	SHH|3.07375036258;FABP4|0.217637640824;MMP9|0.392292048948	3	62	191	11588
8	7,8	negative regulation of phosphorylation	GO:0042326	0.0837	0.215	11.31	0.92	13.1064	-1.85703	ADIPOQ|2.62078680772;LMO3|1024;PPEF2|1024;ANGPT1|2.01391110011;FABP4|0.217637640824;BMP7|1024;RHOH|3.07375036258;PTPRC|2.56685179513	8	274	191	11588
4	4	cofactor metabolic process	GO:0051186	0.0839	0.215	-2.19	-0.58	13.1064	-1.85703	MOCS1|0.435275281648;ACOT8|0.414659772907;SHMT2|0.486327473706;PDK4|0.406126198178;ISCU|0.432268615654;PPCDC|0.423372656181	6	184	191	11588
5	5	aminoglycan metabolic process	GO:0006022	0.0855	0.218	0.34	-0.3	13.1064	-1.85703	ANGPT1|2.01391110011;HAS2|2.56685179513;PDGFB|0.460093825312	3	63	191	11588
5	5	cellular amine metabolic process	GO:0044106	0.0855	0.218	0.44	-0.29	13.1064	-1.85703	GATA3|2.4966610978;HNMT|4.89056111077;CHRNB2|0.366021423986	3	63	191	11588
9	8,9	double-strand break repair via homologous recombination	GO:0000724	0.0855	0.218	1.07	-0.22	13.1064	-1.85703	MMS22L|2.01391110011;FIGNL1|2.7132086549;BRCA1|2.14354692507	3	63	191	11588
5	5	response to alcohol	GO:0097305	0.0855	0.218	0.08	-0.33	13.1064	-1.85703	BLM|2.62078680772;BRCA1|2.14354692507;CHRNB2|0.366021423986;PMVK|0.406126198178	4	101	191	11588
4	4	hindbrain development	GO:0030902	0.0855	0.218	4.61	0.17	13.1064	-1.85703	MDK|0.176776695297;SHH|3.07375036258;CD3E|2.29739670999;BMP7|1024	4	101	191	11588
6	4,6	positive regulation of secretion	GO:0051047	0.0856	0.218	2.75	-0.03	13.1064	-1.85703	GATA3|2.4966610978;FFAR2|0.000776891097417;FGFR1|0.460093825312;CHRNB2|0.366021423986;CARMIL2|2.62078680772;TEK|2.09943336725	6	185	191	11588
7	5,6,7	negative regulation of apoptotic signaling pathway	GO:2001234	0.0857	0.218	4.59	0.17	13.1064	-1.85703	FIGNL1|2.7132086549;MMP9|0.392292048948;BRCA1|2.14354692507;FGF10|1024;DAPK1|2.58470566127	5	142	191	11588
FALSE	obselete	obsolete protein complex biogenesis	GO:0070271	0.0859	0.219	7.93	0.54	13.1064	-1.85703	ADIPOQ|2.62078680772;ARHGEF10|2.41161565538;CCL26|3.38698124945;BLM|2.62078680772;ATPAF2|0.479632059663;ADSL|0.447512535464;ANGPT1|2.01391110011;CD247|2.80888975148;SHMT2|0.486327473706;BRD2|0.466516495768;CD3E|2.29739670999;C9|3.75809099686;NLRC3|4.16986304336;JCHAIN|4.37717480504;MIS12|2.80888975148;CARMIL2|2.62078680772;CDC20|5.31474325639;TEK|2.09943336725	18	772	191	11588
6	6	protein complex assembly	GO:0006461	0.0859	0.219	7.93	0.54	13.1064	-1.85703	ADIPOQ|2.62078680772;ARHGEF10|2.41161565538;CCL26|3.38698124945;BLM|2.62078680772;ATPAF2|0.479632059663;ADSL|0.447512535464;ANGPT1|2.01391110011;CD247|2.80888975148;SHMT2|0.486327473706;BRD2|0.466516495768;CD3E|2.29739670999;C9|3.75809099686;NLRC3|4.16986304336;JCHAIN|4.37717480504;MIS12|2.80888975148;CARMIL2|2.62078680772;CDC20|5.31474325639;TEK|2.09943336725	18	772	191	11588
3	3	negative regulation of cellular process	GO:0048523	0.0861	0.219	41.19	4.26	13.1064	-1.85703	ADIPOQ|2.62078680772;PIK3CG|2.01391110011;IL2RB|2.36198532286;GATA3|2.4966610978;LMO3|1024;GPR18|2.02791895958;SOX18|0.482968164462;TTK|4.11245530662;CCL26|3.38698124945;BLM|2.62078680772;TLE4|2.53151318794;MDK|0.176776695297;PPEF2|1024;BACE2|2.21913894414;ANGPT1|2.01391110011;SHH|3.07375036258;IRF4|3.07375036258;FABP4|0.217637640824;TET1|2.14354692507;FIGNL1|2.7132086549;PDCD1LG2|5.77571678209;M…	53	2701	191	11588
6	5,6	embryonic organ morphogenesis	GO:0048562	0.0863	0.219	8.25	0.58	13.1064	-1.85703	GATA3|2.4966610978;SHH|3.07375036258;FGFR1|0.460093825312;STIL|4.92457765338;WNT9A|2.07052984768;BMP7|1024;FGF10|1024	7	230	191	11588
4	4	keratinocyte proliferation	GO:0043616	0.087	0.221	3.79	0.08	13.1064	-1.85703	FGF10|1024;BCL11B|6.02098698964	2	30	191	11588
5	5	cranial nerve development	GO:0021545	0.087	0.221	-0.05	-0.35	13.1064	-1.85703	SHH|3.07375036258;CHRNB2|0.366021423986	2	30	191	11588
6	5,6	negative regulation of fat cell differentiation	GO:0045599	0.087	0.221	0.82	-0.25	13.1064	-1.85703	ADIPOQ|2.62078680772;GATA3|2.4966610978	2	30	191	11588
6	6	polysaccharide biosynthetic process	GO:0000271	0.087	0.221	-0.07	-0.35	13.1064	-1.85703	HAS2|2.56685179513;PDGFB|0.460093825312	2	30	191	11588
6	6	negative regulation of cellular macromolecule biosynthetic process	GO:2000113	0.0874	0.222	13.72	1.19	13.1064	-1.85703	ADIPOQ|2.62078680772;GATA3|2.4966610978;SOX18|0.482968164462;TLE4|2.53151318794;BACE2|2.21913894414;SHH|3.07375036258;FABP4|0.217637640824;TET1|2.14354692507;BRCA1|2.14354692507;FGFR1|0.460093825312;NLRC3|4.16986304336;PRDM1|2.11403608112;TFCP2L1|6.8685234915;ZNF366|2.26576777059;BMP7|1024;ID3|0.163799175482;DAPK1|2.58470566127;PDGFB|0.460093825312;PIF1|1024	19	826	191	11588
4	4	regulation of protein localization	GO:0032880	0.0877	0.222	9	0.66	13.1064	-1.85703	ADIPOQ|2.62078680772;GATA3|2.4966610978;HNMT|4.89056111077;CCL26|3.38698124945;EDA|2.75108363628;ANGPT1|2.01391110011;SHH|3.07375036258;FFAR2|0.000776891097417;LRP4|2.26576777059;CCDC88A|3.09512998708;TLR7|2.28152743174;CARMIL2|2.62078680772;TEK|2.09943336725;PLCL2|2.21913894414;IL18R1|2.14354692507	15	620	191	11588
7	6,7	negative regulation of MAPK cascade	GO:0043409	0.0879	0.223	9.45	0.71	13.1064	-1.85703	ADIPOQ|2.62078680772;LMO3|1024;PPEF2|1024;BMP7|1024	4	102	191	11588
4	4	interleukin-6 production	GO:0032635	0.0886	0.224	0.34	-0.3	13.1064	-1.85703	NLRX1|0.456915725115;NLRC3|4.16986304336;TLR7|2.28152743174	3	64	191	11588
8	7,8	recombinational repair	GO:0000725	0.0886	0.224	1.07	-0.22	13.1064	-1.85703	MMS22L|2.01391110011;FIGNL1|2.7132086549;BRCA1|2.14354692507	3	64	191	11588
6	6	carboxylic acid metabolic process	GO:0019752	0.0896	0.226	-2.26	-0.59	13.1064	-1.85703	ADIPOQ|2.62078680772;GATA3|2.4966610978;PLA2G4F|0.00421573529885;HAS2|2.56685179513;BRCA1|2.14354692507;ACOT8|0.414659772907;SHMT2|0.486327473706;PDK4|0.406126198178;AHCY|0.358488812004;DMGDH|2.25011696938;ABHD12|2.25011696938;DECR2|0.36349312933;PDGFB|0.460093825312	13	521	191	11588
5	5	cellular lipid catabolic process	GO:0044242	0.0903	0.227	1.96	-0.12	13.1064	-1.85703	ADIPOQ|2.62078680772;PLA2G4F|0.00421573529885;PRDX6|0.438302860658;ABHD12|2.25011696938	4	103	191	11588
4	4	small molecule catabolic process	GO:0044282	0.0917	0.227	0.83	-0.25	13.1064	-1.85703	ADIPOQ|2.62078680772;ACOT8|0.414659772907;FGF23|1024;AHCY|0.358488812004;ABHD12|2.25011696938	5	145	191	11588
5	5	carbohydrate derivative biosynthetic process	GO:1901137	0.092	0.227	6.54	0.39	13.1064	-1.85703	PMM1|0.447512535464;BACE2|2.21913894414;ADSL|0.447512535464;ANGPT1|2.01391110011;SHH|3.07375036258;HAS2|2.56685179513;ST6GAL2|661.684649286;FUT8|2.32946717294;NT5E|2.46228882669;PPCDC|0.423372656181;PDGFB|0.460093825312	11	424	191	11588
6	6	embryonic digestive tract development	GO:0048566	0.0921	0.227	3.5	0.05	13.1064	-1.85703	SHH|3.07375036258;FGF10|1024	2	31	191	11588
7	6,7	regulation of NIK/NF-kappaB signaling	GO:1901222	0.0921	0.227	0.94	-0.23	13.1064	-1.85703	NLRC3|4.16986304336;TEK|2.09943336725	2	31	191	11588
7	5,6,7	endocrine hormone secretion	GO:0060986	0.0921	0.227	-0.06	-0.35	13.1064	-1.85703	GATA3|2.4966610978;FGFR1|0.460093825312	2	31	191	11588
5	4,5	negative regulation of cell activation	GO:0050866	0.0928	0.227	1.91	-0.13	13.1064	-1.85703	SHH|3.07375036258;PDCD1LG2|5.77571678209;PRDM1|2.11403608112;PDGFB|0.460093825312	4	104	191	11588
6	5,6	regulation of cellular protein localization	GO:1903827	0.0929	0.227	4.2	0.13	13.1064	-1.85703	ADIPOQ|2.62078680772;HNMT|4.89056111077;EDA|2.75108363628;ANGPT1|2.01391110011;SHH|3.07375036258;LRP4|2.26576777059;CCDC88A|3.09512998708;TLR7|2.28152743174;TEK|2.09943336725;IL18R1|2.14354692507	10	376	191	11588
4	4	negative regulation of cell cycle	GO:0045786	0.0935	0.227	8.91	0.65	13.1064	-1.85703	GATA3|2.4966610978;TTK|4.11245530662;BLM|2.62078680772;BRCA1|2.14354692507;DNA2|6.49801917085;WNT9A|2.07052984768;BMP7|1024;FGF10|1024	8	281	191	11588
6	6	protein localization to organelle	GO:0033365	0.0937	0.227	8.57	0.62	13.1064	-1.85703	TTK|4.11245530662;TIMM10|0.341510064189;HNMT|4.89056111077;EDA|2.75108363628;ANGPT1|2.01391110011;SHH|3.07375036258;STIL|4.92457765338;CCDC88A|3.09512998708;BMP7|1024;TLR7|2.28152743174;TOMM22|0.429282718219;TEK|2.09943336725;IL18R1|2.14354692507	13	525	191	11588
6	6	negative regulation of RNA biosynthetic process	GO:1902679	0.0942	0.227	10.48	0.83	13.1064	-1.85703	ADIPOQ|2.62078680772;GATA3|2.4966610978;SOX18|0.482968164462;CCL26|3.38698124945;TLE4|2.53151318794;SHH|3.07375036258;FABP4|0.217637640824;TET1|2.14354692507;BRCA1|2.14354692507;FGFR1|0.460093825312;NLRC3|4.16986304336;PRDM1|2.11403608112;TFCP2L1|6.8685234915;ZNF366|2.26576777059;BMP7|1024;ID3|0.163799175482;PDGFB|0.460093825312	17	730	191	11588
6	6	regulation of interferon-gamma secretion	GO:1902713	0.0949	0.227	0	-0.34	13.1064	-1.85703	CARMIL2|2.62078680772	1	6	191	11588
7	7	glucan catabolic process	GO:0009251	0.0949	0.227	0	-0.34	13.1064	-1.85703	PPP1R3B|2.80888975148	1	6	191	11588
5	5	regulation of mononuclear cell migration	GO:0071675	0.0949	0.227	0	-0.34	13.1064	-1.85703	CCL26|3.38698124945	1	6	191	11588
9	8,9	mRNA transcription by RNA polymerase II	GO:0042789	0.0949	0.227	0	-0.34	13.1064	-1.85703	SOX18|0.482968164462	1	6	191	11588
5	5	aortic valve morphogenesis	GO:0003180	0.0949	0.227	0	-0.34	13.1064	-1.85703	GATA3|2.4966610978	1	6	191	11588
9	6,7,8,9	negative regulation of RIG-I signaling pathway	GO:0039536	0.0949	0.227	0	-0.34	13.1064	-1.85703	NLRX1|0.456915725115	1	6	191	11588
11	7,8,9,10,11	positive regulation of oligodendrocyte differentiation	GO:0048714	0.0949	0.227	0	-0.34	13.1064	-1.85703	SHH|3.07375036258	1	6	191	11588
6	6	radial glial cell differentiation	GO:0060019	0.0949	0.227	0	-0.34	13.1064	-1.85703	FGF10|1024	1	6	191	11588
4	4	regulation of circadian sleep/wake cycle	GO:0042749	0.0949	0.227	0	-0.34	13.1064	-1.85703	CHRNB2|0.366021423986	1	6	191	11588
4	4	behavioral response to nicotine	GO:0035095	0.0949	0.227	0	-0.34	13.1064	-1.85703	CHRNB2|0.366021423986	1	6	191	11588
7	6,7	regulation of glucocorticoid receptor signaling pathway	GO:2000322	0.0949	0.227	0	-0.34	13.1064	-1.85703	LMO3|1024	1	6	191	11588
8	7,8	regulation of vascular associated smooth muscle cell migration	GO:1904752	0.0949	0.227	0	-0.34	13.1064	-1.85703	PDGFB|0.460093825312	1	6	191	11588
5	5	negative regulation of metanephros development	GO:0072217	0.0949	0.227	0	-0.34	13.1064	-1.85703	ADIPOQ|2.62078680772	1	6	191	11588
6	4,6	synaptic growth at neuromuscular junction	GO:0051124	0.0949	0.227	0	-0.34	13.1064	-1.85703	LRP4|2.26576777059	1	6	191	11588
7	7	regulation of gamma-delta T cell activation	GO:0046643	0.0949	0.227	0	-0.34	13.1064	-1.85703	PTPRC|2.56685179513	1	6	191	11588
6	5,6	pericardium morphogenesis	GO:0003344	0.0949	0.227	0	-0.34	13.1064	-1.85703	BMP7|1024	1	6	191	11588
7	6,7	regulation of interferon-beta biosynthetic process	GO:0045357	0.0949	0.227	0	-0.34	13.1064	-1.85703	TLR7|2.28152743174	1	6	191	11588
9	9	regulation of immature T cell proliferation in thymus	GO:0033084	0.0949	0.227	0	-0.34	13.1064	-1.85703	SHH|3.07375036258	1	6	191	11588
6	6	postsynaptic membrane assembly	GO:0097104	0.0949	0.227	0	-0.34	13.1064	-1.85703	LRP4|2.26576777059	1	6	191	11588
6	6	regulation of carbohydrate metabolic process by transcription from RNA polymerase II promoter	GO:0100024	0.0949	0.227	0	-0.34	13.1064	-1.85703	MLXIP|2.17346972505	1	6	191	11588
8	8	regulation of gamma-delta T cell differentiation	GO:0045586	0.0949	0.227	0	-0.34	13.1064	-1.85703	PTPRC|2.56685179513	1	6	191	11588
5	5	monocyte chemotactic protein-1 production	GO:0071605	0.0949	0.227	0	-0.34	13.1064	-1.85703	ADIPOQ|2.62078680772	1	6	191	11588
6	5,6	embryonic retina morphogenesis in camera-type eye	GO:0060059	0.0949	0.227	0	-0.34	13.1064	-1.85703	SHH|3.07375036258	1	6	191	11588
9	6,8,9	regulation of carbohydrate metabolic process by regulation of transcription from RNA polymerase II promoter	GO:1900402	0.0949	0.227	0	-0.34	13.1064	-1.85703	MLXIP|2.17346972505	1	6	191	11588
6	6	regulation of neuromuscular junction development	GO:1904396	0.0949	0.227	0	-0.34	13.1064	-1.85703	LRP4|2.26576777059	1	6	191	11588
8	7,8	dicarboxylic acid catabolic process	GO:0043649	0.0949	0.227	0	-0.34	13.1064	-1.85703	ACOT8|0.414659772907	1	6	191	11588
8	7,8	activation of anaphase-promoting complex activity	GO:0051488	0.0949	0.227	0	-0.34	13.1064	-1.85703	CDC20|5.31474325639	1	6	191	11588
7	6,7	chondrocyte development involved in endochondral bone morphogenesis	GO:0003433	0.0949	0.227	0	-0.34	13.1064	-1.85703	SHH|3.07375036258	1	6	191	11588
6	6	interferon-beta biosynthetic process	GO:0045350	0.0949	0.227	0	-0.34	13.1064	-1.85703	TLR7|2.28152743174	1	6	191	11588
7	7	positive regulation of myeloid cell apoptotic process	GO:0033034	0.0949	0.227	0	-0.34	13.1064	-1.85703	ADIPOQ|2.62078680772	1	6	191	11588
10	8,9,10	negative regulation of pri-miRNA transcription by RNA polymerase II	GO:1902894	0.0949	0.227	0	-0.34	13.1064	-1.85703	PDGFB|0.460093825312	1	6	191	11588
6	5,6	negative regulation of gluconeogenesis	GO:0045721	0.0949	0.227	0	-0.34	13.1064	-1.85703	ADIPOQ|2.62078680772	1	6	191	11588
7	5,6,7	regulation of cellular amino acid metabolic process	GO:0006521	0.0949	0.227	0	-0.34	13.1064	-1.85703	GATA3|2.4966610978	1	6	191	11588
6	6	regulation of monocyte chemotactic protein-1 production	GO:0071637	0.0949	0.227	0	-0.34	13.1064	-1.85703	ADIPOQ|2.62078680772	1	6	191	11588
6	6	cellular response to hydroperoxide	GO:0071447	0.0949	0.227	0	-0.34	13.1064	-1.85703	DAPK1|2.58470566127	1	6	191	11588
5	5	positive regulation of response to tumor cell	GO:0002836	0.0949	0.227	0	-0.34	13.1064	-1.85703	CD226|7.88986163595	1	6	191	11588
8	7,8	glycogen catabolic process	GO:0005980	0.0949	0.227	0	-0.34	13.1064	-1.85703	PPP1R3B|2.80888975148	1	6	191	11588
8	7,8	activation of transmembrane receptor protein tyrosine kinase activity	GO:0007171	0.0949	0.227	0	-0.34	13.1064	-1.85703	ANGPT1|2.01391110011	1	6	191	11588
6	6	amyloid precursor protein biosynthetic process	GO:0042983	0.0949	0.227	0	-0.34	13.1064	-1.85703	BACE2|2.21913894414	1	6	191	11588
10	8,10	cellular phosphate ion homeostasis	GO:0030643	0.0949	0.227	0	-0.34	13.1064	-1.85703	FGF23|1024	1	6	191	11588
6	6	CD4-positive, alpha-beta T cell lineage commitment	GO:0043373	0.0949	0.227	0	-0.34	13.1064	-1.85703	IRF4|3.07375036258	1	6	191	11588
8	7,8	regulation of amyloid precursor protein biosynthetic process	GO:0042984	0.0949	0.227	0	-0.34	13.1064	-1.85703	BACE2|2.21913894414	1	6	191	11588
7	4,6,7	circadian sleep/wake cycle, sleep	GO:0050802	0.0949	0.227	0	-0.34	13.1064	-1.85703	CHRNB2|0.366021423986	1	6	191	11588
7	6,7	negative regulation of NIK/NF-kappaB signaling	GO:1901223	0.0949	0.227	0	-0.34	13.1064	-1.85703	NLRC3|4.16986304336	1	6	191	11588
11	7,11	T-helper cell lineage commitment	GO:0002295	0.0949	0.227	0	-0.34	13.1064	-1.85703	IRF4|3.07375036258	1	6	191	11588
6	5,6	regulation of cell-cell adhesion mediated by integrin	GO:0033632	0.0949	0.227	0	-0.34	13.1064	-1.85703	CCL26|3.38698124945	1	6	191	11588
8	7,8	regulation of natural killer cell differentiation	GO:0032823	0.0949	0.227	0	-0.34	13.1064	-1.85703	PRDM1|2.11403608112	1	6	191	11588
8	4,7,8	hindgut morphogenesis	GO:0007442	0.0949	0.227	0	-0.34	13.1064	-1.85703	SHH|3.07375036258	1	6	191	11588
7	7	vascular associated smooth muscle cell migration	GO:1904738	0.0949	0.227	0	-0.34	13.1064	-1.85703	PDGFB|0.460093825312	1	6	191	11588
6	6	regulation of interferon-gamma biosynthetic process	GO:0045072	0.0949	0.227	0	-0.34	13.1064	-1.85703	TLR7|2.28152743174	1	6	191	11588
7	6,7	positive regulation of interferon-gamma biosynthetic process	GO:0045078	0.0949	0.227	0	-0.34	13.1064	-1.85703	TLR7|2.28152743174	1	6	191	11588
5	5	cellular response to antibiotic	GO:0071236	0.0949	0.227	0	-0.34	13.1064	-1.85703	PLA2G4F|0.00421573529885	1	6	191	11588
6	6	N-glycan processing	GO:0006491	0.0949	0.227	0	-0.34	13.1064	-1.85703	FUT8|2.32946717294	1	6	191	11588
6	6	parathyroid gland development	GO:0060017	0.0949	0.227	0	-0.34	13.1064	-1.85703	GATA3|2.4966610978	1	6	191	11588
8	5,6,7,8	outer ear morphogenesis	GO:0042473	0.0949	0.227	0	-0.34	13.1064	-1.85703	FGFR1|0.460093825312	1	6	191	11588
5	5	negative regulation of macrophage derived foam cell differentiation	GO:0010745	0.0949	0.227	0	-0.34	13.1064	-1.85703	ADIPOQ|2.62078680772	1	6	191	11588
8	8	ureteric bud formation	GO:0060676	0.0949	0.227	0	-0.34	13.1064	-1.85703	GATA3|2.4966610978	1	6	191	11588
7	7	commitment of neuronal cell to specific neuron type in forebrain	GO:0021902	0.0949	0.227	0	-0.34	13.1064	-1.85703	BCL11B|6.02098698964	1	6	191	11588
11	7,11	T-helper 17 cell differentiation	GO:0072539	0.0949	0.227	0	-0.34	13.1064	-1.85703	IRF4|3.07375036258	1	6	191	11588
9	7,9	cellular trivalent inorganic anion homeostasis	GO:0072502	0.0949	0.227	0	-0.34	13.1064	-1.85703	FGF23|1024	1	6	191	11588
6	5,6	negative regulation of glycoprotein metabolic process	GO:1903019	0.0949	0.227	0	-0.34	13.1064	-1.85703	BACE2|2.21913894414	1	6	191	11588
7	6,7	mannose metabolic process	GO:0006013	0.0949	0.227	0	-0.34	13.1064	-1.85703	PMM1|0.447512535464	1	6	191	11588
5	5	T-helper 2 cell cytokine production	GO:0035745	0.0949	0.227	0	-0.34	13.1064	-1.85703	GATA3|2.4966610978	1	6	191	11588
8	6,7,8	regulation of low-density lipoprotein particle receptor biosynthetic process	GO:0045714	0.0949	0.227	0	-0.34	13.1064	-1.85703	ADIPOQ|2.62078680772	1	6	191	11588
6	6	GDP-mannose metabolic process	GO:0019673	0.0949	0.227	0	-0.34	13.1064	-1.85703	PMM1|0.447512535464	1	6	191	11588
6	6	thyroid hormone transport	GO:0070327	0.0949	0.227	0	-0.34	13.1064	-1.85703	TTR|2.63901582155	1	6	191	11588
5	4,5	cerebellar Purkinje cell-granule cell precursor cell signaling involved in regulation of granule cell precursor cell proliferation	GO:0021937	0.0949	0.227	0	-0.34	13.1064	-1.85703	SHH|3.07375036258	1	6	191	11588
7	7	nucleoside triphosphate catabolic process	GO:0009143	0.0949	0.227	0	-0.34	13.1064	-1.85703	ENTPD3|2.94853843458	1	6	191	11588
9	6,9	regulation of humoral immune response mediated by circulating immunoglobulin	GO:0002923	0.0949	0.227	0	-0.34	13.1064	-1.85703	PTPRC|2.56685179513	1	6	191	11588
7	5,6,7	positive regulation of immune response to tumor cell	GO:0002839	0.0949	0.227	0	-0.34	13.1064	-1.85703	CD226|7.88986163595	1	6	191	11588
9	6,9	forebrain neuroblast division	GO:0021873	0.0949	0.227	0	-0.34	13.1064	-1.85703	FGFR1|0.460093825312	1	6	191	11588
7	6,7	positive regulation of smooth muscle cell differentiation	GO:0051152	0.0949	0.227	0	-0.34	13.1064	-1.85703	SHH|3.07375036258	1	6	191	11588
9	9	regulation of NK T cell differentiation	GO:0051136	0.0949	0.227	0	-0.34	13.1064	-1.85703	PRDM1|2.11403608112	1	6	191	11588
8	6,8	CD4-positive, alpha-beta T cell cytokine production	GO:0035743	0.0949	0.227	0	-0.34	13.1064	-1.85703	GATA3|2.4966610978	1	6	191	11588
5	5	amine metabolic process	GO:0009308	0.0951	0.228	0.44	-0.29	13.1064	-1.85703	GATA3|2.4966610978;HNMT|4.89056111077;CHRNB2|0.366021423986	3	66	191	11588
6	5,6	mitotic sister chromatid segregation	GO:0000070	0.0953	0.228	3.06	0	13.1064	-1.85703	SMC2|14.6213032037;CDCA8|5.20536742177;MIS12|2.80888975148;CDC20|5.31474325639	4	105	191	11588
6	5,6	regulation of macromolecule biosynthetic process	GO:0010556	0.0957	0.229	30.28	3.04	13.1064	-1.85703	ADIPOQ|2.62078680772;GATA3|2.4966610978;SOX18|0.482968164462;CCL26|3.38698124945;BLM|2.62078680772;TLE4|2.53151318794;MDK|0.176776695297;EDA|2.75108363628;BACE2|2.21913894414;ZNF462|2.46228882669;NFATC1|2.75108363628;IGF2|0.476318999022;SHH|3.07375036258;IRF4|3.07375036258;FABP4|0.217637640824;TET1|2.14354692507;CARD11|2.01391110011;BRCA1|2.14354692507;BRD2|0.466516495768;FGFR1|0.460093825312;RUN…	43	2152	191	11588
7	7	endothelial cell apoptotic process	GO:0072577	0.0972	0.232	0.7	-0.26	13.1064	-1.85703	GATA3|2.4966610978;ANGPT1|2.01391110011	2	32	191	11588
5	5	negative regulation of osteoblast differentiation	GO:0045668	0.0972	0.232	-2.22	-0.59	13.1064	-1.85703	FGF23|1024;ID3|0.163799175482	2	32	191	11588
6	6	regulation of interferon-beta production	GO:0032648	0.0972	0.232	-0.02	-0.34	13.1064	-1.85703	NLRX1|0.456915725115;TLR7|2.28152743174	2	32	191	11588
5	5	proximal/distal pattern formation	GO:0009954	0.0972	0.232	3.37	0.04	13.1064	-1.85703	LRP4|2.26576777059;FGF10|1024	2	32	191	11588
7	6,7	nucleocytoplasmic transport	GO:0006913	0.0973	0.232	2.58	-0.05	13.1064	-1.85703	EDA|2.75108363628;ANGPT1|2.01391110011;SHH|3.07375036258;TLR7|2.28152743174;TEK|2.09943336725;MLXIP|2.17346972505;IL18R1|2.14354692507	7	237	191	11588
5	5	digestive system development	GO:0055123	0.0978	0.233	4.15	0.12	13.1064	-1.85703	IGF2|0.476318999022;SHH|3.07375036258;PRDM1|2.11403608112;FGF10|1024	4	106	191	11588
3	3	organ growth	GO:0035265	0.0978	0.233	4.35	0.15	13.1064	-1.85703	MMP13|3.27160823423;SHH|3.07375036258;FGFR1|0.460093825312;FGF10|1024	4	106	191	11588
4	4	cellular response to abiotic stimulus	GO:0071214	0.0979	0.233	2.3	-0.08	13.1064	-1.85703	GATA3|2.4966610978;BLM|2.62078680772;FIGNL1|2.7132086549;TLR7|2.28152743174;EEF1D|0.204475514639	5	148	191	11588
5	5	regulation of nervous system development	GO:0051960	0.0982	0.233	12.3	1.03	13.1064	-1.85703	GPR183|3.07375036258;GATA3|2.4966610978;RIMS2|257.780620815;SHH|3.07375036258;FGFR1|0.460093825312;CHRNB2|0.366021423986;LRP4|2.26576777059;CCDC88A|3.09512998708;BMP7|1024;CRMP1|242.190757562;CDC20|5.31474325639;BCL11B|6.02098698964	12	479	191	11588
5	5	negative regulation of cellular biosynthetic process	GO:0031327	0.0982	0.233	14.25	1.25	13.1064	-1.85703	ADIPOQ|2.62078680772;GATA3|2.4966610978;SOX18|0.482968164462;CCL26|3.38698124945;TLE4|2.53151318794;BACE2|2.21913894414;SHH|3.07375036258;FABP4|0.217637640824;TET1|2.14354692507;BRCA1|2.14354692507;FGFR1|0.460093825312;NLRC3|4.16986304336;PRDM1|2.11403608112;TFCP2L1|6.8685234915;ZNF366|2.26576777059;BMP7|1024;ID3|0.163799175482;DAPK1|2.58470566127;PDGFB|0.460093825312;PIF1|1024	20	892	191	11588
4	4	organic substance biosynthetic process	GO:1901576	0.0985	0.234	42.39	4.39	13.1064	-1.85703	MOCS1|0.435275281648;PMM1|0.447512535464;ADIPOQ|2.62078680772;GATA3|2.4966610978;SOX18|0.482968164462;CCL26|3.38698124945;BLM|2.62078680772;TLE4|2.53151318794;MDK|0.176776695297;EDA|2.75108363628;PLA2G4F|0.00421573529885;BACE2|2.21913894414;ZNF462|2.46228882669;GSS|0.423372656181;NFATC1|2.75108363628;ADSL|0.447512535464;ANGPT1|2.01391110011;IGF2|0.476318999022;MMS22L|2.01391110011;SHH|3.073750362…	63	3305	191	11588
7	7	protein localization to nucleus	GO:0034504	0.0989	0.235	5.25	0.25	13.1064	-1.85703	EDA|2.75108363628;ANGPT1|2.01391110011;SHH|3.07375036258;BMP7|1024;TLR7|2.28152743174;TEK|2.09943336725;IL18R1|2.14354692507	7	238	191	11588
3	3	actin filament-based process	GO:0030029	0.099	0.235	6.74	0.41	13.1064	-1.85703	ARHGEF10|2.41161565538;RHOF|2.15845647301;INF2|2.07052984768;SORBS2|2.26576777059;WIPF1|2.08493152168;DOCK2|2.36198532286;CCDC88A|3.09512998708;FAT1|2.62078680772;CARMIL2|2.62078680772;TEK|2.09943336725;FGF10|1024	11	430	191	11588
4	4	positive regulation of nitrogen compound metabolic process	GO:0051173	0.0999	0.237	19.75	1.87	13.1064	-1.85703	GATA3|2.4966610978;SOX18|0.482968164462;BLM|2.62078680772;MDK|0.176776695297;EDA|2.75108363628;ZNF462|2.46228882669;NFATC1|2.75108363628;IGF2|0.476318999022;SHH|3.07375036258;IRF4|3.07375036258;TET1|2.14354692507;CARD11|2.01391110011;BRCA1|2.14354692507;FGFR1|0.460093825312;RUNX3|3.20427951036;SKAP1|2.09943336725;AAMDC|0.463294030945;FGF23|1024;DNA2|6.49801917085;BMP7|1024;FGF10|1024;HIVEP3|4.993…	26	1216	191	11588
6	6	organic hydroxy compound transport	GO:0015850	0.1	0.238	1.72	-0.15	13.1064	-1.85703	ADIPOQ|2.62078680772;SHH|3.07375036258;SLC16A7|2.41161565538;CHRNB2|0.366021423986	4	107	191	11588
4	4	midbrain development	GO:0030901	0.102	0.241	0.34	-0.3	13.1064	-1.85703	SHH|3.07375036258;FGFR1|0.460093825312;SYNGR3|2.7894873327	3	68	191	11588
5	5	coenzyme metabolic process	GO:0006732	0.102	0.241	-1.82	-0.54	13.1064	-1.85703	MOCS1|0.435275281648;ACOT8|0.414659772907;SHMT2|0.486327473706;PDK4|0.406126198178;PPCDC|0.423372656181	5	150	191	11588
6	5,6	negative regulation of nucleobase-containing compound metabolic process	GO:0045934	0.102	0.241	13.91	1.21	13.1064	-1.85703	ADIPOQ|2.62078680772;GATA3|2.4966610978;SOX18|0.482968164462;CCL26|3.38698124945;BLM|2.62078680772;TLE4|2.53151318794;SHH|3.07375036258;FABP4|0.217637640824;TET1|2.14354692507;BRCA1|2.14354692507;FGFR1|0.460093825312;NLRC3|4.16986304336;PRDM1|2.11403608112;TFCP2L1|6.8685234915;ZNF366|2.26576777059;BMP7|1024;ID3|0.163799175482;PDGFB|0.460093825312;PIF1|1024	19	844	191	11588
9	6,8,9	regulation of blood vessel endothelial cell migration	GO:0043535	0.102	0.241	0.03	-0.34	13.1064	-1.85703	ANGPT1|2.01391110011;PDGFB|0.460093825312	2	33	191	11588
8	8	regulation of lymphocyte apoptotic process	GO:0070228	0.102	0.241	0.95	-0.23	13.1064	-1.85703	CCL26|3.38698124945;BLM|2.62078680772	2	33	191	11588
11	7,8,9,10,11	regulation of histone acetylation	GO:0035065	0.102	0.241	0.73	-0.26	13.1064	-1.85703	GATA3|2.4966610978;BRCA1|2.14354692507	2	33	191	11588
5	5	negative regulation of lipid biosynthetic process	GO:0051055	0.102	0.241	0.01	-0.34	13.1064	-1.85703	BRCA1|2.14354692507;PDGFB|0.460093825312	2	33	191	11588
6	6	protein localization to cell surface	GO:0034394	0.102	0.241	3.31	0.03	13.1064	-1.85703	ANGPT1|2.01391110011;FGF10|1024	2	33	191	11588
11	9,10,11	positive regulation of protein tyrosine kinase activity	GO:0061098	0.102	0.241	-0.19	-0.36	13.1064	-1.85703	CCL26|3.38698124945;PDGFB|0.460093825312	2	33	191	11588
7	7	monocarboxylic acid biosynthetic process	GO:0072330	0.103	0.242	-3.54	-0.73	13.1064	-1.85703	PLA2G4F|0.00421573529885;BRCA1|2.14354692507;PDK4|0.406126198178;DECR2|0.36349312933	4	108	191	11588
6	4,5,6	apoptotic signaling pathway	GO:0097190	0.103	0.242	6.69	0.41	13.1064	-1.85703	SHH|3.07375036258;FIGNL1|2.7132086549;MMP9|0.392292048948;BRCA1|2.14354692507;FGFR1|0.460093825312;RUNX3|3.20427951036;CD3E|2.29739670999;FGF10|1024;DAPK1|2.58470566127;PTPRC|2.56685179513	10	384	191	11588
4	4	lipid localization	GO:0010876	0.104	0.243	1.87	-0.13	13.1064	-1.85703	ADIPOQ|2.62078680772;GLTP|0.496546247719;PLA2G4F|0.00421573529885;SHH|3.07375036258;FFAR2|0.000776891097417;TNFAIP8L3|1024	6	195	191	11588
11	9,10,11	activation of protein kinase activity	GO:0032147	0.104	0.245	4.55	0.17	13.1064	-1.85703	ANGPT1|2.01391110011;CCDC88A|3.09512998708;FGF10|1024;PDGFB|0.460093825312;PTPRC|2.56685179513	5	151	191	11588
3	3	response to stress	GO:0006950	0.105	0.246	26.06	2.57	13.1064	-1.85703	CD226|7.88986163595;ADIPOQ|2.62078680772;GATA3|2.4966610978;CCL26|3.38698124945;BLM|2.62078680772;MDK|0.176776695297;HPSE|0.397768241877;ZNF593|0.226879788829;MMS22L|2.01391110011;SHH|3.07375036258;IRF4|3.07375036258;FABP4|0.217637640824;HAS2|2.56685179513;FIGNL1|2.7132086549;PRDX6|0.438302860658;CYBB|2.15845647301;FFAR2|0.000776891097417;MMP9|0.392292048948;FUT8|2.32946717294;BRCA1|2.14354692507…	38	1887	191	11588
4	4	positive regulation of response to wounding	GO:1903036	0.105	0.246	-4.17	-0.81	13.1064	-1.85703	HPSE|0.397768241877;FABP4|0.217637640824;FFAR2|0.000776891097417	3	69	191	11588
4	4	regulation of response to biotic stimulus	GO:0002831	0.105	0.246	0.34	-0.3	13.1064	-1.85703	CD226|7.88986163595;NLRX1|0.456915725115;PRDM1|2.11403608112	3	69	191	11588
5	5	homeostasis of number of cells	GO:0048872	0.105	0.246	2.51	-0.06	13.1064	-1.85703	GPR183|3.07375036258;GATA3|2.4966610978;IL7R|2.62078680772;SHH|3.07375036258;CARD11|2.01391110011;CARMIL2|2.62078680772	6	196	191	11588
5	4,5	synaptic signaling	GO:0099536	0.106	0.246	7.24	0.47	13.1064	-1.85703	ADIPOQ|2.62078680772;RIMS2|257.780620815;CHRM4|0.341510064189;CHRM3|272.478766708;CHRNB2|0.366021423986;CDC20|5.31474325639;PLCL2|2.21913894414	7	242	191	11588
9	7,9	regulation of calcium ion transport	GO:0051924	0.106	0.246	1.5	-0.17	13.1064	-1.85703	PIK3CG|2.01391110011;CCL26|3.38698124945;IL16|2.14354692507;PDGFB|0.460093825312	4	109	191	11588
4	4	negative regulation of biosynthetic process	GO:0009890	0.106	0.246	14.25	1.25	13.1064	-1.85703	ADIPOQ|2.62078680772;GATA3|2.4966610978;SOX18|0.482968164462;CCL26|3.38698124945;TLE4|2.53151318794;BACE2|2.21913894414;SHH|3.07375036258;FABP4|0.217637640824;TET1|2.14354692507;BRCA1|2.14354692507;FGFR1|0.460093825312;NLRC3|4.16986304336;PRDM1|2.11403608112;TFCP2L1|6.8685234915;ZNF366|2.26576777059;BMP7|1024;ID3|0.163799175482;DAPK1|2.58470566127;PDGFB|0.460093825312;PIF1|1024	20	901	191	11588
7	5,6,7	establishment of protein localization to organelle	GO:0072594	0.107	0.246	3.77	0.08	13.1064	-1.85703	TIMM10|0.341510064189;HNMT|4.89056111077;EDA|2.75108363628;ANGPT1|2.01391110011;SHH|3.07375036258;TLR7|2.28152743174;TOMM22|0.429282718219;TEK|2.09943336725;IL18R1|2.14354692507	9	338	191	11588
5	4,5	cell surface receptor signaling pathway involved in cell-cell signaling	GO:1905114	0.107	0.246	5.99	0.33	13.1064	-1.85703	GATA3|2.4966610978;TLE4|2.53151318794;SHH|3.07375036258;TMEM237|1024;CHRNB2|0.366021423986;LRP4|2.26576777059;WNT9A|2.07052984768;WNT8B|0.26061644021	8	290	191	11588
8	8	T cell apoptotic process	GO:0070231	0.108	0.246	0.95	-0.23	13.1064	-1.85703	CCL26|3.38698124945;BLM|2.62078680772	2	34	191	11588
6	4,5,6	positive regulation of fibroblast proliferation	GO:0048146	0.108	0.246	-2.67	-0.64	13.1064	-1.85703	FGF10|1024;PDGFB|0.460093825312	2	34	191	11588
5	5	interferon-beta production	GO:0032608	0.108	0.246	-0.02	-0.34	13.1064	-1.85703	NLRX1|0.456915725115;TLR7|2.28152743174	2	34	191	11588
7	7	cellular response to interleukin-1	GO:0071347	0.108	0.246	0.94	-0.23	13.1064	-1.85703	CCL26|3.38698124945;HAS2|2.56685179513	2	34	191	11588
3	3	demethylation	GO:0070988	0.108	0.246	0.73	-0.26	13.1064	-1.85703	GATA3|2.4966610978;TET1|2.14354692507	2	34	191	11588
3	3	negative regulation of reproductive process	GO:2000242	0.108	0.246	3.62	0.06	13.1064	-1.85703	TTK|4.11245530662;BMP7|1024	2	34	191	11588
5	4,5	regulation of macromolecule metabolic process	GO:0060255	0.109	0.246	46.52	4.85	13.1064	-1.85703	ADIPOQ|2.62078680772;GPR183|3.07375036258;PIK3CG|2.01391110011;GATA3|2.4966610978;IL7R|2.62078680772;LMO3|1024;SOX18|0.482968164462;CCL26|3.38698124945;BLM|2.62078680772;WDFY2|0.479632059663;TLE4|2.53151318794;MDK|0.176776695297;PPEF2|1024;EDA|2.75108363628;BACE2|2.21913894414;ZNF462|2.46228882669;NFATC1|2.75108363628;ANGPT1|2.01391110011;IGF2|0.476318999022;SHH|3.07375036258;IRF4|3.07375036258;F…	63	3326	191	11588
5	4,5	regulation of epithelial cell proliferation	GO:0050678	0.109	0.246	5.54	0.28	13.1064	-1.85703	GATA3|2.4966610978;CCL26|3.38698124945;SHH|3.07375036258;FGF10|1024;BCL11B|6.02098698964;PDGFB|0.460093825312	6	198	191	11588
6	6	positive regulation of hydrolase activity	GO:0051345	0.11	0.246	7.83	0.53	13.1064	-1.85703	ARHGEF10|2.41161565538;ARHGAP15|3.60500185044;IQSEC3|2.26576777059;CCL26|3.38698124945;SHH|3.07375036258;ITK|2.88785839104;ARAP2|2.56685179513;FGFR1|0.460093825312;DOCK2|2.36198532286;PCOLCE2|3.29436406907;FGF10|1024;DAPK1|2.58470566127	12	489	191	11588
7	7	regulation of alkaline phosphatase activity	GO:0010692	0.11	0.246	0	-0.34	13.1064	-1.85703	SHH|3.07375036258	1	7	191	11588
6	6	pyrimidine-containing compound transmembrane transport	GO:0072531	0.11	0.246	0	-0.34	13.1064	-1.85703	SLC19A2|0.453759577659	1	7	191	11588
12	8,9,11,12	negative regulation of histone H3-K9 methylation	GO:0051573	0.11	0.246	0	-0.34	13.1064	-1.85703	BRCA1|2.14354692507	1	7	191	11588
4	4	extraembryonic membrane development	GO:1903867	0.11	0.246	0	-0.34	13.1064	-1.85703	BMP7|1024	1	7	191	11588
6	6	polysaccharide catabolic process	GO:0000272	0.11	0.246	0	-0.34	13.1064	-1.85703	PPP1R3B|2.80888975148	1	7	191	11588
5	5	establishment of lymphocyte polarity	GO:0001767	0.11	0.246	0	-0.34	13.1064	-1.85703	DOCK2|2.36198532286	1	7	191	11588
7	6,7	hindgut development	GO:0061525	0.11	0.246	0	-0.34	13.1064	-1.85703	SHH|3.07375036258	1	7	191	11588
6	5,6	regulation of immune response to tumor cell	GO:0002837	0.11	0.246	0	-0.34	13.1064	-1.85703	CD226|7.88986163595	1	7	191	11588
8	6,8	alpha-beta T cell lineage commitment	GO:0002363	0.11	0.246	0	-0.34	13.1064	-1.85703	IRF4|3.07375036258	1	7	191	11588
9	5,6,7,8,9	positive regulation of vascular endothelial growth factor receptor signaling pathway	GO:0030949	0.11	0.246	0	-0.34	13.1064	-1.85703	FGF10|1024	1	7	191	11588
9	7,9	cellular divalent inorganic anion homeostasis	GO:0072501	0.11	0.246	0	-0.34	13.1064	-1.85703	FGF23|1024	1	7	191	11588
6	5,6	positive regulation of synapse maturation	GO:0090129	0.11	0.246	0	-0.34	13.1064	-1.85703	CDC20|5.31474325639	1	7	191	11588
11	8,10,11	histone H4-K20 methylation	GO:0034770	0.11	0.246	0	-0.34	13.1064	-1.85703	BRCA1|2.14354692507	1	7	191	11588
11	10,11	negative regulation of thymocyte apoptotic process	GO:0070244	0.11	0.246	0	-0.34	13.1064	-1.85703	BLM|2.62078680772	1	7	191	11588
7	7	negative regulation of fibroblast apoptotic process	GO:2000270	0.11	0.246	0	-0.34	13.1064	-1.85703	PIK3CG|2.01391110011	1	7	191	11588
8	6,7,8	negative regulation of fatty acid biosynthetic process	GO:0045717	0.11	0.246	0	-0.34	13.1064	-1.85703	BRCA1|2.14354692507	1	7	191	11588
8	5,6,7,8	negative regulation of phagocytosis	GO:0050765	0.11	0.246	0	-0.34	13.1064	-1.85703	ADIPOQ|2.62078680772	1	7	191	11588
5	5	positive regulation of interleukin-5 production	GO:0032754	0.11	0.246	0	-0.34	13.1064	-1.85703	GATA3|2.4966610978	1	7	191	11588
8	8	negative regulation of activated T cell proliferation	GO:0046007	0.11	0.246	0	-0.34	13.1064	-1.85703	PDCD1LG2|5.77571678209	1	7	191	11588
6	6	nucleotide-sugar biosynthetic process	GO:0009226	0.11	0.246	0	-0.34	13.1064	-1.85703	PMM1|0.447512535464	1	7	191	11588
7	6,7	positive regulation of interleukin-8 secretion	GO:2000484	0.11	0.246	0	-0.34	13.1064	-1.85703	FFAR2|0.000776891097417	1	7	191	11588
4	4	positive regulation of hormone metabolic process	GO:0032352	0.11	0.246	0	-0.34	13.1064	-1.85703	GATA3|2.4966610978	1	7	191	11588
10	4,6,7,8,9,10	neural fold formation	GO:0001842	0.11	0.246	0	-0.34	13.1064	-1.85703	BMP7|1024	1	7	191	11588
5	4,5	epithelial-mesenchymal cell signaling	GO:0060684	0.11	0.246	0	-0.34	13.1064	-1.85703	SHH|3.07375036258	1	7	191	11588
7	5,6,7	positive regulation of heterotypic cell-cell adhesion	GO:0034116	0.11	0.246	0	-0.34	13.1064	-1.85703	BMP7|1024	1	7	191	11588
12	8,11,12	positive regulation of ubiquitin protein ligase activity	GO:1904668	0.11	0.246	0	-0.34	13.1064	-1.85703	CDC20|5.31474325639	1	7	191	11588
7	7	cellular biogenic amine catabolic process	GO:0042402	0.11	0.246	0	-0.34	13.1064	-1.85703	HNMT|4.89056111077	1	7	191	11588
8	8	immature T cell proliferation in thymus	GO:0033080	0.11	0.246	0	-0.34	13.1064	-1.85703	SHH|3.07375036258	1	7	191	11588
7	6,7	lacrimal gland development	GO:0032808	0.11	0.246	0	-0.34	13.1064	-1.85703	FGF10|1024	1	7	191	11588
7	5,6,7	negative regulation of phospholipid metabolic process	GO:1903726	0.11	0.246	0	-0.34	13.1064	-1.85703	PDGFB|0.460093825312	1	7	191	11588
8	7,8	glomerular visceral epithelial cell development	GO:0072015	0.11	0.246	0	-0.34	13.1064	-1.85703	ADIPOQ|2.62078680772	1	7	191	11588
6	6	regulation of presynaptic membrane organization	GO:1901629	0.11	0.246	0	-0.34	13.1064	-1.85703	LRP4|2.26576777059	1	7	191	11588
4	4	lung lobe development	GO:0060462	0.11	0.246	0	-0.34	13.1064	-1.85703	SHH|3.07375036258	1	7	191	11588
5	4,5	immune response to tumor cell	GO:0002418	0.11	0.246	0	-0.34	13.1064	-1.85703	CD226|7.88986163595	1	7	191	11588
5	5	low-density lipoprotein particle receptor biosynthetic process	GO:0045713	0.11	0.246	0	-0.34	13.1064	-1.85703	ADIPOQ|2.62078680772	1	7	191	11588
7	7	negative regulation of myeloid cell apoptotic process	GO:0033033	0.11	0.246	0	-0.34	13.1064	-1.85703	CCL26|3.38698124945	1	7	191	11588
8	5,6,8	negative regulation of meiotic nuclear division	GO:0045835	0.11	0.246	0	-0.34	13.1064	-1.85703	TTK|4.11245530662	1	7	191	11588
9	6,7,8,9	otic vesicle formation	GO:0030916	0.11	0.246	0	-0.34	13.1064	-1.85703	FGF10|1024	1	7	191	11588
9	5,6,8,9	positive regulation of endothelial cell chemotaxis	GO:2001028	0.11	0.246	0	-0.34	13.1064	-1.85703	FGFR1|0.460093825312	1	7	191	11588
9	8,9	negative regulation of peptidyl-threonine phosphorylation	GO:0010801	0.11	0.246	0	-0.34	13.1064	-1.85703	PPEF2|1024	1	7	191	11588
5	5	DNA replication checkpoint	GO:0000076	0.11	0.246	0	-0.34	13.1064	-1.85703	DNA2|6.49801917085	1	7	191	11588
10	6,7,8,10	regulation of cysteine-type endopeptidase activity involved in apoptotic signaling pathway	GO:2001267	0.11	0.246	0	-0.34	13.1064	-1.85703	MMP9|0.392292048948	1	7	191	11588
7	6,7	DNA strand elongation	GO:0022616	0.11	0.246	0	-0.34	13.1064	-1.85703	DNA2|6.49801917085	1	7	191	11588
5	5	regulation of response to tumor cell	GO:0002834	0.11	0.246	0	-0.34	13.1064	-1.85703	CD226|7.88986163595	1	7	191	11588
6	4,6	regulation of mesoderm development	GO:2000380	0.11	0.246	0	-0.34	13.1064	-1.85703	FGFR1|0.460093825312	1	7	191	11588
6	6	establishment of T cell polarity	GO:0001768	0.11	0.246	0	-0.34	13.1064	-1.85703	DOCK2|2.36198532286	1	7	191	11588
10	6,7,8,9,10	bud elongation involved in lung branching	GO:0060449	0.11	0.246	0	-0.34	13.1064	-1.85703	FGF10|1024	1	7	191	11588
9	4,5,6,7,9	meiotic chromosome separation	GO:0051307	0.11	0.246	0	-0.34	13.1064	-1.85703	TTK|4.11245530662	1	7	191	11588
7	7	calcium ion-regulated exocytosis of neurotransmitter	GO:0048791	0.11	0.246	0	-0.34	13.1064	-1.85703	RIMS2|257.780620815	1	7	191	11588
6	6	cellular polysaccharide catabolic process	GO:0044247	0.11	0.246	0	-0.34	13.1064	-1.85703	PPP1R3B|2.80888975148	1	7	191	11588
7	7	nucleoside diphosphate catabolic process	GO:0009134	0.11	0.246	0	-0.34	13.1064	-1.85703	ENTPD3|2.94853843458	1	7	191	11588
6	6	peroxisome fission	GO:0016559	0.11	0.246	0	-0.34	13.1064	-1.85703	ACOT8|0.414659772907	1	7	191	11588
4	4	lung lobe morphogenesis	GO:0060463	0.11	0.246	0	-0.34	13.1064	-1.85703	SHH|3.07375036258	1	7	191	11588
5	5	interferon-gamma biosynthetic process	GO:0042095	0.11	0.246	0	-0.34	13.1064	-1.85703	TLR7|2.28152743174	1	7	191	11588
6	6	eosinophil migration	GO:0072677	0.11	0.246	0	-0.34	13.1064	-1.85703	CCL26|3.38698124945	1	7	191	11588
9	4,6,7,8,9	regulation of branching involved in prostate gland morphogenesis	GO:0060687	0.11	0.246	0	-0.34	13.1064	-1.85703	BMP7|1024	1	7	191	11588
8	8	regulation of immature T cell proliferation	GO:0033083	0.11	0.246	0	-0.34	13.1064	-1.85703	SHH|3.07375036258	1	7	191	11588
6	6	T-helper 17 type immune response	GO:0072538	0.11	0.246	0	-0.34	13.1064	-1.85703	IRF4|3.07375036258	1	7	191	11588
7	7	glycerophospholipid catabolic process	GO:0046475	0.11	0.246	0	-0.34	13.1064	-1.85703	ABHD12|2.25011696938	1	7	191	11588
6	5,6	regulation of peroxisome proliferator activated receptor signaling pathway	GO:0035358	0.11	0.246	0	-0.34	13.1064	-1.85703	LMO3|1024	1	7	191	11588
4	4	cellular ketone metabolic process	GO:0042180	0.111	0.249	1.54	-0.17	13.1064	-1.85703	ADIPOQ|2.62078680772;GATA3|2.4966610978;BRCA1|2.14354692507;PDK4|0.406126198178	4	111	191	11588
6	6	carboxylic acid catabolic process	GO:0046395	0.111	0.249	0.06	-0.33	13.1064	-1.85703	ADIPOQ|2.62078680772;ACOT8|0.414659772907;AHCY|0.358488812004;ABHD12|2.25011696938	4	111	191	11588
5	5	organic acid catabolic process	GO:0016054	0.111	0.249	0.06	-0.33	13.1064	-1.85703	ADIPOQ|2.62078680772;ACOT8|0.414659772907;AHCY|0.358488812004;ABHD12|2.25011696938	4	111	191	11588
3	3	cell division	GO:0051301	0.112	0.25	6.25	0.36	13.1064	-1.85703	TTK|4.11245530662;BLM|2.62078680772;IGF2|0.476318999022;SHH|3.07375036258;FGFR1|0.460093825312;BMP7|1024;CDC20|5.31474325639;PDGFB|0.460093825312	8	293	191	11588
4	4	bone mineralization	GO:0030282	0.112	0.25	6.54	0.39	13.1064	-1.85703	MMP13|3.27160823423;FGF23|1024;BMP7|1024	3	71	191	11588
6	6	coenzyme biosynthetic process	GO:0009108	0.112	0.25	-1.13	-0.47	13.1064	-1.85703	MOCS1|0.435275281648;PDK4|0.406126198178;PPCDC|0.423372656181	3	71	191	11588
5	4,5	positive regulation of cell division	GO:0051781	0.112	0.25	-0.49	-0.39	13.1064	-1.85703	IGF2|0.476318999022;SHH|3.07375036258;PDGFB|0.460093825312	3	71	191	11588
4	4	single-organism cellular localization	GO:1902580	0.112	0.251	8.96	0.66	13.1064	-1.85703	ADIPOQ|2.62078680772;TIMM10|0.341510064189;HNMT|4.89056111077;EDA|2.75108363628;CDCA8|5.20536742177;ANGPT1|2.01391110011;SHH|3.07375036258;DOCK2|2.36198532286;SKAP1|2.09943336725;LRP4|2.26576777059;TLR7|2.28152743174;TOMM22|0.429282718219;TEK|2.09943336725;FGF10|1024;IL18R1|2.14354692507	15	645	191	11588
5	4,5	regulation of mesenchymal cell proliferation	GO:0010464	0.113	0.251	-0.15	-0.36	13.1064	-1.85703	SHH|3.07375036258;FGFR1|0.460093825312	2	35	191	11588
6	6	mitotic spindle assembly	GO:0090307	0.113	0.251	1.11	-0.22	13.1064	-1.85703	ARHGEF10|2.41161565538;CDC20|5.31474325639	2	35	191	11588
7	7	negative regulation of T cell proliferation	GO:0042130	0.113	0.251	1.25	-0.2	13.1064	-1.85703	SHH|3.07375036258;PDCD1LG2|5.77571678209	2	35	191	11588
7	6,7	intracellular estrogen receptor signaling pathway	GO:0030520	0.113	0.251	0.69	-0.26	13.1064	-1.85703	BRCA1|2.14354692507;ZNF366|2.26576777059	2	35	191	11588
7	6,7	regulation of phagocytosis	GO:0050764	0.113	0.251	0.79	-0.25	13.1064	-1.85703	ADIPOQ|2.62078680772;DOCK2|2.36198532286	2	35	191	11588
7	4,6,7	heart valve development	GO:0003170	0.113	0.251	0.72	-0.26	13.1064	-1.85703	GATA3|2.4966610978;PRDM1|2.11403608112	2	35	191	11588
5	5	sensory organ morphogenesis	GO:0090596	0.113	0.252	7.57	0.5	13.1064	-1.85703	GATA3|2.4966610978;SHH|3.07375036258;FGFR1|0.460093825312;PRDM1|2.11403608112;BMP7|1024;FGF10|1024	6	200	191	11588
4	4	organonitrogen compound metabolic process	GO:1901564	0.113	0.252	45.46	4.74	13.1064	-1.85703	PCSK6|0.417543959714;MOCS1|0.435275281648;ADIPOQ|2.62078680772;GPR183|3.07375036258;PIK3CG|2.01391110011;GATA3|2.4966610978;LMO3|1024;MMP13|3.27160823423;TTK|4.11245530662;HNMT|4.89056111077;CCL26|3.38698124945;BLM|2.62078680772;WDFY2|0.479632059663;PPEF2|1024;TINAG|2.53151318794;FGL2|3.73213196615;BACE2|2.21913894414;TGM4|2.32946717294;GSS|0.423372656181;HPSE|0.397768241877;ADSL|0.447512535464;A…	70	3745	191	11588
5	5	regulation of cellular biosynthetic process	GO:0031326	0.114	0.254	30.67	3.08	13.1064	-1.85703	ADIPOQ|2.62078680772;GATA3|2.4966610978;SOX18|0.482968164462;CCL26|3.38698124945;BLM|2.62078680772;TLE4|2.53151318794;MDK|0.176776695297;EDA|2.75108363628;BACE2|2.21913894414;ZNF462|2.46228882669;NFATC1|2.75108363628;IGF2|0.476318999022;SHH|3.07375036258;IRF4|3.07375036258;FABP4|0.217637640824;TET1|2.14354692507;CARD11|2.01391110011;BRCA1|2.14354692507;BRD2|0.466516495768;FGFR1|0.460093825312;RUN…	44	2241	191	11588
4	4	organophosphate metabolic process	GO:0019637	0.114	0.254	-0.71	-0.42	13.1064	-1.85703	MOCS1|0.435275281648;PMM1|0.447512535464;PIK3CG|2.01391110011;PLA2G4F|0.00421573529885;ADSL|0.447512535464;PRDX6|0.438302860658;FUT8|2.32946717294;NT5E|2.46228882669;ENTPD3|2.94853843458;ABHD12|2.25011696938;TNFAIP8L3|1024;TEK|2.09943336725;PPCDC|0.423372656181;PDGFB|0.460093825312	14	595	191	11588
8	8	peptidyl-serine phosphorylation	GO:0018105	0.116	0.256	1.92	-0.13	13.1064	-1.85703	TTK|4.11245530662;ANGPT1|2.01391110011;TEK|2.09943336725;PDGFB|0.460093825312;PLCL2|2.21913894414	5	156	191	11588
10	5,7,8,9,10	positive regulation of protein secretion	GO:0050714	0.116	0.258	4.25	0.13	13.1064	-1.85703	GATA3|2.4966610978;FFAR2|0.000776891097417;CARMIL2|2.62078680772;TEK|2.09943336725	4	113	191	11588
5	5	cell morphogenesis involved in differentiation	GO:0000904	0.117	0.26	12.32	1.04	13.1064	-1.85703	GATA3|2.4966610978;SHH|3.07375036258;HAS2|2.56685179513;RUNX3|3.20427951036;CHRNB2|0.366021423986;LRP4|2.26576777059;BMP7|1024;ROBO1|4.99332219561;ROBO3|342.509454025;CRMP1|242.190757562;TEK|2.09943336725;BCL11B|6.02098698964	12	495	191	11588
3	3	morphogenesis of a branching structure	GO:0001763	0.118	0.261	7.17	0.46	13.1064	-1.85703	SHH|3.07375036258;FGFR1|0.460093825312;PRDM1|2.11403608112;BMP7|1024;FGF10|1024	5	157	191	11588
4	4	vitamin metabolic process	GO:0006766	0.118	0.262	-2.67	-0.64	13.1064	-1.85703	FGFR1|0.460093825312;FGF23|1024	2	36	191	11588
10	8,9,10	regulation of peptidyl-lysine acetylation	GO:2000756	0.118	0.262	0.73	-0.26	13.1064	-1.85703	GATA3|2.4966610978;BRCA1|2.14354692507	2	36	191	11588
5	5	genitalia development	GO:0048806	0.118	0.262	3.5	0.05	13.1064	-1.85703	SHH|3.07375036258;FGF10|1024	2	36	191	11588
6	5,6	NIK/NF-kappaB signaling	GO:0038061	0.118	0.262	0.94	-0.23	13.1064	-1.85703	NLRC3|4.16986304336;TEK|2.09943336725	2	36	191	11588
6	6	acute inflammatory response	GO:0002526	0.118	0.262	2.72	-0.04	13.1064	-1.85703	FFAR2|0.000776891097417;C6|2.42838976879	2	36	191	11588
5	4,5	regulation of stem cell proliferation	GO:0072091	0.119	0.262	-0.49	-0.39	13.1064	-1.85703	SOX18|0.482968164462;SHH|3.07375036258;FGFR1|0.460093825312	3	73	191	11588
4	4	organic hydroxy compound metabolic process	GO:1901615	0.12	0.262	-3.83	-0.77	13.1064	-1.85703	GATA3|2.4966610978;FDX1|0.295248165357;TTR|2.63901582155;FGFR1|0.460093825312;FGF23|1024;CHRNB2|0.366021423986;PMVK|0.406126198178	7	250	191	11588
7	5,6,7	negative regulation of RNA metabolic process	GO:0051253	0.121	0.262	10.48	0.83	13.1064	-1.85703	ADIPOQ|2.62078680772;GATA3|2.4966610978;SOX18|0.482968164462;CCL26|3.38698124945;TLE4|2.53151318794;SHH|3.07375036258;FABP4|0.217637640824;TET1|2.14354692507;BRCA1|2.14354692507;FGFR1|0.460093825312;NLRC3|4.16986304336;PRDM1|2.11403608112;TFCP2L1|6.8685234915;ZNF366|2.26576777059;BMP7|1024;ID3|0.163799175482;PDGFB|0.460093825312	17	758	191	11588
7	5,6,7	negative regulation of phosphorus metabolic process	GO:0010563	0.122	0.262	11.65	0.96	13.1064	-1.85703	ADIPOQ|2.62078680772;LMO3|1024;PPEF2|1024;ANGPT1|2.01391110011;FABP4|0.217637640824;BMP7|1024;RHOH|3.07375036258;PDGFB|0.460093825312;PTPRC|2.56685179513	9	348	191	11588
6	6	negative regulation of phosphate metabolic process	GO:0045936	0.122	0.262	11.65	0.96	13.1064	-1.85703	ADIPOQ|2.62078680772;LMO3|1024;PPEF2|1024;ANGPT1|2.01391110011;FABP4|0.217637640824;BMP7|1024;RHOH|3.07375036258;PDGFB|0.460093825312;PTPRC|2.56685179513	9	348	191	11588
9	6,7,8,9	negative regulation of neuron differentiation	GO:0045665	0.122	0.262	6.24	0.36	13.1064	-1.85703	SHH|3.07375036258;LRP4|2.26576777059;BMP7|1024;CRMP1|242.190757562	4	115	191	11588
5	5	microtubule cytoskeleton organization involved in mitosis	GO:1902850	0.123	0.262	1.8	-0.14	13.1064	-1.85703	ARHGEF10|2.41161565538;STIL|4.92457765338;CDC20|5.31474325639	3	74	191	11588
8	7,8	negative regulation of protein phosphorylation	GO:0001933	0.123	0.262	10.83	0.87	13.1064	-1.85703	ADIPOQ|2.62078680772;LMO3|1024;PPEF2|1024;ANGPT1|2.01391110011;FABP4|0.217637640824;BMP7|1024;PTPRC|2.56685179513	7	252	191	11588
8	6,7,8	negative regulation of transcription, DNA-templated	GO:0045892	0.124	0.262	9.96	0.77	13.1064	-1.85703	ADIPOQ|2.62078680772;GATA3|2.4966610978;SOX18|0.482968164462;TLE4|2.53151318794;SHH|3.07375036258;FABP4|0.217637640824;TET1|2.14354692507;BRCA1|2.14354692507;FGFR1|0.460093825312;NLRC3|4.16986304336;PRDM1|2.11403608112;TFCP2L1|6.8685234915;ZNF366|2.26576777059;BMP7|1024;ID3|0.163799175482;PDGFB|0.460093825312	16	708	191	11588
9	5,7,8,9	DNA methylation	GO:0006306	0.124	0.262	0.66	-0.27	13.1064	-1.85703	TET1|2.14354692507;BRCA1|2.14354692507	2	37	191	11588
9	7,8,9	regulation of extrinsic apoptotic signaling pathway via death domain receptors	GO:1902041	0.124	0.262	0.74	-0.26	13.1064	-1.85703	BRCA1|2.14354692507;DAPK1|2.58470566127	2	37	191	11588
7	6,7	forelimb morphogenesis	GO:0035136	0.124	0.262	0.8	-0.25	13.1064	-1.85703	SHH|3.07375036258;WNT9A|2.07052984768	2	37	191	11588
4	4	thioester metabolic process	GO:0035383	0.124	0.262	-0.77	-0.43	13.1064	-1.85703	ACOT8|0.414659772907;PDK4|0.406126198178	2	37	191	11588
7	7	lamellipodium assembly	GO:0030032	0.124	0.262	0.91	-0.24	13.1064	-1.85703	CCDC88A|3.09512998708;CARMIL2|2.62078680772	2	37	191	11588
5	5	acyl-CoA metabolic process	GO:0006637	0.124	0.262	-0.77	-0.43	13.1064	-1.85703	ACOT8|0.414659772907;PDK4|0.406126198178	2	37	191	11588
8	7,8	DNA alkylation	GO:0006305	0.124	0.262	0.66	-0.27	13.1064	-1.85703	TET1|2.14354692507;BRCA1|2.14354692507	2	37	191	11588
8	6,7,8	positive regulation of nuclear division	GO:0051785	0.124	0.262	-0.66	-0.41	13.1064	-1.85703	IGF2|0.476318999022;PDGFB|0.460093825312	2	37	191	11588
4	4	negative regulation of nitrogen compound metabolic process	GO:0051172	0.124	0.262	14.33	1.26	13.1064	-1.85703	ADIPOQ|2.62078680772;GATA3|2.4966610978;SOX18|0.482968164462;CCL26|3.38698124945;BLM|2.62078680772;TLE4|2.53151318794;SHH|3.07375036258;FABP4|0.217637640824;TET1|2.14354692507;BRCA1|2.14354692507;FGFR1|0.460093825312;NLRC3|4.16986304336;PRDM1|2.11403608112;TFCP2L1|6.8685234915;ZNF366|2.26576777059;BMP7|1024;ID3|0.163799175482;DAPK1|2.58470566127;PDGFB|0.460093825312;PIF1|1024	20	921	191	11588
12	8,9,11,12	regulation of histone H3-K27 methylation	GO:0061085	0.125	0.262	0	-0.34	13.1064	-1.85703	GATA3|2.4966610978	1	8	191	11588
4	4	negative regulation of meiotic cell cycle	GO:0051447	0.125	0.262	0	-0.34	13.1064	-1.85703	TTK|4.11245530662	1	8	191	11588
7	6,7	regulation of extracellular matrix disassembly	GO:0010715	0.125	0.262	0	-0.34	13.1064	-1.85703	CARMIL2|2.62078680772	1	8	191	11588
5	5	negative regulation of interleukin-10 production	GO:0032693	0.125	0.262	0	-0.34	13.1064	-1.85703	PDCD1LG2|5.77571678209	1	8	191	11588
6	5,6	regulation of synapse maturation	GO:0090128	0.125	0.262	0	-0.34	13.1064	-1.85703	CDC20|5.31474325639	1	8	191	11588
4	4	organ or tissue specific immune response	GO:0002251	0.125	0.262	0	-0.34	13.1064	-1.85703	FFAR2|0.000776891097417	1	8	191	11588
6	5,6	circadian sleep/wake cycle process	GO:0022410	0.125	0.262	0	-0.34	13.1064	-1.85703	CHRNB2|0.366021423986	1	8	191	11588
8	6,8	positive regulation of actin cytoskeleton reorganization	GO:2000251	0.125	0.262	0	-0.34	13.1064	-1.85703	TEK|2.09943336725	1	8	191	11588
6	6	amine catabolic process	GO:0009310	0.125	0.262	0	-0.34	13.1064	-1.85703	HNMT|4.89056111077	1	8	191	11588
8	7,8	negative regulation of granulocyte differentiation	GO:0030853	0.125	0.262	0	-0.34	13.1064	-1.85703	ADIPOQ|2.62078680772	1	8	191	11588
6	6	self proteolysis	GO:0097264	0.125	0.262	0	-0.34	13.1064	-1.85703	SHH|3.07375036258	1	8	191	11588
5	5	cellular response to platelet-derived growth factor stimulus	GO:0036120	0.125	0.262	0	-0.34	13.1064	-1.85703	HAS2|2.56685179513	1	8	191	11588
10	9,10	IMP biosynthetic process	GO:0006188	0.125	0.262	0	-0.34	13.1064	-1.85703	ADSL|0.447512535464	1	8	191	11588
7	6,7	tetrahydrofolate metabolic process	GO:0046653	0.125	0.262	0	-0.34	13.1064	-1.85703	SHMT2|0.486327473706	1	8	191	11588
8	8	CD8-positive, alpha-beta T cell differentiation	GO:0043374	0.125	0.262	0	-0.34	13.1064	-1.85703	GPR18|2.02791895958	1	8	191	11588
5	5	positive regulation of type 2 immune response	GO:0002830	0.125	0.262	0	-0.34	13.1064	-1.85703	GATA3|2.4966610978	1	8	191	11588
10	9,10	positive regulation of T cell apoptotic process	GO:0070234	0.125	0.262	0	-0.34	13.1064	-1.85703	CCL26|3.38698124945	1	8	191	11588
6	6	exocrine pancreas development	GO:0031017	0.125	0.262	0	-0.34	13.1064	-1.85703	IGF2|0.476318999022	1	8	191	11588
6	5,6	phosphatidylserine metabolic process	GO:0006658	0.125	0.262	0	-0.34	13.1064	-1.85703	ABHD12|2.25011696938	1	8	191	11588
5	5	regulation of complement activation	GO:0030449	0.125	0.262	0	-0.34	13.1064	-1.85703	C6|2.42838976879	1	8	191	11588
8	6,7,8	negative regulation of smooth muscle cell migration	GO:0014912	0.125	0.262	0	-0.34	13.1064	-1.85703	ADIPOQ|2.62078680772	1	8	191	11588
6	5,6	regulation of nuclear cell cycle DNA replication	GO:0033262	0.125	0.262	0	-0.34	13.1064	-1.85703	FGFR1|0.460093825312	1	8	191	11588
8	5,8	humoral immune response mediated by circulating immunoglobulin	GO:0002455	0.125	0.262	0	-0.34	13.1064	-1.85703	PTPRC|2.56685179513	1	8	191	11588
6	6	skeletal muscle acetylcholine-gated channel clustering	GO:0071340	0.125	0.262	0	-0.34	13.1064	-1.85703	LRP4|2.26576777059	1	8	191	11588
6	6	regulation of lymphocyte chemotaxis	GO:1901623	0.125	0.262	0	-0.34	13.1064	-1.85703	CCL26|3.38698124945	1	8	191	11588
8	6,7,8	positive regulation of protein kinase A signaling	GO:0010739	0.125	0.262	0	-0.34	13.1064	-1.85703	ADIPOQ|2.62078680772	1	8	191	11588
5	5	positive regulation of mast cell activation	GO:0033005	0.125	0.262	0	-0.34	13.1064	-1.85703	CD226|7.88986163595	1	8	191	11588
7	7	immature T cell proliferation	GO:0033079	0.125	0.262	0	-0.34	13.1064	-1.85703	SHH|3.07375036258	1	8	191	11588
8	7,8	regulation of nephron tubule epithelial cell differentiation	GO:0072182	0.125	0.262	0	-0.34	13.1064	-1.85703	GATA3|2.4966610978	1	8	191	11588
6	6	negative regulation of interferon-beta production	GO:0032688	0.125	0.262	0	-0.34	13.1064	-1.85703	NLRX1|0.456915725115	1	8	191	11588
11	9,11	cellular copper ion homeostasis	GO:0006878	0.125	0.262	0	-0.34	13.1064	-1.85703	ATP7B|2.47941539988	1	8	191	11588
4	4	regulation of respiratory burst	GO:0060263	0.125	0.262	0	-0.34	13.1064	-1.85703	JCHAIN|4.37717480504	1	8	191	11588
7	6,7	regulation by virus of viral protein levels in host cell	GO:0046719	0.125	0.262	0	-0.34	13.1064	-1.85703	DYNLT1|2.20381023175	1	8	191	11588
7	5,7	negative regulation of vascular permeability	GO:0043116	0.125	0.262	0	-0.34	13.1064	-1.85703	ANGPT1|2.01391110011	1	8	191	11588
6	6	regulation of interleukin-2 secretion	GO:1900040	0.125	0.262	0	-0.34	13.1064	-1.85703	CARMIL2|2.62078680772	1	8	191	11588
3	3	fat cell proliferation	GO:0070341	0.125	0.262	0	-0.34	13.1064	-1.85703	FGF10|1024	1	8	191	11588
4	4	response to tumor cell	GO:0002347	0.125	0.262	0	-0.34	13.1064	-1.85703	CD226|7.88986163595	1	8	191	11588
7	5,7	negative regulation of leukocyte chemotaxis	GO:0002689	0.125	0.262	0	-0.34	13.1064	-1.85703	GPR18|2.02791895958	1	8	191	11588
9	7,9	cellular monovalent inorganic anion homeostasis	GO:0030320	0.125	0.262	0	-0.34	13.1064	-1.85703	FGF23|1024	1	8	191	11588
3	3	sleep	GO:0030431	0.125	0.262	0	-0.34	13.1064	-1.85703	CHRNB2|0.366021423986	1	8	191	11588
7	5,6,7	negative regulation of viral-induced cytoplasmic pattern recognition receptor signaling pathway	GO:0039532	0.125	0.262	0	-0.34	13.1064	-1.85703	NLRX1|0.456915725115	1	8	191	11588
6	5,6	embryonic foregut morphogenesis	GO:0048617	0.125	0.262	0	-0.34	13.1064	-1.85703	SHH|3.07375036258	1	8	191	11588
6	6	response to copper ion	GO:0046688	0.125	0.262	0	-0.34	13.1064	-1.85703	ATP7B|2.47941539988	1	8	191	11588
5	4,5	regulation of fat cell proliferation	GO:0070344	0.125	0.262	0	-0.34	13.1064	-1.85703	FGF10|1024	1	8	191	11588
6	5,6	semicircular canal morphogenesis	GO:0048752	0.125	0.262	0	-0.34	13.1064	-1.85703	FGF10|1024	1	8	191	11588
FALSE	obselete	obsolete positive regulation of cyclin-dependent protein serine/threonine kinase activity involved in G1/S transition of mitotic cell cycle	GO:0031659	0.125	0.262	0	-0.34	13.1064	-1.85703	FGF10|1024	1	8	191	11588
7	5,7	mesodermal cell fate specification	GO:0007501	0.125	0.262	0	-0.34	13.1064	-1.85703	FGFR1|0.460093825312	1	8	191	11588
9	6,7,8,9	negative regulation of tumor necrosis factor-mediated signaling pathway	GO:0010804	0.125	0.262	0	-0.34	13.1064	-1.85703	ADIPOQ|2.62078680772	1	8	191	11588
4	4	lung saccule development	GO:0060430	0.125	0.262	0	-0.34	13.1064	-1.85703	FGF10|1024	1	8	191	11588
5	5	positive regulation of isotype switching to IgG isotypes	GO:0048304	0.125	0.262	0	-0.34	13.1064	-1.85703	PTPRC|2.56685179513	1	8	191	11588
5	5	presynaptic membrane organization	GO:0097090	0.125	0.262	0	-0.34	13.1064	-1.85703	LRP4|2.26576777059	1	8	191	11588
5	5	type I interferon biosynthetic process	GO:0045351	0.125	0.262	0	-0.34	13.1064	-1.85703	TLR7|2.28152743174	1	8	191	11588
6	6	glomerular epithelial cell development	GO:0072310	0.125	0.262	0	-0.34	13.1064	-1.85703	ADIPOQ|2.62078680772	1	8	191	11588
13	9,10,13	histone H3-K14 acetylation	GO:0044154	0.125	0.262	0	-0.34	13.1064	-1.85703	GATA3|2.4966610978	1	8	191	11588
6	6	response to cholesterol	GO:0070723	0.125	0.262	0	-0.34	13.1064	-1.85703	PMVK|0.406126198178	1	8	191	11588
5	5	response to auditory stimulus	GO:0010996	0.125	0.262	0	-0.34	13.1064	-1.85703	ABHD12|2.25011696938	1	8	191	11588
9	7,9	positive regulation of cholesterol efflux	GO:0010875	0.125	0.262	0	-0.34	13.1064	-1.85703	ADIPOQ|2.62078680772	1	8	191	11588
8	6,8	norepinephrine metabolic process	GO:0042415	0.125	0.262	0	-0.34	13.1064	-1.85703	GATA3|2.4966610978	1	8	191	11588
8	5,8	positive regulation of T cell mediated cytotoxicity	GO:0001916	0.125	0.262	0	-0.34	13.1064	-1.85703	PTPRC|2.56685179513	1	8	191	11588
10	6,9,10	regulation of synaptic transmission, dopaminergic	GO:0032225	0.125	0.262	0	-0.34	13.1064	-1.85703	CHRNB2|0.366021423986	1	8	191	11588
7	6,7	positive regulation of monocyte chemotaxis	GO:0090026	0.125	0.262	0	-0.34	13.1064	-1.85703	CCL26|3.38698124945	1	8	191	11588
8	6,8	cellular anion homeostasis	GO:0030002	0.125	0.262	0	-0.34	13.1064	-1.85703	FGF23|1024	1	8	191	11588
4	4	cytoplasm organization	GO:0007028	0.125	0.262	0	-0.34	13.1064	-1.85703	TFCP2L1|6.8685234915	1	8	191	11588
6	4,5,6	cerebellar granular layer development	GO:0021681	0.125	0.262	0	-0.34	13.1064	-1.85703	MDK|0.176776695297	1	8	191	11588
6	5,6	attachment of mitotic spindle microtubules to kinetochore	GO:0051315	0.125	0.262	0	-0.34	13.1064	-1.85703	MIS12|2.80888975148	1	8	191	11588
10	10	activation of phospholipase C activity	GO:0007202	0.125	0.262	0	-0.34	13.1064	-1.85703	ITK|2.88785839104	1	8	191	11588
8	5,6,8	antibacterial humoral response	GO:0019731	0.125	0.262	0	-0.34	13.1064	-1.85703	JCHAIN|4.37717480504	1	8	191	11588
5	5	mucosal immune response	GO:0002385	0.125	0.262	0	-0.34	13.1064	-1.85703	FFAR2|0.000776891097417	1	8	191	11588
4	4	response to BMP	GO:0071772	0.125	0.263	4.25	0.13	13.1064	-1.85703	GATA3|2.4966610978;SHH|3.07375036258;LRP4|2.26576777059;BMP7|1024	4	116	191	11588
5	5	cellular response to BMP stimulus	GO:0071773	0.125	0.263	4.25	0.13	13.1064	-1.85703	GATA3|2.4966610978;SHH|3.07375036258;LRP4|2.26576777059;BMP7|1024	4	116	191	11588
5	5	organic cyclic compound catabolic process	GO:1901361	0.125	0.264	5.82	0.31	13.1064	-1.85703	HNMT|4.89056111077;NT5E|2.46228882669;FGF23|1024;DNA2|6.49801917085;AHCY|0.358488812004;ENTPD3|2.94853843458	6	206	191	11588
7	4,5,6,7	mitotic cell cycle checkpoint	GO:0007093	0.126	0.266	1.35	-0.19	13.1064	-1.85703	TTK|4.11245530662;BLM|2.62078680772;WNT9A|2.07052984768	3	75	191	11588
3	3	stem cell proliferation	GO:0072089	0.128	0.268	-2.84	-0.66	13.1064	-1.85703	SOX18|0.482968164462;SHH|3.07375036258;FGFR1|0.460093825312;BMP7|1024	4	117	191	11588
6	5,6	hexose metabolic process	GO:0019318	0.128	0.268	-0.13	-0.35	13.1064	-1.85703	PMM1|0.447512535464;ADIPOQ|2.62078680772;PPP1R3B|2.80888975148;PDK4|0.406126198178	4	117	191	11588
5	5	anterior/posterior axis specification	GO:0009948	0.129	0.271	-0.11	-0.35	13.1064	-1.85703	PCSK6|0.417543959714;SHH|3.07375036258	2	38	191	11588
9	6,7,8,9	heart looping	GO:0001947	0.129	0.271	1.18	-0.21	13.1064	-1.85703	SHH|3.07375036258;STIL|4.92457765338	2	38	191	11588
6	5,6	positive regulation of inflammatory response	GO:0050729	0.129	0.271	-3.77	-0.76	13.1064	-1.85703	FABP4|0.217637640824;FFAR2|0.000776891097417	2	38	191	11588
7	6,7	lipid phosphorylation	GO:0046834	0.129	0.271	0.73	-0.26	13.1064	-1.85703	PIK3CG|2.01391110011;DGKB|2.63901582155	2	38	191	11588
6	5,6	biomineral tissue development	GO:0031214	0.13	0.272	6.54	0.39	13.1064	-1.85703	MMP13|3.27160823423;FGF23|1024;BMP7|1024	3	76	191	11588
8	6,8	regulation of chromatin modification	GO:1903308	0.13	0.272	1.06	-0.22	13.1064	-1.85703	GATA3|2.4966610978;TET1|2.14354692507;BRCA1|2.14354692507	3	76	191	11588
6	6	telomere organization	GO:0032200	0.13	0.272	4.24	0.13	13.1064	-1.85703	BLM|2.62078680772;DNA2|6.49801917085;PIF1|1024	3	76	191	11588
5	5	protein-containing complex localization	GO:0031503	0.13	0.272	1.13	-0.21	13.1064	-1.85703	EDA|2.75108363628;TLR7|2.28152743174;IL18R1|2.14354692507	3	76	191	11588
5	5	regulation of synapse organization	GO:0050807	0.13	0.272	0.44	-0.29	13.1064	-1.85703	CHRNB2|0.366021423986;LRP4|2.26576777059;CDC20|5.31474325639	3	76	191	11588
7	6,7	telomere maintenance	GO:0000723	0.13	0.272	4.24	0.13	13.1064	-1.85703	BLM|2.62078680772;DNA2|6.49801917085;PIF1|1024	3	76	191	11588
4	4	regulation of biosynthetic process	GO:0009889	0.13	0.272	30.67	3.08	13.1064	-1.85703	ADIPOQ|2.62078680772;GATA3|2.4966610978;SOX18|0.482968164462;CCL26|3.38698124945;BLM|2.62078680772;TLE4|2.53151318794;MDK|0.176776695297;EDA|2.75108363628;BACE2|2.21913894414;ZNF462|2.46228882669;NFATC1|2.75108363628;IGF2|0.476318999022;SHH|3.07375036258;IRF4|3.07375036258;FABP4|0.217637640824;TET1|2.14354692507;CARD11|2.01391110011;BRCA1|2.14354692507;BRD2|0.466516495768;FGFR1|0.460093825312;RUN…	44	2267	191	11588
7	7	protein alkylation	GO:0008213	0.131	0.272	1.55	-0.17	13.1064	-1.85703	GATA3|2.4966610978;IRF4|3.07375036258;TET1|2.14354692507;BRCA1|2.14354692507	4	118	191	11588
8	5,7,8	protein methylation	GO:0006479	0.131	0.272	1.55	-0.17	13.1064	-1.85703	GATA3|2.4966610978;IRF4|3.07375036258;TET1|2.14354692507;BRCA1|2.14354692507	4	118	191	11588
6	5,6	nuclear transport	GO:0051169	0.131	0.272	2.58	-0.05	13.1064	-1.85703	EDA|2.75108363628;ANGPT1|2.01391110011;SHH|3.07375036258;TLR7|2.28152743174;TEK|2.09943336725;MLXIP|2.17346972505;IL18R1|2.14354692507	7	256	191	11588
5	5	macromolecule biosynthetic process	GO:0009059	0.134	0.278	36.29	3.71	13.1064	-1.85703	ADIPOQ|2.62078680772;GATA3|2.4966610978;SOX18|0.482968164462;CCL26|3.38698124945;BLM|2.62078680772;TLE4|2.53151318794;MDK|0.176776695297;EDA|2.75108363628;BACE2|2.21913894414;ZNF462|2.46228882669;NFATC1|2.75108363628;ANGPT1|2.01391110011;IGF2|0.476318999022;MMS22L|2.01391110011;SHH|3.07375036258;IRF4|3.07375036258;FABP4|0.217637640824;HAS2|2.56685179513;TET1|2.14354692507;ST6GAL2|661.684649286;MR…	52	2732	191	11588
10	8,9,10	positive regulation of protein ubiquitination	GO:0031398	0.134	0.278	1.36	-0.19	13.1064	-1.85703	ANGPT1|2.01391110011;BRCA1|2.14354692507;CDC20|5.31474325639	3	77	191	11588
7	5,6,7	bone morphogenesis	GO:0060349	0.134	0.278	1.41	-0.18	13.1064	-1.85703	MMP13|3.27160823423;SHH|3.07375036258;HAS2|2.56685179513	3	77	191	11588
6	5,6	regulation of cellular carbohydrate metabolic process	GO:0010675	0.134	0.278	0.39	-0.3	13.1064	-1.85703	ADIPOQ|2.62078680772;PPP1R3B|2.80888975148;PDK4|0.406126198178	3	77	191	11588
3	3	cellular component organization	GO:0016043	0.134	0.278	47.92	5.01	13.1064	-1.85703	ADIPOQ|2.62078680772;ARHGEF10|2.41161565538;GATA3|2.4966610978;ARHGAP15|3.60500185044;IL7R|2.62078680772;MMP13|3.27160823423;CELF2|3.03143313302;TTK|4.11245530662;TIMM10|0.341510064189;HNMT|4.89056111077;CCL26|3.38698124945;BLM|2.62078680772;SMC2|14.6213032037;RHOF|2.15845647301;RIMS2|257.780620815;ZFYVE27|0.476318999022;ATPAF2|0.479632059663;CDCA8|5.20536742177;ZNF462|2.46228882669;ZNF593|0.2268…	68	3667	191	11588
6	5,6	hormone secretion	GO:0046879	0.135	0.278	3.45	0.04	13.1064	-1.85703	GATA3|2.4966610978;CCL26|3.38698124945;RIMS2|257.780620815;FFAR2|0.000776891097417;FGFR1|0.460093825312	5	164	191	11588
11	8,10,11	histone H3-K4 methylation	GO:0051568	0.135	0.278	0.73	-0.26	13.1064	-1.85703	GATA3|2.4966610978;BRCA1|2.14354692507	2	39	191	11588
6	4,6	positive regulation of muscle organ development	GO:0048636	0.135	0.278	-0.15	-0.36	13.1064	-1.85703	SHH|3.07375036258;FGFR1|0.460093825312	2	39	191	11588
8	7,8	negative regulation of ERK1 and ERK2 cascade	GO:0070373	0.135	0.278	3.43	0.04	13.1064	-1.85703	ADIPOQ|2.62078680772;LMO3|1024	2	39	191	11588
9	7,8,9	regulation of protein acetylation	GO:1901983	0.135	0.278	0.73	-0.26	13.1064	-1.85703	GATA3|2.4966610978;BRCA1|2.14354692507	2	39	191	11588
7	6,7	determination of heart left/right asymmetry	GO:0061371	0.135	0.278	1.18	-0.21	13.1064	-1.85703	SHH|3.07375036258;STIL|4.92457765338	2	39	191	11588
6	5,6	positive regulation of striated muscle tissue development	GO:0045844	0.135	0.278	-0.15	-0.36	13.1064	-1.85703	SHH|3.07375036258;FGFR1|0.460093825312	2	39	191	11588
6	6	response to alkaloid	GO:0043279	0.135	0.278	0.02	-0.34	13.1064	-1.85703	BLM|2.62078680772;CHRNB2|0.366021423986	2	39	191	11588
4	4	cell projection organization	GO:0030030	0.136	0.278	18.89	1.77	13.1064	-1.85703	GATA3|2.4966610978;RIMS2|257.780620815;ZFYVE27|0.476318999022;SHH|3.07375036258;FGFR1|0.460093825312;RUNX3|3.20427951036;STIL|4.92457765338;TMEM237|1024;CHRNB2|0.366021423986;LRP4|2.26576777059;CCDC88A|3.09512998708;BMP7|1024;ROBO3|342.509454025;CRMP1|242.190757562;CARMIL2|2.62078680772;BCL11B|6.02098698964;FBF1|0.482968164462	17	772	191	11588
10	5,7,8,9,10	regulation of protein secretion	GO:0050708	0.136	0.278	5.08	0.23	13.1064	-1.85703	GATA3|2.4966610978;CCL26|3.38698124945;ANGPT1|2.01391110011;FFAR2|0.000776891097417;CARMIL2|2.62078680772;TEK|2.09943336725	6	211	191	11588
4	4	response to acid chemical	GO:0001101	0.136	0.278	-4.77	-0.87	13.1064	-1.85703	SHH|3.07375036258;FFAR2|0.000776891097417;PDK4|0.406126198178;ID3|0.163799175482	4	120	191	11588
6	6	cellular response to peptide hormone stimulus	GO:0071375	0.136	0.278	-1.45	-0.5	13.1064	-1.85703	ADIPOQ|2.62078680772;SSTR1|0.482968164462;IGF2|0.476318999022;PDK4|0.406126198178	4	120	191	11588
4	4	forebrain development	GO:0030900	0.137	0.278	1.53	-0.17	13.1064	-1.85703	MDK|0.176776695297;SHH|3.07375036258;FGFR1|0.460093825312;STIL|4.92457765338;CHRNB2|0.366021423986;FGF10|1024;BCL11B|6.02098698964	7	259	191	11588
6	4,5,6	negative regulation of cellular metabolic process	GO:0031324	0.137	0.278	22.93	2.22	13.1064	-1.85703	ADIPOQ|2.62078680772;GATA3|2.4966610978;LMO3|1024;SOX18|0.482968164462;CCL26|3.38698124945;BLM|2.62078680772;TLE4|2.53151318794;PPEF2|1024;BACE2|2.21913894414;ANGPT1|2.01391110011;SHH|3.07375036258;FABP4|0.217637640824;TET1|2.14354692507;MMP9|0.392292048948;BRCA1|2.14354692507;FGFR1|0.460093825312;NLRC3|4.16986304336;PRDM1|2.11403608112;TFCP2L1|6.8685234915;WNT9A|2.07052984768;ZNF366|2.2657677705…	29	1429	191	11588
4	4	carbohydrate derivative metabolic process	GO:1901135	0.137	0.278	2.63	-0.05	13.1064	-1.85703	PCSK6|0.417543959714;PMM1|0.447512535464;BACE2|2.21913894414;HPSE|0.397768241877;ADSL|0.447512535464;ANGPT1|2.01391110011;SHH|3.07375036258;HAS2|2.56685179513;ST6GAL2|661.684649286;FUT8|2.32946717294;NT5E|2.46228882669;AHCY|0.358488812004;ABHD12|2.25011696938;PPCDC|0.423372656181;PDGFB|0.460093825312	15	667	191	11588
5	5	sulfur compound biosynthetic process	GO:0044272	0.138	0.278	-0.3	-0.37	13.1064	-1.85703	GSS|0.423372656181;ANGPT1|2.01391110011;PDK4|0.406126198178	3	78	191	11588
7	7	nephron tubule epithelial cell differentiation	GO:0072160	0.139	0.278	0	-0.34	13.1064	-1.85703	GATA3|2.4966610978	1	9	191	11588
7	5,6,7	methylation-dependent chromatin silencing	GO:0006346	0.139	0.278	0	-0.34	13.1064	-1.85703	TET1|2.14354692507	1	9	191	11588
7	5,6,7	tripartite regional subdivision	GO:0007351	0.139	0.278	0	-0.34	13.1064	-1.85703	PCSK6|0.417543959714	1	9	191	11588
7	6,7	intracellular transport of virus	GO:0075733	0.139	0.278	0	-0.34	13.1064	-1.85703	DYNLT1|2.20381023175	1	9	191	11588
5	5	circadian sleep/wake cycle	GO:0042745	0.139	0.278	0	-0.34	13.1064	-1.85703	CHRNB2|0.366021423986	1	9	191	11588
5	5	regulation of cell fate specification	GO:0042659	0.139	0.278	0	-0.34	13.1064	-1.85703	FGFR1|0.460093825312	1	9	191	11588
7	7	pinocytosis	GO:0006907	0.139	0.278	0	-0.34	13.1064	-1.85703	DOCK2|2.36198532286	1	9	191	11588
10	5,9,10	retinal metabolic process	GO:0042574	0.139	0.278	0	-0.34	13.1064	-1.85703	BCO1|3.16016524745	1	9	191	11588
5	4,5	regulation of tolerance induction	GO:0002643	0.139	0.278	0	-0.34	13.1064	-1.85703	CD3E|2.29739670999	1	9	191	11588
6	5,6	muscle cell fate commitment	GO:0042693	0.139	0.278	0	-0.34	13.1064	-1.85703	FGF10|1024	1	9	191	11588
7	6,7	glutathione biosynthetic process	GO:0006750	0.139	0.278	0	-0.34	13.1064	-1.85703	GSS|0.423372656181	1	9	191	11588
5	4,5	neurotransmitter metabolic process	GO:0042133	0.139	0.278	0	-0.34	13.1064	-1.85703	HNMT|4.89056111077	1	9	191	11588
6	5,6	negative regulation of cytokine production involved in immune response	GO:0002719	0.139	0.278	0	-0.34	13.1064	-1.85703	ANGPT1|2.01391110011	1	9	191	11588
9	8,9	IMP metabolic process	GO:0046040	0.139	0.278	0	-0.34	13.1064	-1.85703	ADSL|0.447512535464	1	9	191	11588
5	4,5	regulation of epithelial cell proliferation involved in prostate gland development	GO:0060768	0.139	0.278	0	-0.34	13.1064	-1.85703	SHH|3.07375036258	1	9	191	11588
7	5,6,7	lymph node development	GO:0048535	0.139	0.278	0	-0.34	13.1064	-1.85703	IL7R|2.62078680772	1	9	191	11588
6	6	forebrain neuron fate commitment	GO:0021877	0.139	0.278	0	-0.34	13.1064	-1.85703	BCL11B|6.02098698964	1	9	191	11588
6	6	steroid catabolic process	GO:0006706	0.139	0.278	0	-0.34	13.1064	-1.85703	FGF23|1024	1	9	191	11588
5	5	response to hydroperoxide	GO:0033194	0.139	0.278	0	-0.34	13.1064	-1.85703	DAPK1|2.58470566127	1	9	191	11588
9	9	phosphate ion homeostasis	GO:0055062	0.139	0.278	0	-0.34	13.1064	-1.85703	FGF23|1024	1	9	191	11588
6	6	otic vesicle morphogenesis	GO:0071600	0.139	0.278	0	-0.34	13.1064	-1.85703	FGF10|1024	1	9	191	11588
8	8	positive regulation of activated T cell proliferation	GO:0042104	0.139	0.278	0	-0.34	13.1064	-1.85703	IGF2|0.476318999022	1	9	191	11588
4	4	foregut morphogenesis	GO:0007440	0.139	0.278	0	-0.34	13.1064	-1.85703	SHH|3.07375036258	1	9	191	11588
4	4	fucosylation	GO:0036065	0.139	0.278	0	-0.34	13.1064	-1.85703	FUT8|2.32946717294	1	9	191	11588
8	7,8	intestinal epithelial cell development	GO:0060576	0.139	0.278	0	-0.34	13.1064	-1.85703	PRDM1|2.11403608112	1	9	191	11588
7	7	CD8-positive, alpha-beta T cell activation	GO:0036037	0.139	0.278	0	-0.34	13.1064	-1.85703	GPR18|2.02791895958	1	9	191	11588
8	8	protein heterotrimerization	GO:0070208	0.139	0.278	0	-0.34	13.1064	-1.85703	ADIPOQ|2.62078680772	1	9	191	11588
4	4	embryonic camera-type eye formation	GO:0060900	0.139	0.278	0	-0.34	13.1064	-1.85703	SHH|3.07375036258	1	9	191	11588
9	8,9	negative regulation of transcription elongation from RNA polymerase II promoter	GO:0034244	0.139	0.278	0	-0.34	13.1064	-1.85703	SHH|3.07375036258	1	9	191	11588
7	5,6,7	regulation of catecholamine metabolic process	GO:0042069	0.139	0.278	0	-0.34	13.1064	-1.85703	CHRNB2|0.366021423986	1	9	191	11588
6	5,6	multi-organism intracellular transport	GO:1902583	0.139	0.278	0	-0.34	13.1064	-1.85703	DYNLT1|2.20381023175	1	9	191	11588
6	4,6	regulation of protein activation cascade	GO:2000257	0.139	0.278	0	-0.34	13.1064	-1.85703	C6|2.42838976879	1	9	191	11588
7	5,7	angiogenesis involved in wound healing	GO:0060055	0.139	0.278	0	-0.34	13.1064	-1.85703	HPSE|0.397768241877	1	9	191	11588
6	4,5,6	positive regulation of osteoblast proliferation	GO:0033690	0.139	0.278	0	-0.34	13.1064	-1.85703	HPSE|0.397768241877	1	9	191	11588
8	8	trivalent inorganic anion homeostasis	GO:0072506	0.139	0.278	0	-0.34	13.1064	-1.85703	FGF23|1024	1	9	191	11588
[truncated: 1,960 more rows]

## Sheet: MCB vs ANT
maxLevel	levels	GO_Name	GO_ID	Pvalue	Pvalue_adjusted	PAS_Value	PAS_Zscore	max_zscore	min_zscore	Genes	Count	Pop_Hit	List_Total	Background_Genes
[truncated: 2,946 more rows]
