# Supplementary material for: A Discovery of Relevant Hepatoprotective Effects and Underlying Mechanisms of Dietary Clostridium butyricum Against Corticosterone-Induced Liver Injury in Pekin Ducks
Source: Microorganisms. 2019 Sep 16;7(9):358. doi: 10.3390/microorganisms7090358 (PMC6780423; doi:10.3390/microorganisms7090358)
Supplement: Supplementary file 1 [file microorganisms-07-00358-s001.zip › Additional file 3 KEGG enrichment of DEGs.xlsx]

## Sheet: MCB cs CON
Num	Term	Ko id	Database	Ratio_in_study	Ratio_in_pop	Pvalue_uncorrected	Pvalue_corrected
7	Hematopoietic cell lineage	map04640	KEGG PATHWAY	7/105	39/3483	0.0001	0.011
8	Systemic lupus erythematosus	map05322	KEGG PATHWAY	8/105	50/3483	0.0001	0.0168
4	Steroid hormone biosynthesis	map00140	KEGG PATHWAY	4/105	22/3483	0.0038	0.107
4	Metabolism of xenobiotics by cytochrome P450	map00980	KEGG PATHWAY	4/105	21/3483	0.0031	0.1075
9	Viral carcinogenesis	map05203	KEGG PATHWAY	9/105	107/3483	0.0045	0.109
4	Malaria	map05144	KEGG PATHWAY	4/105	25/3483	0.0061	0.1294
5	Rheumatoid arthritis	map05323	KEGG PATHWAY	5/105	41/3483	0.0072	0.1359
8	Cell adhesion molecules (CAMs)	map04514	KEGG PATHWAY	8/105	80/3483	0.0025	0.1426
8	Cell cycle	map04110	KEGG PATHWAY	8/105	80/3483	0.0025	0.1426
3	Prion diseases	map05020	KEGG PATHWAY	3/105	19/3483	0.0182	0.2822
6	Chagas disease (American trypanosomiasis)	map05142	KEGG PATHWAY	6/105	69/3483	0.0167	0.2864
4	PPAR signaling pathway	map03320	KEGG PATHWAY	4/105	36/3483	0.0219	0.312
2	Primary bile acid biosynthesis	map00120	KEGG PATHWAY	2/105	9/3483	0.0282	0.3712
5	Measles	map05162	KEGG PATHWAY	5/105	61/3483	0.0354	0.3783
4	Complement and coagulation cascades	map04610	KEGG PATHWAY	4/105	40/3483	0.031	0.3787
3	Glutathione metabolism	map00480	KEGG PATHWAY	3/105	24/3483	0.034	0.3879
6	Alcoholism	map05034	KEGG PATHWAY	6/105	90/3483	0.0526	0.4086
3	Chemical carcinogenesis	map05204	KEGG PATHWAY	3/105	28/3483	0.0505	0.4114
2	Antigen processing and presentation	map04612	KEGG PATHWAY	2/105	12/3483	0.0488	0.4172
2	Nitrogen metabolism	map00910	KEGG PATHWAY	2/105	13/3483	0.0566	0.4205
5	Oocyte meiosis	map04114	KEGG PATHWAY	5/105	66/3483	0.0473	0.4256
3	Inflammatory bowel disease (IBD)	map05321	KEGG PATHWAY	3/105	30/3483	0.06	0.4274
3	Legionellosis	map05134	KEGG PATHWAY	3/105	31/3483	0.065	0.4276
6	Tuberculosis	map05152	KEGG PATHWAY	6/105	87/3483	0.0458	0.4351
8	HTLV-I infection	map05166	KEGG PATHWAY	8/105	132/3483	0.0439	0.4416
2	Staphylococcus aureus infection	map05150	KEGG PATHWAY	2/105	14/3483	0.0647	0.4426
3	Cysteine and methionine metabolism	map00270	KEGG PATHWAY	3/105	32/3483	0.0702	0.4447
4	Progesterone-mediated oocyte maturation	map04914	KEGG PATHWAY	4/105	54/3483	0.0782	0.4611
3	Leishmaniasis	map05140	KEGG PATHWAY	3/105	33/3483	0.0756	0.4618
5	Jak-STAT signaling pathway	map04630	KEGG PATHWAY	5/105	81/3483	0.0957	0.4959
1	Phosphonate and phosphinate metabolism	map00440	KEGG PATHWAY	1/105	3/3483	0.0878	0.5003
2	Drug metabolism - cytochrome P450	map00982	KEGG PATHWAY	2/105	17/3483	0.0913	0.5035
2	Thyroid cancer	map05216	KEGG PATHWAY	2/105	17/3483	0.0913	0.5035
4	Toxoplasmosis	map05145	KEGG PATHWAY	4/105	62/3483	0.1154	0.5192
4	T cell receptor signaling pathway	map04660	KEGG PATHWAY	4/105	60/3483	0.1054	0.5303
5	Herpes simplex infection	map05168	KEGG PATHWAY	5/105	85/3483	0.1117	0.5307
1	Asthma	map05310	KEGG PATHWAY	1/105	4/3483	0.1153	0.5328
3	p53 signaling pathway	map04115	KEGG PATHWAY	3/105	39/3483	0.1115	0.5449
2	Retinol metabolism	map00830	KEGG PATHWAY	2/105	22/3483	0.1409	0.6178
3	Peroxisome	map04146	KEGG PATHWAY	3/105	49/3483	0.1824	0.709
4	Phagosome	map04145	KEGG PATHWAY	4/105	76/3483	0.1949	0.7092
1	Folate biosynthesis	map00790	KEGG PATHWAY	1/105	6/3483	0.1679	0.7177
2	Glycine, serine and threonine metabolism	map00260	KEGG PATHWAY	2/105	25/3483	0.1729	0.7212
2	Tryptophan metabolism	map00380	KEGG PATHWAY	2/105	25/3483	0.1729	0.7212
2	Bladder cancer	map05219	KEGG PATHWAY	2/105	25/3483	0.1729	0.7212
1	Graft-versus-host disease	map05332	KEGG PATHWAY	1/105	7/3483	0.193	0.7335
1	Sulfur relay system	map04122	KEGG PATHWAY	1/105	7/3483	0.193	0.7335
4	Wnt signaling pathway	map04310	KEGG PATHWAY	4/105	84/3483	0.2464	0.7525
1	Allograft rejection	map05330	KEGG PATHWAY	1/105	8/3483	0.2174	0.7587
1	Arginine biosynthesis	map00220	KEGG PATHWAY	1/105	8/3483	0.2174	0.7587
5	Hippo signaling pathway	map04390	KEGG PATHWAY	5/105	106/3483	0.214	0.7625
3	Glycerophospholipid metabolism	map00564	KEGG PATHWAY	3/105	57/3483	0.2458	0.7641
5	Cytokine-cytokine receptor interaction	map04060	KEGG PATHWAY	5/105	111/3483	0.0242	0.3661
1	Ascorbate and aldarate metabolism	map00053	KEGG PATHWAY	1/105	9/3483	0.241	0.7777
1	Terpenoid backbone biosynthesis	map00900	KEGG PATHWAY	1/105	10/3483	0.264	0.7783
3	Toll-like receptor signaling pathway	map04620	KEGG PATHWAY	3/105	56/3483	0.0238	0.1814
4	Hepatitis B	map05161	KEGG PATHWAY	4/105	82/3483	0.2333	0.7821
3	Pyrimidine metabolism	map00240	KEGG PATHWAY	3/105	59/3483	0.2621	0.7864
2	Acute myeloid leukemia	map05221	KEGG PATHWAY	2/105	34/3483	0.2735	0.7928
2	Endometrial cancer	map05213	KEGG PATHWAY	2/105	35/3483	0.2848	0.8118
1	Alanine, aspartate and glutamate metabolism	map00250	KEGG PATHWAY	1/105	20/3483	0.4588	0.8435
1	Butanoate metabolism	map00650	KEGG PATHWAY	1/105	20/3483	0.4588	0.8435
1	Starch and sucrose metabolism	map00500	KEGG PATHWAY	1/105	20/3483	0.4588	0.8435
1	Propanoate metabolism	map00640	KEGG PATHWAY	1/105	20/3483	0.4588	0.8435
2	ErbB signaling pathway	map04012	KEGG PATHWAY	2/105	53/3483	0.4787	0.844
2	Arrhythmogenic right ventricular cardiomyopathy (ARVC)	map05412	KEGG PATHWAY	2/105	46/3483	0.4065	0.8476
1	One carbon pool by folate	map00670	KEGG PATHWAY	1/105	12/3483	0.3078	0.849
2	Colorectal cancer	map05210	KEGG PATHWAY	2/105	48/3483	0.4276	0.8503
2	Bile secretion	map04976	KEGG PATHWAY	2/105	48/3483	0.4276	0.8503
1	Proximal tubule bicarbonate reclamation	map04964	KEGG PATHWAY	1/105	15/3483	0.3688	0.8522
1	Glyoxylate and dicarboxylate metabolism	map00630	KEGG PATHWAY	1/105	15/3483	0.3688	0.8522
2	Small cell lung cancer	map05222	KEGG PATHWAY	2/105	51/3483	0.4586	0.8524
1	Mineral absorption	map04978	KEGG PATHWAY	1/105	22/3483	0.4911	0.8569
1	Fat digestion and absorption	map04975	KEGG PATHWAY	1/105	22/3483	0.4911	0.8569
1	Intestinal immune network for IgA production	map04672	KEGG PATHWAY	1/105	17/3483	0.4064	0.858
1	beta-Alanine metabolism	map00410	KEGG PATHWAY	1/105	19/3483	0.4418	0.8586
1	Fatty acid degradation	map00071	KEGG PATHWAY	1/105	19/3483	0.4418	0.8586
1	Nicotinate and nicotinamide metabolism	map00760	KEGG PATHWAY	1/105	19/3483	0.4418	0.8586
1	Pyruvate metabolism	map00620	KEGG PATHWAY	1/105	19/3483	0.4418	0.8586
4	Transcriptional misregulation in cancer	map05202	KEGG PATHWAY	4/105	98/3483	0.3421	0.8603
1	Porphyrin and chlorophyll metabolism	map00860	KEGG PATHWAY	1/105	16/3483	0.3879	0.8614
1	Pentose and glucuronate interconversions	map00040	KEGG PATHWAY	1/105	16/3483	0.3879	0.8614
1	Circadian rhythm	map04710	KEGG PATHWAY	1/105	16/3483	0.3879	0.8614
1	Biosynthesis of unsaturated fatty acids	map01040	KEGG PATHWAY	1/105	16/3483	0.3879	0.8614
2	Basal cell carcinoma	map05217	KEGG PATHWAY	2/105	37/3483	0.3074	0.8617
1	Type I diabetes mellitus	map04940	KEGG PATHWAY	1/105	14/3483	0.3491	0.8651
1	Steroid biosynthesis	map00100	KEGG PATHWAY	1/105	14/3483	0.3491	0.8651
1	Primary immunodeficiency	map05340	KEGG PATHWAY	1/105	14/3483	0.3491	0.8651
1	Autoimmune thyroid disease	map05320	KEGG PATHWAY	1/105	14/3483	0.3491	0.8651
1	Homologous recombination	map03440	KEGG PATHWAY	1/105	14/3483	0.3491	0.8651
1	Lysine degradation	map00310	KEGG PATHWAY	1/105	24/3483	0.5215	0.8658
1	Arginine and proline metabolism	map00330	KEGG PATHWAY	1/105	24/3483	0.5215	0.8658
2	Epithelial cell signaling in Helicobacter pylori infection	map05120	KEGG PATHWAY	2/105	44/3483	0.3849	0.8661
1	Aldosterone-regulated sodium reabsorption	map04960	KEGG PATHWAY	1/105	23/3483	0.5065	0.8662
4	Regulation of actin cytoskeleton	map04810	KEGG PATHWAY	4/105	123/3483	0.5124	0.8675
2	Adherens junction	map04520	KEGG PATHWAY	2/105	57/3483	0.5176	0.8677
2	Glycerolipid metabolism	map00561	KEGG PATHWAY	2/105	40/3483	0.341	0.8703
3	Amoebiasis	map05146	KEGG PATHWAY	3/105	68/3483	0.3371	0.8733
1	Fatty acid elongation	map00062	KEGG PATHWAY	1/105	18/3483	0.4244	0.8744
1	Dorso-ventral axis formation	map04320	KEGG PATHWAY	1/105	18/3483	0.4244	0.8744
1	Drug metabolism - other enzymes	map00983	KEGG PATHWAY	1/105	18/3483	0.4244	0.8744
1	Cytosolic DNA-sensing pathway	map04623	KEGG PATHWAY	1/105	28/3483	0.577	0.881
4	Epstein-Barr virus infection	map05169	KEGG PATHWAY	4/105	97/3483	0.3352	0.8817
4	Proteoglycans in cancer	map05205	KEGG PATHWAY	4/105	130/3483	0.5568	0.8898
1	Maturity onset diabetes of the young	map04950	KEGG PATHWAY	1/105	13/3483	0.3288	0.8924
1	Collecting duct acid secretion	map04966	KEGG PATHWAY	1/105	13/3483	0.3288	0.8924
1	Fanconi anemia pathway	map03460	KEGG PATHWAY	1/105	27/3483	0.5638	0.8927
1	Sphingolipid metabolism	map00600	KEGG PATHWAY	1/105	27/3483	0.5638	0.8927
1	Endocrine and other factor-regulated calcium reabsorption	map04961	KEGG PATHWAY	1/105	27/3483	0.5638	0.8927
1	Ovarian steroidogenesis	map04913	KEGG PATHWAY	1/105	27/3483	0.5638	0.8927
1	ABC transporters	map02010	KEGG PATHWAY	1/105	26/3483	0.5501	0.8959
1	Vasopressin-regulated water reabsorption	map04962	KEGG PATHWAY	1/105	26/3483	0.5501	0.8959
1	Vibrio cholerae infection	map05110	KEGG PATHWAY	1/105	32/3483	0.6262	0.9074
2	Melanogenesis	map04916	KEGG PATHWAY	2/105	71/3483	0.638	0.9091
2	Insulin resistance	map04931	KEGG PATHWAY	2/105	71/3483	0.638	0.9091
2	Platelet activation	map04611	KEGG PATHWAY	2/105	69/3483	0.6223	0.9095
7	Pathways in cancer	map05200	KEGG PATHWAY	7/105	254/3483	0.6547	0.9101
2	Insulin signaling pathway	map04910	KEGG PATHWAY	2/105	74/3483	0.6605	0.9109
1	NOD-like receptor signaling pathway	map04621	KEGG PATHWAY	1/105	30/3483	0.6024	0.9115
1	Viral myocarditis	map05416	KEGG PATHWAY	1/105	30/3483	0.6024	0.9115
1	Synaptic vesicle cycle	map04721	KEGG PATHWAY	1/105	31/3483	0.6145	0.9137
1	Valine, leucine and isoleucine degradation	map00280	KEGG PATHWAY	1/105	31/3483	0.6145	0.9137
2	Influenza A	map05164	KEGG PATHWAY	2/105	73/3483	0.6531	0.9155
1	Taste transduction	map04742	KEGG PATHWAY	1/105	36/3483	0.6697	0.9161
1	Regulation of lipolysis in adipocytes	map04923	KEGG PATHWAY	1/105	33/3483	0.6376	0.9161
1	Longevity regulating pathway	map04211	KEGG PATHWAY	1/105	52/3483	0.7988	0.9356
1	Hypertrophic cardiomyopathy (HCM)	map05410	KEGG PATHWAY	1/105	41/3483	0.717	0.936
1	Insulin secretion	map04911	KEGG PATHWAY	1/105	53/3483	0.805	0.9364
1	TGF-beta signaling pathway	map04350	KEGG PATHWAY	1/105	54/3483	0.811	0.937
2	Chemokine signaling pathway	map04062	KEGG PATHWAY	2/105	89/3483	0.7569	0.9379
1	Central carbon metabolism in cancer	map05230	KEGG PATHWAY	1/105	40/3483	0.7081	0.9387
1	Gastric acid secretion	map04971	KEGG PATHWAY	1/105	44/3483	0.7421	0.9401
3	Calcium signaling pathway	map04020	KEGG PATHWAY	3/105	119/3483	0.7042	0.9408
2	Axon guidance	map04360	KEGG PATHWAY	2/105	82/3483	0.7152	0.9408
1	Natural killer cell mediated cytotoxicity	map04650	KEGG PATHWAY	1/105	51/3483	0.7925	0.9411
1	NF-kappa B signaling pathway	map04064	KEGG PATHWAY	1/105	51/3483	0.7925	0.9411
1	Prostate cancer	map05215	KEGG PATHWAY	1/105	60/3483	0.8432	0.9424
3	Focal adhesion	map04510	KEGG PATHWAY	3/105	129/3483	0.7551	0.9425
2	FoxO signaling pathway	map04068	KEGG PATHWAY	2/105	84/3483	0.7277	0.9427
1	Ribosome	map03010	KEGG PATHWAY	1/105	59/3483	0.8382	0.943
1	Hippo signaling pathway - fly	map04391	KEGG PATHWAY	1/105	43/3483	0.734	0.9437
1	Protein digestion and absorption	map04974	KEGG PATHWAY	1/105	43/3483	0.734	0.9437
2	Signaling pathways regulating pluripotency of stem cells	map04550	KEGG PATHWAY	2/105	79/3483	0.6956	0.9441
5	PI3K-Akt signaling pathway	map04151	KEGG PATHWAY	5/105	193/3483	0.0012	0.0441
2	MicroRNAs in cancer	map05206	KEGG PATHWAY	2/105	88/3483	0.7513	0.9446
2	Purine metabolism	map00230	KEGG PATHWAY	2/105	103/3483	0.8248	0.9466
1	Choline metabolism in cancer	map05231	KEGG PATHWAY	1/105	66/3483	0.8699	0.9475
1	Lysosome	map04142	KEGG PATHWAY	1/105	65/3483	0.8658	0.9491
1	Gap junction	map04540	KEGG PATHWAY	1/105	58/3483	0.8331	0.9497
1	Pancreatic secretion	map04972	KEGG PATHWAY	1/105	58/3483	0.8331	0.9497
1	Chronic myeloid leukemia	map05220	KEGG PATHWAY	1/105	48/3483	0.7722	0.95
1	Dilated cardiomyopathy (DCM)	map05414	KEGG PATHWAY	1/105	48/3483	0.7722	0.95
1	TNF signaling pathway	map04668	KEGG PATHWAY	1/105	63/3483	0.8572	0.9518
1	AMPK signaling pathway	map04152	KEGG PATHWAY	1/105	63/3483	0.8572	0.9518
1	Oxidative phosphorylation	map00190	KEGG PATHWAY	1/105	50/3483	0.786	0.9532
1	ECM-receptor interaction	map04512	KEGG PATHWAY	1/105	50/3483	0.786	0.9532
1	Prolactin signaling pathway	map04917	KEGG PATHWAY	1/105	50/3483	0.786	0.9532
1	Vascular smooth muscle contraction	map04270	KEGG PATHWAY	1/105	69/3483	0.8816	0.9541
1	Alzheimer's disease	map05010	KEGG PATHWAY	1/105	79/3483	0.9134	0.9641
2	MAPK signaling pathway	map04010	KEGG PATHWAY	2/105	144/3483	0.9371	0.9653
3	Neuroactive ligand-receptor interaction	map04080	KEGG PATHWAY	3/105	189/3483	0.9315	0.9654
1	Sphingolipid signaling pathway	map04071	KEGG PATHWAY	1/105	78/3483	0.9106	0.9672
1	cGMP-PKG signaling pathway	map04022	KEGG PATHWAY	1/105	106/3483	0.9629	0.9686
1	Ubiquitin mediated proteolysis	map04120	KEGG PATHWAY	1/105	75/3483	0.9018	0.9699
1	Thyroid hormone signaling pathway	map04919	KEGG PATHWAY	1/105	75/3483	0.9018	0.9699
2	Ras signaling pathway	map04014	KEGG PATHWAY	2/105	140/3483	0.9303	0.97
2	Rap1 signaling pathway	map04015	KEGG PATHWAY	2/105	137/3483	0.9247	0.97
2	Endocytosis	map04144	KEGG PATHWAY	2/105	161/3483	0.9598	0.9712
1	Phospholipase D signaling pathway	map04072	KEGG PATHWAY	1/105	101/3483	0.9566	0.9737
1	Oxytocin signaling pathway	map04921	KEGG PATHWAY	1/105	99/3483	0.9538	0.9766
1	cAMP signaling pathway	map04024	KEGG PATHWAY	1/105	127/3483	0.981	0.981

## Sheet: MCB vs ANT
Num	Term	Ko id	Database	Ratio_in_study	Ratio_in_pop	Pvalue_uncorrected	Pvalue_corrected
8	Glycerophospholipid metabolism	map00564	KEGG PATHWAY	8/106	57/3483	0.0003	0.0497
5	PPAR signaling pathway	map03320	KEGG PATHWAY	5/106	36/3483	0.0042	0.1554
4	Steroid hormone biosynthesis	map00140	KEGG PATHWAY	4/106	22/3483	0.0039	0.1787
3	Nitrogen metabolism	map00910	KEGG PATHWAY	3/106	13/3483	0.0063	0.1924
7	Cell cycle	map04110	KEGG PATHWAY	7/106	80/3483	0.0101	0.2074
4	Adipocytokine signaling pathway	map04920	KEGG PATHWAY	4/106	31/3483	0.0135	0.2077
6	AMPK signaling pathway	map04152	KEGG PATHWAY	6/106	63/3483	0.0115	0.2111
2	Fatty acid biosynthesis	map00061	KEGG PATHWAY	2/106	6/3483	0.0127	0.2125
3	Proximal tubule bicarbonate reclamation	map04964	KEGG PATHWAY	3/106	15/3483	0.0095	0.2196
6	Systemic lupus erythematosus	map05322	KEGG PATHWAY	6/106	50/3483	0.0037	0.2263
8	Transcriptional misregulation in cancer	map05202	KEGG PATHWAY	8/106	98/3483	0.0092	0.2412
3	Pyruvate metabolism	map00620	KEGG PATHWAY	3/106	19/3483	0.0186	0.2635
3	Starch and sucrose metabolism	map00500	KEGG PATHWAY	3/106	20/3483	0.0214	0.2816
6	Peroxisome	map04146	KEGG PATHWAY	6/106	49/3483	0.0033	0.3061
2	Citrate cycle (TCA cycle)	map00020	KEGG PATHWAY	2/106	10/3483	0.0352	0.3599
4	Central carbon metabolism in cancer	map05230	KEGG PATHWAY	4/106	40/3483	0.032	0.3675
4	Glycerolipid metabolism	map00561	KEGG PATHWAY	4/106	40/3483	0.032	0.3675
5	Gap junction	map04540	KEGG PATHWAY	5/106	58/3483	0.0303	0.3719
5	Oocyte meiosis	map04114	KEGG PATHWAY	5/106	66/3483	0.0489	0.4738
3	Chemical carcinogenesis	map05204	KEGG PATHWAY	3/106	28/3483	0.0517	0.4758
1	Neomycin, kanamycin and gentamicin biosynthesis	map00524	KEGG PATHWAY	1/106	2/3483	0.0599	0.5253
3	Pathogenic Escherichia coli infection	map05130	KEGG PATHWAY	3/106	33/3483	0.0773	0.5472
4	Progesterone-mediated oocyte maturation	map04914	KEGG PATHWAY	4/106	54/3483	0.0804	0.5476
2	Linoleic acid metabolism	map00591	KEGG PATHWAY	2/106	15/3483	0.0745	0.5481
2	Pentose and glucuronate interconversions	map00040	KEGG PATHWAY	2/106	16/3483	0.0835	0.5485
2	Steroid biosynthesis	map00100	KEGG PATHWAY	2/106	14/3483	0.0658	0.5504
5	Influenza A	map05164	KEGG PATHWAY	5/106	73/3483	0.0698	0.558
5	Insulin signaling pathway	map04910	KEGG PATHWAY	5/106	74/3483	0.0731	0.5602
5	Cell adhesion molecules (CAMs)	map04514	KEGG PATHWAY	5/106	80/3483	0.0948	0.5626
2	Galactose metabolism	map00052	KEGG PATHWAY	2/106	18/3483	0.1024	0.5886
2	Drug metabolism - cytochrome P450	map00982	KEGG PATHWAY	2/106	17/3483	0.0928	0.5886
2	Thyroid cancer	map05216	KEGG PATHWAY	2/106	17/3483	0.0928	0.5886
5	MicroRNAs in cancer	map05206	KEGG PATHWAY	5/106	88/3483	0.1283	0.6051
2	Metabolism of xenobiotics by cytochrome P450	map00980	KEGG PATHWAY	2/106	21/3483	0.1326	0.61
5	Alcoholism	map05034	KEGG PATHWAY	5/106	90/3483	0.1374	0.6166
3	Rheumatoid arthritis	map05323	KEGG PATHWAY	3/106	41/3483	0.1274	0.6167
2	Alanine, aspartate and glutamate metabolism	map00250	KEGG PATHWAY	2/106	20/3483	0.1223	0.6251
2	Butanoate metabolism	map00650	KEGG PATHWAY	2/106	20/3483	0.1223	0.6251
2	Fatty acid degradation	map00071	KEGG PATHWAY	2/106	19/3483	0.1122	0.6257
2	Mineral absorption	map04978	KEGG PATHWAY	2/106	22/3483	0.1431	0.6269
2	Fat digestion and absorption	map04975	KEGG PATHWAY	2/106	22/3483	0.1431	0.6269
2	Retinol metabolism	map00830	KEGG PATHWAY	2/106	22/3483	0.1431	0.6269
1	Asthma	map05310	KEGG PATHWAY	1/106	4/3483	0.1163	0.6296
6	Cytokine-cytokine receptor interaction	map04060	KEGG PATHWAY	6/106	111/3483	0.0121	0.1319
4	Insulin resistance	map04931	KEGG PATHWAY	4/106	71/3483	0.1687	0.6897
2	Malaria	map05144	KEGG PATHWAY	2/106	25/3483	0.1755	0.702
2	Bladder cancer	map05219	KEGG PATHWAY	2/106	25/3483	0.1755	0.702
2	Amino sugar and nucleotide sugar metabolism	map00520	KEGG PATHWAY	2/106	25/3483	0.1755	0.702
1	Ascorbate and aldarate metabolism	map00053	KEGG PATHWAY	1/106	9/3483	0.2431	0.7099
1	Primary bile acid biosynthesis	map00120	KEGG PATHWAY	1/106	9/3483	0.2431	0.7099
2	Type II diabetes mellitus	map04930	KEGG PATHWAY	2/106	29/3483	0.2202	0.7109
3	NF-kappa B signaling pathway	map04064	KEGG PATHWAY	3/106	51/3483	0.0202	0.1134
3	TGF-beta signaling pathway	map04350	KEGG PATHWAY	3/106	54/3483	0.2256	0.7158
4	Phagosome	map04145	KEGG PATHWAY	4/106	76/3483	0.1994	0.7196
2	Valine, leucine and isoleucine degradation	map00280	KEGG PATHWAY	2/106	31/3483	0.2429	0.721
2	Viral myocarditis	map05416	KEGG PATHWAY	2/106	30/3483	0.2316	0.7222
2	NOD-like receptor signaling pathway	map04621	KEGG PATHWAY	2/106	30/3483	0.2316	0.7222
2	Glycolysis / Gluconeogenesis	map00010	KEGG PATHWAY	2/106	30/3483	0.2316	0.7222
1	Graft-versus-host disease	map05332	KEGG PATHWAY	1/106	7/3483	0.1947	0.7311
1	Synthesis and degradation of ketone bodies	map00072	KEGG PATHWAY	1/106	7/3483	0.1947	0.7311
1	Allograft rejection	map05330	KEGG PATHWAY	1/106	8/3483	0.2193	0.7335
1	Arginine biosynthesis	map00220	KEGG PATHWAY	1/106	8/3483	0.2193	0.7335
4	Signaling pathways regulating pluripotency of stem cells	map04550	KEGG PATHWAY	4/106	79/3483	0.2187	0.7451
1	Terpenoid backbone biosynthesis	map00900	KEGG PATHWAY	1/106	10/3483	0.2662	0.7534
3	ErbB signaling pathway	map04012	KEGG PATHWAY	3/106	53/3483	0.2176	0.7553
3	Non-alcoholic fatty liver disease (NAFLD)	map04932	KEGG PATHWAY	3/106	62/3483	0.2919	0.8137
3	Osteoclast differentiation	map04380	KEGG PATHWAY	3/106	63/3483	0.3003	0.8247
3	TNF signaling pathway	map04668	KEGG PATHWAY	3/106	63/3483	0.3003	0.8247
1	alpha-Linolenic acid metabolism	map00592	KEGG PATHWAY	1/106	12/3483	0.3103	0.8274
1	Antigen processing and presentation	map04612	KEGG PATHWAY	1/106	12/3483	0.3103	0.8274
3	FoxO signaling pathway	map04068	KEGG PATHWAY	3/106	84/3483	0.4744	0.8475
3	Apoptosis	map04210	KEGG PATHWAY	3/106	79/3483	0.4342	0.8498
1	Glycosylphosphatidylinositol (GPI)-anchor biosynthesis	map00563	KEGG PATHWAY	1/106	20/3483	0.462	0.85
1	Fructose and mannose metabolism	map00051	KEGG PATHWAY	1/106	20/3483	0.462	0.85
1	Carbohydrate digestion and absorption	map04973	KEGG PATHWAY	1/106	20/3483	0.462	0.85
2	Glucagon signaling pathway	map04922	KEGG PATHWAY	2/106	50/3483	0.4533	0.8511
3	Hepatitis B	map05161	KEGG PATHWAY	3/106	82/3483	0.4585	0.8521
3	Herpes simplex infection	map05168	KEGG PATHWAY	3/106	85/3483	0.4823	0.8533
3	Jak-STAT signaling pathway	map04630	KEGG PATHWAY	3/106	81/3483	0.4504	0.8544
2	Bile secretion	map04976	KEGG PATHWAY	2/106	48/3483	0.4324	0.8555
1	Aminoacyl-tRNA biosynthesis	map00970	KEGG PATHWAY	1/106	22/3483	0.4944	0.8582
1	Maturity onset diabetes of the young	map04950	KEGG PATHWAY	1/106	13/3483	0.3313	0.8587
1	Collecting duct acid secretion	map04966	KEGG PATHWAY	1/106	13/3483	0.3313	0.8587
1	Nicotinate and nicotinamide metabolism	map00760	KEGG PATHWAY	1/106	19/3483	0.445	0.8619
1	Prion diseases	map05020	KEGG PATHWAY	1/106	19/3483	0.445	0.8619
4	Calcium signaling pathway	map04020	KEGG PATHWAY	4/106	119/3483	0.4936	0.865
3	Thyroid hormone signaling pathway	map04919	KEGG PATHWAY	3/106	75/3483	0.4012	0.8685
3	Epstein-Barr virus infection	map05169	KEGG PATHWAY	3/106	97/3483	0.5723	0.8703
4	Viral carcinogenesis	map05203	KEGG PATHWAY	4/106	107/3483	0.4117	0.8706
6	PI3K-Akt signaling pathway	map04151	KEGG PATHWAY	6/106	193/3483	0.54	0.8717
5	HTLV-I infection	map05166	KEGG PATHWAY	5/106	132/3483	0.3745	0.8722
2	Pancreatic secretion	map04972	KEGG PATHWAY	2/106	58/3483	0.5322	0.8743
1	Type I diabetes mellitus	map04940	KEGG PATHWAY	1/106	14/3483	0.3518	0.8747
1	Staphylococcus aureus infection	map05150	KEGG PATHWAY	1/106	14/3483	0.3518	0.8747
1	Autoimmune thyroid disease	map05320	KEGG PATHWAY	1/106	14/3483	0.3518	0.8747
1	Cytosolic DNA-sensing pathway	map04623	KEGG PATHWAY	1/106	28/3483	0.5805	0.8756
1	Intestinal immune network for IgA production	map04672	KEGG PATHWAY	1/106	17/3483	0.4094	0.876
1	Glyoxylate and dicarboxylate metabolism	map00630	KEGG PATHWAY	1/106	15/3483	0.3716	0.8765
1	Porphyrin and chlorophyll metabolism	map00860	KEGG PATHWAY	1/106	16/3483	0.3908	0.8769
1	Circadian rhythm	map04710	KEGG PATHWAY	1/106	16/3483	0.3908	0.8769
1	Biosynthesis of unsaturated fatty acids	map01040	KEGG PATHWAY	1/106	16/3483	0.3908	0.8769
1	ABC transporters	map02010	KEGG PATHWAY	1/106	26/3483	0.5536	0.8781
1	Tryptophan metabolism	map00380	KEGG PATHWAY	1/106	25/3483	0.5395	0.8784
2	Measles	map05162	KEGG PATHWAY	2/106	61/3483	0.5597	0.8803
2	Prostate cancer	map05215	KEGG PATHWAY	2/106	60/3483	0.5507	0.8811
2	Toll-like receptor signaling pathway	map04620	KEGG PATHWAY	2/106	56/3483	0.5132	0.8825
4	Phospholipase D signaling pathway	map04072	KEGG PATHWAY	4/106	101/3483	0.3697	0.8834
2	Amoebiasis	map05146	KEGG PATHWAY	2/106	68/3483	0.6195	0.8836
1	Fatty acid elongation	map00062	KEGG PATHWAY	1/106	18/3483	0.4275	0.8838
1	Dorso-ventral axis formation	map04320	KEGG PATHWAY	1/106	18/3483	0.4275	0.8838
1	Ether lipid metabolism	map00565	KEGG PATHWAY	1/106	18/3483	0.4275	0.8838
1	Drug metabolism - other enzymes	map00983	KEGG PATHWAY	1/106	18/3483	0.4275	0.8838
3	Chagas disease (American trypanosomiasis)	map05142	KEGG PATHWAY	3/106	69/3483	0.3509	0.8845
1	Fanconi anemia pathway	map03460	KEGG PATHWAY	1/106	27/3483	0.5673	0.8846
1	Sphingolipid metabolism	map00600	KEGG PATHWAY	1/106	27/3483	0.5673	0.8846
1	Endocrine and other factor-regulated calcium reabsorption	map04961	KEGG PATHWAY	1/106	27/3483	0.5673	0.8846
5	Ras signaling pathway	map04014	KEGG PATHWAY	5/106	140/3483	0.4236	0.8858
4	Regulation of actin cytoskeleton	map04810	KEGG PATHWAY	4/106	123/3483	0.5199	0.8858
4	Rap1 signaling pathway	map04015	KEGG PATHWAY	4/106	137/3483	0.6066	0.8859
1	Arachidonic acid metabolism	map00590	KEGG PATHWAY	1/106	24/3483	0.5249	0.8861
1	Arginine and proline metabolism	map00330	KEGG PATHWAY	1/106	24/3483	0.5249	0.8861
1	Glutathione metabolism	map00480	KEGG PATHWAY	1/106	24/3483	0.5249	0.8861
1	Legionellosis	map05134	KEGG PATHWAY	1/106	31/3483	0.618	0.8884
1	RIG-I-like receptor signaling pathway	map04622	KEGG PATHWAY	1/106	34/3483	0.6521	0.8888
1	Acute myeloid leukemia	map05221	KEGG PATHWAY	1/106	34/3483	0.6521	0.8888
3	Purine metabolism	map00230	KEGG PATHWAY	3/106	103/3483	0.6136	0.8891
3	Hippo signaling pathway	map04390	KEGG PATHWAY	3/106	106/3483	0.6333	0.8895
1	Endometrial cancer	map05213	KEGG PATHWAY	1/106	35/3483	0.6628	0.8902
1	Cysteine and methionine metabolism	map00270	KEGG PATHWAY	1/106	32/3483	0.6297	0.8913
2	Hepatitis C	map05160	KEGG PATHWAY	2/106	72/3483	0.6508	0.8936
1	Leishmaniasis	map05140	KEGG PATHWAY	1/106	33/3483	0.6411	0.8936
4	MAPK signaling pathway	map04010	KEGG PATHWAY	4/106	144/3483	0.6463	0.8941
2	Epithelial cell signaling in Helicobacter pylori infection	map05120	KEGG PATHWAY	2/106	44/3483	0.3895	0.8958
2	Melanoma	map05218	KEGG PATHWAY	2/106	44/3483	0.3895	0.8958
1	Inflammatory bowel disease (IBD)	map05321	KEGG PATHWAY	1/106	30/3483	0.6059	0.8991
1	Cardiac muscle contraction	map04260	KEGG PATHWAY	1/106	30/3483	0.6059	0.8991
2	AGE-RAGE signaling pathway in diabetic complications	map04933	KEGG PATHWAY	2/106	66/3483	0.6031	0.9022
1	Pertussis	map05133	KEGG PATHWAY	1/106	37/3483	0.6832	0.911
1	Longevity regulating pathway	map04211	KEGG PATHWAY	1/106	52/3483	0.8019	0.9165
6	Pathways in cancer	map05200	KEGG PATHWAY	6/106	254/3483	0.7974	0.917
1	Olfactory transduction	map04740	KEGG PATHWAY	1/106	56/3483	0.8253	0.9204
1	p53 signaling pathway	map04115	KEGG PATHWAY	1/106	39/3483	0.7024	0.9232
1	HIF-1 signaling pathway	map04066	KEGG PATHWAY	1/106	55/3483	0.8197	0.9254
1	Circadian entrainment	map04713	KEGG PATHWAY	1/106	55/3483	0.8197	0.9254
1	Natural killer cell mediated cytotoxicity	map04650	KEGG PATHWAY	1/106	51/3483	0.7956	0.9266
1	Small cell lung cancer	map05222	KEGG PATHWAY	1/106	51/3483	0.7956	0.9266
1	Gastric acid secretion	map04971	KEGG PATHWAY	1/106	44/3483	0.7455	0.9268
2	Huntington's disease	map05016	KEGG PATHWAY	2/106	100/3483	0.816	0.9269
2	Alzheimer's disease	map05010	KEGG PATHWAY	2/106	79/3483	0.7006	0.9275
2	Chemokine signaling pathway	map04062	KEGG PATHWAY	2/106	89/3483	0.7616	0.928
1	Shigellosis	map05131	KEGG PATHWAY	1/106	40/3483	0.7116	0.9286
1	Complement and coagulation cascades	map04610	KEGG PATHWAY	1/106	40/3483	0.7116	0.9286
1	Salmonella infection	map05132	KEGG PATHWAY	1/106	45/3483	0.7533	0.9303
1	Arrhythmogenic right ventricular cardiomyopathy (ARVC)	map05412	KEGG PATHWAY	1/106	46/3483	0.761	0.9334
1	Hippo signaling pathway - fly	map04391	KEGG PATHWAY	1/106	43/3483	0.7374	0.9358
1	Protein digestion and absorption	map04974	KEGG PATHWAY	1/106	43/3483	0.7374	0.9358
1	Thyroid hormone synthesis	map04918	KEGG PATHWAY	1/106	43/3483	0.7374	0.9358
1	Parkinson's disease	map05012	KEGG PATHWAY	1/106	61/3483	0.8507	0.9373
1	T cell receptor signaling pathway	map04660	KEGG PATHWAY	1/106	60/3483	0.846	0.9377
1	Glioma	map05214	KEGG PATHWAY	1/106	42/3483	0.7291	0.9381
1	Longevity regulating pathway - worm	map04212	KEGG PATHWAY	1/106	42/3483	0.7291	0.9381
1	Chronic myeloid leukemia	map05220	KEGG PATHWAY	1/106	48/3483	0.7755	0.9387
1	Colorectal cancer	map05210	KEGG PATHWAY	1/106	48/3483	0.7755	0.9387
1	Salivary secretion	map04970	KEGG PATHWAY	1/106	50/3483	0.7891	0.9428
1	Oxidative phosphorylation	map00190	KEGG PATHWAY	1/106	50/3483	0.7891	0.9428
1	ECM-receptor interaction	map04512	KEGG PATHWAY	1/106	50/3483	0.7891	0.9428
1	Prolactin signaling pathway	map04917	KEGG PATHWAY	1/106	50/3483	0.7891	0.9428
3	Endocytosis	map04144	KEGG PATHWAY	3/106	161/3483	0.8766	0.9488
2	Proteoglycans in cancer	map05205	KEGG PATHWAY	2/106	130/3483	0.9127	0.9488
1	Tuberculosis	map05152	KEGG PATHWAY	1/106	87/3483	0.9343	0.9498
1	Adrenergic signaling in cardiomyocytes	map04261	KEGG PATHWAY	1/106	87/3483	0.9343	0.9498
1	Vascular smooth muscle contraction	map04270	KEGG PATHWAY	1/106	69/3483	0.884	0.9512
1	Platelet activation	map04611	KEGG PATHWAY	1/106	69/3483	0.884	0.9512
1	Wnt signaling pathway	map04310	KEGG PATHWAY	1/106	84/3483	0.9278	0.9537
1	Sphingolipid signaling pathway	map04071	KEGG PATHWAY	1/106	78/3483	0.9127	0.9542
1	Axon guidance	map04360	KEGG PATHWAY	1/106	82/3483	0.9231	0.9542
1	Serotonergic synapse	map04726	KEGG PATHWAY	1/106	67/3483	0.8764	0.9542
1	Tight junction	map04530	KEGG PATHWAY	1/106	95/3483	0.9491	0.9542
3	Neuroactive ligand-receptor interaction	map04080	KEGG PATHWAY	3/106	189/3483	0.9343	0.955
1	Oxytocin signaling pathway	map04921	KEGG PATHWAY	1/106	99/3483	0.9551	0.9551
1	Choline metabolism in cancer	map05231	KEGG PATHWAY	1/106	66/3483	0.8725	0.9556
2	Focal adhesion	map04510	KEGG PATHWAY	2/106	129/3483	0.9104	0.9573
1	Ubiquitin mediated proteolysis	map04120	KEGG PATHWAY	1/106	75/3483	0.904	0.9615
1	Leukocyte transendothelial migration	map04670	KEGG PATHWAY	1/106	75/3483	0.904	0.9615
