# Supplementary material for: A Discovery of Relevant Hepatoprotective Effects and Underlying Mechanisms of Dietary Clostridium butyricum Against Corticosterone-Induced Liver Injury in Pekin Ducks
Source: Microorganisms. 2019 Sep 16;7(9):358. doi: 10.3390/microorganisms7090358 (PMC6780423; doi:10.3390/microorganisms7090358)
Supplement: Supplementary file 1 [file microorganisms-07-00358-s001.zip › Additional file 4 The raw data of qRT-PCR.xlsx]

## Sheet: MCB vs CON
Raw CT value
sample	Tlr2a	Il10	Sod3	Tlr2b	Fabp	Atp6v0d2	Acsl1	Cyp7a1	Trim35	Il22ra2	Gapdh
CON1	24.65	24.85	23.91	25.88	24.65	15.23	25.41	25.03	22.69	20.89	17.36
	24.75	24.71	23.93	25.64	24.84	15.14	25.35	25.12	22.65	20.74	17.69
	24.6	25.21	23.78	25.68	24.8	15.16	25.34	24.98	22.74	20.96	17.61
CON2	24.18	24.02	23.82	25.18	24.48	14.92	25.62	24.38	22.74	19.72	16.81
	24.81	24.78	23.69	25.24	24.51	14.78	25.82	24.31	22.72	19.63	16.81
	24.44	23.91	23.8	25.16	24.51	14.97	25.71	2.42	22.65	19.77	16.88
CON3	24.69	25.66	23.86	25.77	23.81	14.42	24.74	23.65	21.26	18.94	16.67
	24.78	25.55	23.65	25.77	23.58	14.26	24.7	23.59	21.42	19.28	16.53
	24.66	25.39	23.66	25.65	23.62	14.1	24.73	23.64	21.39	18.96	16.6
CON4	24.12	23.93	23.85	27.32	24.97	14.97	26.15	24.88	22.87	21.15	17.52
	24.14	23.82	23.54	27.21	24.84	14.91	26.31	24.88	22.88	21.13	17.52
	24.01	23.89	23.76	27.26	24.88	15.06	26.28	24.92	22.58	21.13	17.82
CON5	24.09	24.65	24.27	25.4	23.95	15.03	25.45	23.88	21.59	20.11	16.84
	24.15	24.2	24.08	25.36	23.83	15.18	25.78	23.86	21.71	20.06	17.12
	23.97	24.63	23.85	25.53	23.69	15.04	25.69	23.78	21.76	20.33	17.01
CON6	24.12	23.23	23.77	25.79	24.1	15.12	26.42	25.15	22.52	19.54	16.85
	24.27	23.14	23.52	25.83	24.17	15.22	26.61	25.19	22.53	19.72	16.86
	24.28	23.08	23.54	25.75	24.04	15.32	26.81	25.25	22.42	19.71	16.93
MCB1	24.53	24.31	23.8	25.28	27.12	16.48	27.02	27.53	23.12	21.11	17.22
	24.53	24.47	23.88	25.48	27.38	16.51	27.01	27.43	23.03	21.05	17.04
	24.59	24.32	23.82	25.31	27.45	16.46	26.98	27.35	23.14	20.82	16.93
MCB2	23.76	23.57	23.82	25.99	25.62	17.12	27.21	25.32	22.39	21.31	18.1
	23.74	23.56	23.82	25.89	25.55	17.14	27.19	25.51	22.47	21.26	17.72
	24	23.72	23.73	26.03	25.5	16.97	27.25	25.45	22.68	21.19	17.78
MCB3	23.74	24.45	23.22	25.93	25.49	16.71	28.45	25.39	23.36	20.81	17.71
	23.63	24.19	22.99	25.63	25.49	16.67	28.42	25.49	23.33	20.77	17.83
	23.99	23.85	23.12	25.95	25.29	16.71	28.35	25.31	23.32	20.61	17.51
MCB4	23.8	24.67	23.68	26.07	27.41	19.06	28.69	27.41	24.35	22.69	18.11
	23.61	24.31	23.58	25.74	27.37	19.08	28.68	27.29	24.28	22.41	18.23
	23.65	25.42	23.69	25.77	27.32	19.03	28.53	27.45	24.32	22.36	17.89
MCB5	23.89	24.35	23.41	25.04	25.86	17.34	27.8	25.65	22.64	21.46	17.39
	23.78	24.62	23.17	25.09	25.92	17.3	27.97	25.89	22.83	21.27	17.63
	23.8	24.44	23.25	25.32	26.28	17.1	27.95	26.25	22.84	21.1	17.52
MCB6	24.24	24.98	24.29	25.09	27.41	16.71	27.65	24.42	22.82	20.36	17.18
	24.25	24.95	23.94	25	27.38	16.69	27.35	24.36	22.92	20.31	17.05
	24.33	24.88	24.22	25.1	27.02	16.79	27.72	24.38	22.87	20.32	16.98

## Sheet: MCB vs ANT
Raw CT value
sample	Cpt1a	Fabp7	Ildr1	Igfbp4	Acsl1	Acsl5	Pparg	Fasn	Il17b	Hspb3	Gapdh
ANT1	21.34	28.32	23.19	20.03	25.17	18.33	21.12	23.46	28.36	19.82	18.29
	21.25	28.25	23.12	19.99	24.84	18.43	21.53	23.34	28.43	19.78	18.26
	21.01	28.16	23.33	19.94	24.8	18.35	21.36	23.68	28.17	19.86	18.58
ANT2	20.01	26.65	23.37	19.94	24.48	18.64	21.35	23.61	28.19	19.43	18.04
	19.77	26.42	23.44	19.66	24.51	18.69	21.41	23.56	27.92	19.2	18.26
	19.7	26.63	23.25	19.79	24.51	18.7	21.55	23.88	28.15	19.29	18.13
ANT3	19.94	26.32	23.48	18.95	23.81	18.76	20.79	23.41	28.21	19.91	18.29
	19.92	26.08	23.37	18.67	23.58	18.8	20.92	23.35	27.83	19.89	18.33
	19.94	25.88	23.52	18.94	23.62	19.01	20.94	23.35	28.08	20.04	18.33
ANT4	22.93	26.54	25.74	21.84	24.97	18.45	20.91	23.85	27.65	19.58	18.86
	22.58	26.32	25.54	21.81	24.84	18.47	21.17	23.85	27.75	19.32	18.79
	22.72	26.42	25.73	21.72	25.19	18.62	21.24	23.78	27.67	19.42	18.9
ANT5	25.74	27.73	26.22	19.99	23.95	18.51	20.42	23.45	27.54	19.82	17.99
	25.52	27.94	26.49	19.93	23.83	18.89	20.43	23.23	27.59	19.74	18.24
	25.61	27.67	26.39	19.84	23.69	18.46	20.48	23.26	27.48	19.88	17.92
ANT6	19.62	26.32	22.49	19.21	23.88	18.52	19.85	22.97	27.52	19.78	17.21
	19.75	26.29	22.42	19.28	23.89	18.58	19.93	23.11	27.47	19.82	17.07
	19.77	26.43	22.39	19.32	24.04	18.74	20.04	22.96	27.54	19.72	16.97
MCB1	20.61	26.8	23.83	20.45	26.02	19.29	22.13	25.44	28.36	19.55	18.58
	20.29	27.12	23.52	20.52	26.38	19.23	21.83	25.48	28.68	19.21	18.54
	20.42	27.07	23.41	20.38	26.37	19.33	21.98	25.64	28.53	19.38	18.41
MCB2	19.13	21.99	22.53	17.74	25.62	19.91	21.13	24.35	27.2	19.9	17.29
	18.74	21.92	22.36	17.54	25.55	19.85	20.87	24.44	27.13	19.88	17.31
	18.78	21.86	22.52	17.61	25.5	19.9	21	24.2	26.98	19.78	17.48
MCB3	19.11	23.94	22.05	18.86	26.09	18.41	20.98	23.95	27.81	19.06	17.14
	19.18	23.79	22.08	18.78	26.05	18.6	20.95	24.03	27.56	18.78	17.43
	19.07	23.89	21.77	18.79	26.15	18.44	20.78	24.21	27.44	18.73	17.37
MCB4	22.77	26.45	24.02	20.09	27.18	19.14	23.015	25.26	28.21	19.1	18.95
	22.96	26.75	23.92	20.14	27.16	19.16	23.14	24.85	27.97	18.77	19.18
	22.63	26.86	23.81	20.13	27.21	19.08	23.16	25.21	28.13	18.93	19.02
MCB5	19.53	23.45	23.04	17.84	25.97	19.44	23.5	23.99	26.93	19.06	16.74
	19.82	23.08	22.96	17.55	26.14	19.38	23.65	23.88	26.95	19.18	16.55
	19.66	23.01	23.02	17.54	26.13	19.55	23.49	23.86	27.27	19.58	16.51
MCB6	17.95	24.54	22.22	18.41	25.08	22.25	23.12	24.88	27.69	21.1	17.12
	17.86	24.67	22.23	18.2	25.18	22.32	23.34	24.92	27.63	21.11	16.83
	17.88	24.35	22.24	18.26	25.12	22.17	23.54	24.86	27.81	21.09	16.86
